# Supplementary material for: The mechanism of potato resistance to Globodera rostochiensis: comparison of root transcriptomes of resistant and susceptible Solanum phureja genotypes
Source: BMC Plant Biol. 2020 Oct 14;20(Suppl 1):350. doi: 10.1186/s12870-020-02334-2 (PMC7557027; doi:10.1186/s12870-020-02334-2)
Supplement: Supplementary file 1 — Additional file 1. File contains statistics of transcriptome libraries. [file 12870_2020_2334_MOESM1_ESM.xlsx]

## Sheet: info
Supplementary table S1. RNA-seq Library statistics
Columns in the table
line	S. phureja genotype
time, hpi	Time of sampling, hours past inoculation
treatment	water or GPCN
Experiment abbreviation	Short name of experiment
replicate	Replicate number of the library
raw reads	Number of raw reads
clean reads	Number of reads remained after cleaning procedure
clean reads, %	Precent of of reads remained after cleaning procedure
mapped, total	Number of clean reads mapped to reference genome by STAR
mapped, %	Percent of clean reads mapped to reference genome by STAR

## Sheet: Library statistics
genotype	time, hpi	treatment	Experiment abbreviation	replicate	raw reads	clean reads	clean reads, %	mapped, total	mapped, %
resistant	0	control	r0	1	43530408	30015392	68.9527	20641534	68.7698
resistant	0	control	r0	2	40591355	28346876	69.8348	16380007	57.7842
resistant	0	control	r0	3	25837025	21781495	84.3034	15403888	70.7201
resistant	24	control	r24c	1	26590575	22039015	82.8828	17363123	78.7836
resistant	24	control	r24c	2	27764548	22179157	79.883	15396430	69.4185
resistant	24	control	r24c	3	45401984	32397245	71.3565	18855662	58.2014
resistant	24	nematoda	r24n	1	41078282	29736234	72.3892	13902443	46.7525
resistant	24	nematoda	r24n	2	51467718	35867069	69.6885	15516878	43.2622
resistant	24	nematoda	r24n	3	51054307	38066608	74.561	19153760	50.3164
resistant	72	control	r72c	1	61447718	46597518	75.8328	31615863	67.8488
resistant	72	control	r72c	2	61623750	47777994	77.5318	32350270	67.7096
resistant	72	control	r72c	1	29139039	22758346	78.1026	16424284	72.1682
resistant	72	nematoda	r72n	1	30452643	21896234	71.9026	10536413	48.1197
resistant	72	nematoda	r72n	2	52319830	36896556	70.5212	19718177	53.4418
resistant	72	nematoda	r72n	3	35035104	24794464	70.7703	13206132	53.2624
susceptible	0	control	s0	1	44138041	31698374	71.8164	19008880	59.968
susceptible	0	control	S0	2	42388711	32083659	75.6892	21026468	65.5364
susceptible	0	control	s0	3	48286454	37212390	77.0659	22582011	60.6841
susceptible	24	control	s24c	1	34630057	27502203	79.4171	18775614	68.2695
susceptible	24	control	s24c	2	37736709	31108178	82.4348	22015352	70.7703
susceptible	24	control	s24c	3	37525895	29952058	79.817	19429621	64.8691
susceptible	24	nematoda	s24n	1	39378544	32626112	82.8525	23926880	73.3366
susceptible	24	nematoda	s24n	2	39179851	26959495	68.8096	17131476	63.5452
susceptible	24	nematoda	s24n	3	67427524	48384245	71.7574	30588321	63.2196
susceptible	72	control	s72c	1	38625921	32120448	83.1578	21887783	68.1428
susceptible	72	control	s72c	2	46899624	39602391	84.4407	29617808	74.7879
susceptible	72	control	s72c	3	53903840	44046355	81.7128	32796211	74.4584
susceptible	72	nematoda	s72n	1	29425974	22903366	77.8338	18601881	81.219
susceptible	72	nematoda	s72n	2	42142999	36046556	85.5339	28232237	78.3216
susceptible	72	nematoda	s72n	3	40008798	33863271	84.6396	24608146	72.6691
