# Supplementary material for: The mechanism of potato resistance to Globodera rostochiensis: comparison of root transcriptomes of resistant and susceptible Solanum phureja genotypes
Source: BMC Plant Biol. 2020 Oct 14;20(Suppl 1):350. doi: 10.1186/s12870-020-02334-2 (PMC7557027; doi:10.1186/s12870-020-02334-2)
Supplement: Supplementary file 2 — Additional file 2. File contains full lists of differentially expressed genes for all the experimental conditions. [file 12870_2020_2334_MOESM2_ESM.xlsx]

## Sheet: General Info
lists of differentially expressed genes
changes of expression levels, TPMs (transcripts per million mapped reads) of respective conditions and FDR (false discovery rate) are presented
list structure:
	gene	gene name
	description	description and function
	tpm(A)	mean TPM value among all libraries in experimental condition A
	tpm(B)	mean TPM value among all libraries in experimental condition B
	log2(FC)	base 2 logaithm of expression fold changes, as computed by EdgeR
	FDR	False discovery rate as computed by EdgeR
lists	list	condition1 - genotype	condition1 - time point	condition1 - treatment	condition2 - genotype	condition2 - time point	condition2 - treatment
	r0-s0	resistant genotype	0 hpi	-	susceptible genotype	0 hpi	no
	r24n-s24n	resistant genotype	24 hpi	nematode treatment	susceptible genotype	24 hpi	nematode treatment
	r24n-r24c	resistant genotype	24 hpi	nematode treatment	resistant genotype	24 hpi	water treatment
	s24n-s24c	susceptible genotype	24 hpi	nematode treatment	susceptible genotype	24 hpi	water treatment
	r24c-s24c	resistant genotype	24 hpi	water treatment	susceptible genotype	24 hpi	water treatment
	r72n-s72n	resistant genotype	72 hpi	nematode treatment	susceptible genotype	72 hpi	nematode treatment
	r72n-r72c	resistant genotype	72 hpi	nematode treatment	resistant genotype	72 hpi	water treatment
	s72n-s72c	susceptible genotype	72 hpi	nematode treatment	susceptible genotype	72 hpi	water treatment
	r72c-s72c	resistant genotype	72 hpi	water treatment	susceptible genotype	72 hpi	water treatment
	r72n-r24n	resistant genotype	72 hpi	nematode treatment	resistant genotype	24 hpi	nematode treatment
	r24n-r0	resistant genotype	24 hpi	nematode treatment	resistant genotype	0 hpi	no
	s72n-s24n	susceptible genotype	72 hpi	nematode treatment	susceptible genotype	24 hpi	nematode treatment
	s24n-s0	susceptible genotype	24 hpi	nematode treatment	susceptible genotype	0 hpi	no
	r72c-r24c	resistant genotype	72 hpi	water treatment	resistant genotype	24 hpi	water treatment
	r24c-r0	resistant genotype	24 hpi	water treatment	resistant genotype	0 hpi	no
	s72c-s24c	susceptible genotype	72 hpi	water treatment	susceptible genotype	24 hpi	water treatment
	s24c-s0	susceptible genotype	24 hpi	water treatment	susceptible genotype	0 hpi	no

## Sheet: r0-s0
gene	description	tpm(res_0)	tpm(sus_0)	log2(FC)	FDR
PGSC0003DMG400015913	Histidine acid phosphatase	36.5755	0	13.4053	0.000164781
PGSC0003DMG400023266	Gene of unknown function	10.9683	0	11.9177	4.72582e-08
PGSC0003DMG400018820	Gene of unknown function	10.662	0.0191978	9.36358	1.06451e-07
PGSC0003DMG400003629	V-type proton ATPase 16 kDa proteolipid subunit c2	87.945	0.0995421	9.2718	1.35156e-10
PGSC0003DMG400029683	TNP2, partial	13.0979	0.0389147	8.78475	4.78425e-09
PGSC0003DMG400031730	Protein DEK	31.2851	0.242966	7.46376	8.83448e-08
PGSC0003DMG400007257	Conserved gene of unknown function	17.3906	0.0777544	7.40129	8.04073e-09
PGSC0003DMG402022579	Gene of unknown function	11.2256	0.0612281	7.1687	1.23751e-08
PGSC0003DMG400009758	Sdl1	13.0499	0.116467	6.38817	3.07898e-08
PGSC0003DMG400017969	Hcr2-0A	21.0133	0.250709	6.21637	4.94427e-06
PGSC0003DMG400031001	Gene of unknown function	11.6333	0.145922	6.15943	1.65408e-05
PGSC0003DMG400022094	Major latex	24.0355	0.566457	5.92378	6.89963e-09
PGSC0003DMG402019771	Conserved gene of unknown function	11.6806	0.127074	5.90922	2.89531e-05
PGSC0003DMG400024335	ATATH11; ATPase, coupled to transmembrane movement of substances / transporter	33.1175	0.557528	5.86223	2.18231e-13
PGSC0003DMG400015579	UDP-glucose:glucosyltransferase	185.33	6.32529	5.80432	0.000184919
PGSC0003DMG400009848	Glucose-6-phosphate isomerase	11.8981	0.381569	5.70837	7.99781e-09
PGSC0003DMG400000655	Serine/threonine-protein phosphatase 7 long form homolog	154.322	3.75872	5.59882	3.40841e-13
PGSC0003DMG400025490	Peroxidase	33.0042	0.518141	5.51825	0.00641809
PGSC0003DMG400025491	Peroxidase	16.0323	0.207163	5.47508	0.00779751
PGSC0003DMG400026033	Oxidoreductase	19.3067	0.401411	5.33898	0.0012464
PGSC0003DMG400024330	Peroxidase 27	26.8962	0.490149	5.2994	0.0155717
PGSC0003DMG400020722	TMV resistance protein N	20.545	0.515906	5.297	3.93281e-07
PGSC0003DMG400030979	Polygalacturonase non-catalytic subunit AroGP3	35.4938	0.636756	5.29236	1.4299e-05
PGSC0003DMG401025689	Conserved gene of unknown function	22.2919	0.844438	5.25549	0.000294615
PGSC0003DMG400029004	Zinc finger protein	22.5692	0.924332	5.13792	0.000151215
PGSC0003DMG400003448	Uclacyanin-2	24.5056	0.290769	5.11376	0.0158613
PGSC0003DMG400013407	CC-NBS-LRR class disease resistance protein	10.2304	0.283343	5.05898	0.000253324
PGSC0003DMG400046928	Cytochrome P450	15.9716	0.422153	4.89186	0.00392168
PGSC0003DMG400003044	Osmotin	9.74434	0.563409	4.87928	0.00180996
PGSC0003DMG400003040	Osmotin	31.9509	1.56082	4.83926	0.00594602
PGSC0003DMG401029613	Gene of unknown function	19.977	0.573416	4.80675	3.36486e-10
PGSC0003DMG400000408	Xyloglucan endotransglucosylase-hydrolase XTH6	33.1154	1.2668	4.79786	0.00157905
PGSC0003DMG400004342	O-methyltransferase	37.5006	0.665749	4.75592	0.000239663
PGSC0003DMG400020694	Gene of unknown function	31.9208	1.17725	4.73459	1.60092e-06
PGSC0003DMG400031535	Glycine-rich protein A3	23.1002	0.961737	4.70699	0.00257467
PGSC0003DMG400020834	Serine-threonine protein kinase, plant-type	12.0494	0.442763	4.68968	1.1751e-07
PGSC0003DMG400035782	1-aminocyclopropane-1-carboxylate oxidase homolog	18.6239	1.20685	4.67238	0.00105073
PGSC0003DMG401024332	Peroxidase 27	16.5724	0.532711	4.63278	0.0203133
PGSC0003DMG400028710	Ammonium transporter 1 member 2	23.9956	0.694418	4.60645	0.0037481
PGSC0003DMG400000694	Peroxidase	16.1206	0.890168	4.60529	0.0219315
PGSC0003DMG400023762	Globulin	20.5709	0.37341	4.5485	0.0103737
PGSC0003DMG400021072	Plastoglobulin-1, chloroplastic	10.2372	0.546999	4.4867	3.98379e-10
PGSC0003DMG402025923	2-oxoglutarate-dependent dioxygenase	108.842	3.83773	4.47396	0.00707519
PGSC0003DMG400000693	Peroxidase	10.4543	0.437567	4.44816	0.0253305
PGSC0003DMG401025923	2-oxoglutarate-dependent dioxygenase	64.1411	2.09216	4.44329	0.00731777
PGSC0003DMG400028352	Cytochrome P450	46.9039	1.9022	4.43063	0.00441339
PGSC0003DMG400001249	Gibberellin 20 oxidase	134.93	5.84913	4.40519	0.0024165
PGSC0003DMG400028182	Aquaporin TIP1;3	57.1984	2.7122	4.38643	0.00716857
PGSC0003DMG400013036	Gene of unknown function	29.4818	1.10003	4.36315	1.9614e-05
PGSC0003DMG400030981	Polygalacturonase non-catalytic subunit AroGP3	23.314	0.965321	4.33596	0.000404927
PGSC0003DMG400002196	Aspartic proteinase nepenthesin-1	31.6163	0.762515	4.27867	0.000489645
PGSC0003DMG400028909	Protease inhibitor/seed storage/LTP family protein	37.4215	2.24032	4.2264	0.000927684
PGSC0003DMG400028637	2-oxoglutarate-dependent dioxygenase	95.4205	7.12756	4.20234	0.01354
PGSC0003DMG400024003	FAD binding domain containing protein	11.7156	0.613888	4.17305	0.00327168
PGSC0003DMG401018646	O-methyltransferase	31.5364	0.820572	4.15004	0.00581988
PGSC0003DMG400016091	Subtilisin-like protease	10.4826	0.844736	4.14556	0.00952565
PGSC0003DMG400024630	Cytochrome P450	20.8787	1.11605	4.1218	0.0221133
PGSC0003DMG400043830	Autoinhibited calcium ATPase	107.367	6.50701	4.10438	0.000721752
PGSC0003DMG400024329	Peroxidase 27	22.6367	0.895839	4.10301	0.0319019
PGSC0003DMG400025905	Methylketone synthase Ib	10.3241	0.543448	4.10028	0.000165426
PGSC0003DMG400032282	Cysteine-rich extensin-2	10.0476	0.475198	4.03931	6.39708e-05
PGSC0003DMG400016453	Secretory peroxidase	421.428	25.1806	3.99862	0.00138288
PGSC0003DMG400005780	Water channel protein	64.6263	3.13419	3.9692	0.0115169
PGSC0003DMG400022624	Glutathione s-transferase	13.238	1.08668	3.94774	0.00397452
PGSC0003DMG400022589	Ocs element-binding factor	18.7851	0.985304	3.92943	0.000644539
PGSC0003DMG400017189	Desacetoxyvindoline 4-hydroxylase	13.1536	1.28984	3.91376	0.000740715
PGSC0003DMG400015823	Conserved gene of unknown function	15.5529	1.07414	3.90545	0.00283942
PGSC0003DMG400030396	Conserved gene of unknown function	14.7388	1.14884	3.87734	0.00385357
PGSC0003DMG400023833	Microsomal oleic acid desaturase	19.2463	1.58785	3.87599	0.00537071
PGSC0003DMG402026034	Oxidoreductase	49.557	1.93767	3.87581	0.00569021
PGSC0003DMG400028755	Pit1 protein	26.4567	1.69189	3.86839	0.00533973
PGSC0003DMG400025389	Peptide transporter	14.3883	1.36973	3.85348	0.00483858
PGSC0003DMG400020878	Actin 2	22.4838	1.51723	3.84631	5.16022e-05
PGSC0003DMG400020514	Peptide transporter	26.4162	1.41003	3.83872	0.00410531
PGSC0003DMG400020937	Copia-type polyprotein	93.7483	9.6237	3.81878	0.00142529
PGSC0003DMG400030308	Nodulin-26	26.329	1.48332	3.77329	0.00515357
PGSC0003DMG400016544	2-oxoglutarate-dependent dioxygenase	54.7482	3.6665	3.77173	0.00592618
PGSC0003DMG400008444	Induced stolon tip protein	21.1296	1.24927	3.76405	0.000713679
PGSC0003DMG400028518	2-oxoglutarate-dependent dioxygenase	87.6652	6.09292	3.76366	0.00325379
PGSC0003DMG400043507	Cation-transporting atpase plant	145.215	9.76178	3.74874	0.00181269
PGSC0003DMG400046353	Autoinhibited calcium ATPase	362.875	42.795	3.74846	0.00040167
PGSC0003DMG400023324	Aspartic proteinase nepenthesin-1	10.8664	1.10057	3.74828	7.63457e-07
PGSC0003DMG400030636	Loganic acid methyltransferase	70.8624	2.26211	3.74703	0.017275
PGSC0003DMG400019540	Glutathione s-transferase	13.4066	0.881494	3.73467	0.000157549
PGSC0003DMG401026585	ATP binding protein	58.3533	3.75091	3.70559	3.96218e-11
PGSC0003DMG400047273	Autoinhibited calcium ATPase	58.8046	6.24007	3.69927	0.00256731
PGSC0003DMG400026749	Conserved gene of unknown function	11.9748	0.627589	3.698	0.00176025
PGSC0003DMG400016280	Auxin/indole-3-acetic acid	17.1497	1.00064	3.67755	0.00153482
PGSC0003DMG400025152	UDP-glucuronosyltransferase	10.8025	0.840542	3.6546	0.00572085
PGSC0003DMG400017190	1-aminocyclopropane-1-carboxylate oxidase homolog	16.4008	1.09357	3.65103	0.00414776
PGSC0003DMG400021691	Lipid binding protein	24.4377	2.73172	3.63227	0.00768826
PGSC0003DMG400023869	Cf-2.2	78.4217	5.75251	3.62859	0.00424515
PGSC0003DMG400013434	Non-specific lipid-transfer protein	28.5491	2.50308	3.62279	0.00243007
PGSC0003DMG400011601	2,4-dienoyl-CoA reductase	20.6089	1.8961	3.59981	0.00471461
PGSC0003DMG400010268	Cytochrome P450	9.86245	1.1363	3.59178	0.0319375
PGSC0003DMG400030182	Conserved gene of unknown function	15.452	0.930364	3.5884	0.00570437
PGSC0003DMG400011009	Subtilisin inhibitor 1	11.1038	0.447133	3.57194	0.000447396
PGSC0003DMG402028319	Alpha/beta hydrolase	15.6446	1.44176	3.55179	7.47697e-08
PGSC0003DMG400004379	Esterase	21.6269	1.36918	3.53984	0.00915142
PGSC0003DMG400012648	MYB transcription factor	12.3016	0.848469	3.53878	0.00786714
PGSC0003DMG400029220	Tospovirus resistance protein A	13.1129	1.72839	3.53511	6.89963e-09
PGSC0003DMG400025765	NtPRp27	72.0771	7.49731	3.52493	0.00150164
PGSC0003DMG400022058	DNA binding protein	18.9251	1.40589	3.50002	0.00359182
PGSC0003DMG400025274	Littorine mutase/monooxygenase	127.094	9.13525	3.45028	0.00558928
PGSC0003DMG400038907	Autoinhibited calcium ATPase	513.801	84.8546	3.44988	0.000610478
PGSC0003DMG402021049	Hcr9-OR2A	15.2932	1.70122	3.44173	0.0122762
PGSC0003DMG400029085	Mta/sah nucleosidase	259.842	19.3767	3.40085	0.0075087
PGSC0003DMG401019771	Conserved gene of unknown function	62.5899	3.72529	3.39413	0.00311319
PGSC0003DMG400017732	Zinc/iron transporter	15.8749	1.0903	3.38439	0.000113818
PGSC0003DMG400007706	Cytochrome b5	22.9783	2.25031	3.33365	0.00716176
PGSC0003DMG400019110	Chalcone synthase 2	54.4601	5.06456	3.33161	0.00846581
PGSC0003DMG400016847	Conserved gene of unknown function	9.54343	1.32122	3.3278	0.0162108
PGSC0003DMG400016616	Cytochrome P450	14.1817	0.634832	3.31542	0.00338891
PGSC0003DMG400019437	Pathogen-and wound-inducible antifungal protein CBP20	11.6375	1.36815	3.3133	0.023173
PGSC0003DMG400030856	NBS-LRR resistance protein	13.3518	2.13874	3.31187	0.00893364
PGSC0003DMG400021343	White-brown-complex ABC transporter family	13.0227	1.17703	3.31175	0.0104471
PGSC0003DMG400002027	Cytoplasmic small heat shock protein class I	93.7456	10.3765	3.28583	0.0208959
PGSC0003DMG400002028	Cytoplasmic small heat shock protein class I	167.365	20.5894	3.27585	0.0215135
PGSC0003DMG400024344	Anthocyanidin 3-O-glucosyltransferase	28.2467	3.62237	3.27413	0.0137301
PGSC0003DMG400025395	Nitrate transporter	69.4321	9.45907	3.26659	0.00137347
PGSC0003DMG400002029	Cytoplasmic small heat shock protein class I	239.031	31.0164	3.26372	0.0218557
PGSC0003DMG400031156	Ankyrin repeat-containing protein	14.5061	1.93734	3.24339	1.13649e-05
PGSC0003DMG402024737	Alpha-L-fucosidase 2	20.7274	1.97595	3.23902	0.000531313
PGSC0003DMG400045654	Autoinhibited calcium ATPase	181.001	25.17	3.23624	0.00142088
PGSC0003DMG400014299	40S ribosomal protein S15a-1	38.3141	5.06614	3.2155	1.35156e-10
PGSC0003DMG400017309	Xylem serine proteinase 1	60.9036	5.55794	3.2054	0.000522978
PGSC0003DMG400000919	Nodulin family protein	188.439	9.33771	3.19737	0.00590894
PGSC0003DMG400007908	UDP-glucosyltransferase	22.807	2.0424	3.18724	0.000134637
PGSC0003DMG400010549	Orcinol O-methyltransferase	102.61	5.14788	3.17898	0.00820905
PGSC0003DMG400011692	Nitrate transporter	41.3816	5.31154	3.15836	0.00148532
PGSC0003DMG400000465	Zinc finger protein	9.36008	1.24965	3.14787	0.0112849
PGSC0003DMG400032147	Peroxidase	19.9202	1.64133	3.14528	0.00475596
PGSC0003DMG400022822	Specific tissue protein 2	17.4626	3.5177	3.10437	0.00227258
PGSC0003DMG400010099	Conserved gene of unknown function	9.21077	1.00265	3.09857	0.000119446
PGSC0003DMG400023852	DNA binding protein	45.1896	2.3546	3.08861	0.00393485
PGSC0003DMG401019696	Cell division protein kinase 7	8.7707	1.29105	3.08793	0.00203546
PGSC0003DMG400008625	Disease resistance-responsive family protein	9.51991	1.42263	3.07656	0.00685396
PGSC0003DMG400012640	Pectate lyase P18	9.71005	1.67131	3.067	0.020518
PGSC0003DMG400000676	Ribonuclease 3 3	35.918	3.46789	3.06286	1.00828e-06
PGSC0003DMG400029732	Auxin repressed/dormancy associated protein	462.575	44.8813	3.04955	0.00355968
PGSC0003DMG402019696	Conserved gene of unknown function	14.3432	1.31653	3.04334	0.00163241
PGSC0003DMG400012246	Zinc finger protein	22.7465	3.63972	3.04181	1.33165e-05
PGSC0003DMG400003691	Phenylcoumaran benzylic ether reductase	63.2385	9.93558	3.03976	0.00687508
PGSC0003DMG400022659	UPF0497 membrane protein In26	138.125	20.9594	3.03716	0.00199798
PGSC0003DMG400010828	Organ-specific protein P4	88.6661	9.42552	3.00411	0.00871475
PGSC0003DMG400016665	Annexin	11.1139	1.18247	2.98963	0.0216353
PGSC0003DMG400004980	Major intrinsic protein 1	262.058	50.5115	2.98152	0.00338217
PGSC0003DMG400013650	Gene of unknown function	9.48216	1.42137	2.98018	0.000352422
PGSC0003DMG400027952	Conserved gene of unknown function	9.8683	1.18187	2.96714	0.0290155
PGSC0003DMG400014459	Phosphoethanolamine N-methyltransferase	32.5021	3.46812	2.96625	0.0103642
PGSC0003DMG400025478	Peroxidase 25	46.7268	3.97399	2.96036	0.00735801
PGSC0003DMG400008988	Aluminum-induced protein	168.025	16.5571	2.9384	0.00601592
PGSC0003DMG400015410	Subtilisin-like protease preproenzyme	23.3821	1.53103	2.93623	0.0051199
PGSC0003DMG400009947	Subtilisin-type protease	15.9259	1.8175	2.9361	0.00801265
PGSC0003DMG400018410	UPF0497 membrane protein 1	14.4211	0.831202	2.93368	0.0180891
PGSC0003DMG400024796	Conserved gene of unknown function	11.3405	0.642172	2.9331	0.009761
PGSC0003DMG400030607	Kinase family protein	16.0336	0.944028	2.91545	0.0103191
PGSC0003DMG400025259	NBS-LRR type disease resistance protein	9.05633	0.95489	2.89981	0.00080543
PGSC0003DMG400008954	Carbonic anhydrase family protein	13.0239	2.24198	2.89713	0.0128672
PGSC0003DMG400028249	UPF0497 membrane protein	11.5497	1.29575	2.8931	0.00755848
PGSC0003DMG402024195	Gene of unknown function	34.3847	7.54702	2.89305	3.98379e-10
PGSC0003DMG400010166	Anthocyanin permease	27.6573	3.21245	2.89229	0.00684025
PGSC0003DMG400021867	Cyprosin	20.1661	3.88746	2.88301	4.72582e-08
PGSC0003DMG400018428	Bacterial spot disease resistance protein 4	22.2305	4.67558	2.88006	8.31212e-05
PGSC0003DMG401024195	ABC transporter A family member 9	36.0905	4.09972	2.87374	7.6652e-10
PGSC0003DMG400008393	Cc-nbs-lrr resistance protein	27.1652	5.95782	2.86917	1.23751e-08
PGSC0003DMG400026554	Conserved gene of unknown function	26.6246	2.48131	2.8637	0.00735801
PGSC0003DMG400020064	Histone H1	112.121	16.5739	2.86303	0.000265081
PGSC0003DMG400001455	Serine carboxypeptidase-like 25	16.532	2.99564	2.86198	6.07318e-05
PGSC0003DMG400013713	ATP binding protein	9.17555	1.27134	2.85087	0.00253162
PGSC0003DMG401013075	Conserved gene of unknown function	25.1493	4.2108	2.85016	1.01554e-07
PGSC0003DMG400014870	Alcohol dehydrogenase	18.112	2.13728	2.84627	0.00250601
PGSC0003DMG400004355	Glutamine synthetase	29.8116	2.0262	2.84264	0.00297895
PGSC0003DMG400002689	Receptor kinase	9.97293	1.70656	2.83622	0.001143
PGSC0003DMG402010883	MYB transcription factor MYB139	11.132	1.12765	2.8359	0.00775246
PGSC0003DMG400012251	Short-chain dehydrogenase	12.3536	2.06361	2.83183	0.00286998
PGSC0003DMG400021270	Gene of unknown function	21.4257	2.49792	2.81728	3.25297e-05
PGSC0003DMG400030995	Polygalacturonase-1 non-catalytic subunit beta	77.5372	8.91112	2.81407	0.00637029
PGSC0003DMG400027233	ATP binding / carbohydrate binding / kinase/ protein kinase/ protein serine/threonine kinase/ protein tyrosine kinase/ sugar binding	26.3623	3.98257	2.80952	8.63473e-05
PGSC0003DMG400021854	O-methyltransferase 3	172.567	13.2238	2.80751	0.0112458
PGSC0003DMG400019139	Rop guanine nucleotide exchange factor	12.1128	1.26896	2.80277	0.00691757
PGSC0003DMG400024967	Peroxidase	112.891	19.2867	2.79809	0.00551735
PGSC0003DMG400030347	Laccase	13.5398	2.73575	2.79449	0.0221338
PGSC0003DMG400031836	Primary amine oxidase	10.3315	0.682438	2.79097	0.048071
PGSC0003DMG400013352	Dopamine beta-monooxygenase	16.0635	2.39733	2.77699	0.000386236
PGSC0003DMG400016776	Cytochrome P450	8.85418	1.54845	2.77536	0.0140522
PGSC0003DMG400023366	Quinonprotein alcohol dehydrogenase	17.31	1.93846	2.77484	0.00457724
PGSC0003DMG400023843	Fatty acid desaturase	13.6684	4.70912	2.76999	0.0251115
PGSC0003DMG400018328	Proteinase inhibitor type-2 CEVI57	19.6855	2.52043	2.76405	0.00585903
PGSC0003DMG402023844	Fatty acid desaturase	33.2768	6.32766	2.75724	0.0264054
PGSC0003DMG401007575	Cc-nbs-lrr resistance protein	125.337	21.5565	2.75312	5.29065e-06
PGSC0003DMG400005279	Peroxidase	51.4592	11.9063	2.75294	0.00707519
PGSC0003DMG400019315	Sulfate/bicarbonate/oxalate exchanger and transporter sat-1	51.2674	9.10731	2.75108	0.00110048
PGSC0003DMG400034298	Oligopeptide transporter	22.3216	3.36846	2.75002	0.000532754
PGSC0003DMG400010475	Plasma membrane intrinsic protein 2-1	9.50869	1.43628	2.74469	0.0158334
PGSC0003DMG400018849	Leucine-rich repeat receptor kinase	12.5185	1.77346	2.74238	2.89531e-05
PGSC0003DMG400018429	Bacterial spot disease resistance protein 4	27.7262	5.59007	2.7304	0.000108521
PGSC0003DMG400016785	Dimethylaniline monooxygenase	42.9311	6.93381	2.72476	0.00119731
PGSC0003DMG400009710	Na(+)/H(+) antiporter	23.3658	3.72494	2.71907	0.0100535
PGSC0003DMG400011577	Disease resistance-responsive family protein	11.6047	2.58983	2.70811	0.00210945
PGSC0003DMG401006333	Histone H3.2	42.6713	3.6464	2.69645	0.00120368
PGSC0003DMG400016213	1-aminocyclopropane-1-carboxylate oxidase	10.9651	2.38136	2.69381	0.00162261
PGSC0003DMG400044422	Gene of unknown function	78.8729	5.60063	2.69273	0.031923
PGSC0003DMG400006276	NtPRp27	18.8614	3.53114	2.68557	0.000142585
PGSC0003DMG402013193	Conserved gene of unknown function	12.9126	1.89545	2.68532	9.03205e-06
PGSC0003DMG400022749	HMG-CoA synthase	10.4682	2.17879	2.67306	0.00213615
PGSC0003DMG401012244	Oligopeptide transporter OPT family	93.8325	15.3821	2.67264	0.00050213
PGSC0003DMG400009290	Extensin-3	26.1264	3.21049	2.66575	3.66271e-06
PGSC0003DMG400002937	Disease resistance protein	40.1571	10.1235	2.6648	0.00280095
PGSC0003DMG400010055	Receptor protein kinase	16.4897	2.2958	2.65585	0.0010306
PGSC0003DMG401023844	Fatty acid desaturase	15.5441	2.58857	2.65507	0.0303491
PGSC0003DMG400030430	Anionic peroxidase swpa7	14.9097	2.42056	2.65443	0.0072989
PGSC0003DMG400036103	Acireductone dioxygenase	61.642	10.5804	2.6542	0.0200715
PGSC0003DMG400013965	Transcription factor R2R3-MYB	8.85273	2.00733	2.6488	0.00157905
PGSC0003DMG400000432	Glucosyltransferase	11.3441	3.30829	2.64619	0.00147494
PGSC0003DMG401013193	Alpha-L-fucosidase 2	11.8987	1.79883	2.64365	2.84452e-05
PGSC0003DMG400032123	Conserved gene of unknown function	32.8596	3.78787	2.64357	0.00372719
PGSC0003DMG400023211	Phospholipase C	9.10131	1.58557	2.63986	4.60581e-06
PGSC0003DMG400005111	PR1 protein	15.1249	3.07588	2.6356	0.0197118
PGSC0003DMG400016145	Transcription factor bHLH96	16.3468	1.33403	2.63259	0.0364204
PGSC0003DMG400007576	Membrane protein	105.291	26.2642	2.62743	0.00105009
PGSC0003DMG401018143	Conserved gene of unknown function	13.3543	2.30174	2.62526	0.011217
PGSC0003DMG400029644	Leucine-rich repeat receptor protein kinase EXS	9.16891	1.79961	2.62462	0.000252148
PGSC0003DMG400005109	PR-1	84.5295	12.2262	2.62288	0.0142764
PGSC0003DMG400026718	Plasma membrane intrinsic protein PIP2	57.6026	10.5285	2.62253	0.00982338
PGSC0003DMG402023109	Gene of unknown function	13.927	1.99455	2.62221	1.0082e-05
PGSC0003DMG400004170	Asparagine synthetase [glutamine-hydrolyzing]	104.924	14.1298	2.61818	0.0158327
PGSC0003DMG400011589	Cyclin-like F-box; F-box protein interaction domain	11.3598	2.30784	2.61498	0.00265161
PGSC0003DMG400006570	Tospovirus resistance protein C	66.3503	17.798	2.60535	3.23513e-07
PGSC0003DMG400002790	Conserved gene of unknown function	26.0585	2.77372	2.60502	0.0175639
PGSC0003DMG400031042	Glutamate decarboxylase isoform1	8.88964	1.18796	2.60108	0.00564745
PGSC0003DMG400024197	Major intrinsic protein 2	109.437	13.8337	2.60016	0.00971472
PGSC0003DMG400007464	Gene of unknown function	12.4713	1.72351	2.59977	0.0116745
PGSC0003DMG400019017	BHLH transcriptional regulator	15.0956	2.34136	2.59657	8.98017e-06
PGSC0003DMG400014286	Gene of unknown function	9.71814	1.31886	2.59517	4.45654e-05
PGSC0003DMG400008595	Cc-nbs-lrr resistance protein	17.0898	4.81996	2.595	6.2379e-06
PGSC0003DMG400040046	Ethylene response factor 5	20.3759	2.32365	2.59416	0.0283147
PGSC0003DMG402013075	Conserved gene of unknown function	10.5906	1.90337	2.59295	9.8737e-06
PGSC0003DMG400004575	Gene of unknown function	62.4538	9.86534	2.58749	0.00257832
PGSC0003DMG401012139	Oligopeptide transporter	11.3798	2.00034	2.58432	0.00364154
PGSC0003DMG400022083	Gene of unknown function	25.8599	5.02834	2.57707	1.47915e-05
PGSC0003DMG400008854	Nodulin	9.88538	2.40152	2.56967	0.00883588
PGSC0003DMG400025492	Peroxidase	484.296	80.7184	2.56957	0.00656556
PGSC0003DMG400002523	Stem 28 kDa glycoprotein	76.9827	11.4578	2.55989	0.00949055
PGSC0003DMG400021513	SBT1 protein	48.2819	4.04444	2.55627	0.00303623
PGSC0003DMG400021627	12-oxophytodienoate reductase	17.1409	3.53022	2.5551	0.0383358
PGSC0003DMG400011359	Phototropic-responsive NPH3 family protein	10.8805	1.94598	2.55077	0.000267913
PGSC0003DMG400009247	Root-specific metal transporter	18.4567	4.40526	2.55059	0.00793338
PGSC0003DMG400021142	DWARF1/DIMINUTO	101.529	24.7712	2.54786	0.0287506
PGSC0003DMG400018441	Late blight resistance protein	32.4012	6.80505	2.54544	2.09225e-06
PGSC0003DMG400004561	Late blight resistance protein Rpi-blb2	22.009	3.65429	2.53935	5.10899e-07
PGSC0003DMG400018565	Alcohol dehydrogenase	10.6902	3.36205	2.5392	0.00294396
PGSC0003DMG400018856	Elicitor-inducible protein EIG-J7	22.0089	3.4635	2.53755	0.000506624
PGSC0003DMG400024410	Phosphatidylinositol N-acetylglucosaminyltransferase subunit C	12.469	2.36822	2.53493	3.91713e-06
PGSC0003DMG400023220	Gamma-gliadin	22.337	3.21134	2.53207	0.0229299
PGSC0003DMG400005182	Zinc finger protein	11.1243	1.12969	2.52896	0.0246823
PGSC0003DMG400005970	Late blight resistance protein	37.42	10.6736	2.52483	1.9469e-08
PGSC0003DMG400010143	Cysteine protease inhibitor 1	216.194	38.5388	2.52245	0.0387073
PGSC0003DMG400016723	Acyl:coa ligase acetate-coa synthetase	15.7351	2.31776	2.51518	0.00168538
PGSC0003DMG400033632	Cf-2.2	8.77978	1.67794	2.5127	0.00735801
PGSC0003DMG401023841	Sterol desaturase	11.5108	2.47181	2.51013	0.0197062
PGSC0003DMG400029700	Proline-rich protein 1	14.5071	2.59913	2.50895	0.00049624
PGSC0003DMG400014449	LeOPT1	14.6957	2.51751	2.50297	0.00110434
PGSC0003DMG400009081	Pectin methylesterase 1	82.4434	6.83327	2.49922	0.00406808
PGSC0003DMG400013988	TA20 protein	75.6282	13.1762	2.49682	0.0141242
PGSC0003DMG400018568	Aluminum-activated malate transporter	23.0968	2.6811	2.48828	0.0175639
PGSC0003DMG400009175	Conserved gene of unknown function	8.66798	1.82095	2.48689	0.00265161
PGSC0003DMG400027288	Glycosyltransferase	9.6704	1.04648	2.48564	0.0104084
PGSC0003DMG400008805	DNA binding protein	9.41442	1.21094	2.4845	0.00840138
PGSC0003DMG400011548	Zinc finger DNA-binding protein	21.5173	4.77815	2.4843	0.0370588
PGSC0003DMG400020033	Conserved gene of unknown function	21.1269	5.62364	2.4814	0.00493542
PGSC0003DMG400019257	Chloroplast thiazole biosynthetic protein	13.0632	3.26455	2.47386	0.0084786
PGSC0003DMG400027141	Zeamatin	9.05608	1.83667	2.47141	0.000119174
PGSC0003DMG400028147	Protein kinase	18.1757	3.1838	2.47139	0.00895672
PGSC0003DMG400009471	Conserved gene of unknown function	15.206	4.09541	2.4658	0.0180891
PGSC0003DMG400039160	Autoinhibited calcium ATPase	321.65	83.1581	2.46176	0.00714871
PGSC0003DMG400011399	Ubiquitin-protein ligase	11.31	1.65936	2.4585	0.00295544
PGSC0003DMG400021573	Conserved gene of unknown function	12.474	2.11682	2.45081	0.00574041
PGSC0003DMG400003632	H1 histone	73.8518	11.1018	2.45049	0.00518558
PGSC0003DMG400011655	Chalcone isomerase	19.707	3.56631	2.45047	0.0242544
PGSC0003DMG400004735	Conserved gene of unknown function	9.34035	2.24432	2.44985	0.00392509
PGSC0003DMG400011801	DWARF1/DIMINUTO	113.856	36.6785	2.43677	0.0114767
PGSC0003DMG400014510	Flavin monooxygenase	8.36768	1.91123	2.42934	0.0027986
PGSC0003DMG400002989	Strictosidine synthase	14.1994	2.85313	2.4272	7.69007e-05
PGSC0003DMG400026401	Delta(7)-sterol-C5(6)-desaturase	59.8334	4.95523	2.42628	0.0327438
PGSC0003DMG400023826	Gene of unknown function	17.3372	1.98862	2.42624	8.06177e-05
PGSC0003DMG400011286	Conserved gene of unknown function	30.6684	8.21626	2.42503	0.00282276
PGSC0003DMG400028151	VAMP protein SEC22	55.6203	7.85345	2.41332	0.00956639
PGSC0003DMG400024829	F-box family protein	9.53074	1.32254	2.40872	0.000149041
PGSC0003DMG400004298	Fasciclin-like arabinogalactan protein 19	15.2384	2.22405	2.40754	0.0204491
PGSC0003DMG400001417	DNA-binding protein	30.3883	8.16307	2.40132	0.0169464
PGSC0003DMG400003447	Conserved gene of unknown function	8.77453	2.02092	2.39774	0.0379231
PGSC0003DMG400017886	Calcineurin B 04	8.71885	2.07266	2.39197	0.00147494
PGSC0003DMG400024720	Drm3	122.087	17.4157	2.38206	0.000665889
PGSC0003DMG400006198	Cucumisin	19.2544	3.64256	2.37573	0.000180883
PGSC0003DMG400004904	Gene of unknown function	16.7596	2.34365	2.36831	0.0016914
PGSC0003DMG400001841	Ubiquitin-protein ligase	8.73903	1.99735	2.36792	0.000137546
PGSC0003DMG400001846	Purine permease	9.21707	2.70073	2.36509	0.012918
PGSC0003DMG400030373	Gene of unknown function	18.1657	2.5555	2.3645	0.00696294
PGSC0003DMG400036566	Ethylene response factor 5	20.808	2.38267	2.36367	0.0472993
PGSC0003DMG400017742	NC domain-containing protein	43.6148	14.2372	2.36353	1.35136e-07
PGSC0003DMG400025099	PRF	31.2408	6.83065	2.36328	1.64387e-07
PGSC0003DMG401002177	Glutathione S-transferase	41.6903	7.97353	2.36116	1.13488e-05
PGSC0003DMG400012763	C-4 sterol methyl oxidase	40.39	5.6387	2.35228	0.0482684
PGSC0003DMG400029416	Glutathione-s-transferase theta, gst	24.7234	4.08705	2.34884	0.00280769
PGSC0003DMG400000315	Conserved gene of unknown function	8.33024	2.57971	2.34545	0.0208978
PGSC0003DMG401028319	Alpha/beta hydrolase	14.2165	3.71646	2.34441	0.00341344
PGSC0003DMG400029473	DUF26 domain-containing protein 1	23.6189	4.3062	2.34005	0.0156158
PGSC0003DMG401014160	Protein WAX2	74.4409	12.5554	2.33476	0.00521467
PGSC0003DMG400024399	Conserved gene of unknown function	119.441	11.3807	2.32973	0.00299015
PGSC0003DMG400025361	Phototropin-1	19.0645	4.038	2.32874	0.0145361
PGSC0003DMG400000045	Water channel protein	49.2486	7.5237	2.32849	0.0151423
PGSC0003DMG400030982	Polygalacturonase non-catalytic subunit AroGP3	63.5225	12.053	2.32704	0.00378012
PGSC0003DMG400004595	Multidrug/pheromone exporter, MDR family, ABC transporter family	10.5313	1.05085	2.32559	0.00287013
PGSC0003DMG400030376	Laccase	16.5222	3.89597	2.31901	0.0359702
PGSC0003DMG400019825	Cinnamoyl CoA reductase	41.5741	6.51921	2.31625	0.0155788
PGSC0003DMG402014734	P-coumaroyl quinate/shikimate 3'-hydroxylase	9.25106	2.17227	2.31596	0.000206979
PGSC0003DMG400023523	Histone H4	19.1646	3.15221	2.30668	0.00439159
PGSC0003DMG400005442	Uncharacterized GPI-anchored protein	22.6612	2.99382	2.30639	0.00533967
PGSC0003DMG400030415	Expansin18	10.2101	1.73458	2.29948	0.0017628
PGSC0003DMG401029444	Conserved gene of unknown function	9.40839	2.42936	2.29895	2.68975e-05
PGSC0003DMG402000668	Nitrate transporter NRT1.1	41.9256	5.55805	2.29775	0.0119883
PGSC0003DMG400001631	Proline-rich protein	21.4168	4.27555	2.29557	0.00638352
PGSC0003DMG400006183	Aquaporin	16.7575	3.7415	2.29083	0.0219207
PGSC0003DMG400001958	Auxin-induced protein 5NG4	8.29119	1.73498	2.28811	0.0126206
PGSC0003DMG400012665	Conserved gene of unknown function	15.2066	2.21911	2.28559	0.013455
PGSC0003DMG400006448	Caffeoyl-CoA O-methyltransferase	78.4592	18.2237	2.27924	0.0205099
PGSC0003DMG400029638	Conserved gene of unknown function	14.0454	2.34158	2.27874	4.13385e-06
PGSC0003DMG400005138	Glucan endo-1,3-beta-glucosidase	21.3157	3.72045	2.27739	0.000104752
PGSC0003DMG401024842	Conserved gene of unknown function	34.4133	7.08836	2.26399	1.54702e-05
PGSC0003DMG400029084	LATD/NIP	11.1784	1.83093	2.26164	0.00602027
PGSC0003DMG400019949	Gene of unknown function	7.74623	2.50554	2.259	0.00037663
PGSC0003DMG400000339	Beta-galactosidase	70.3715	13.4455	2.25764	0.0147159
PGSC0003DMG400026854	Endochitinase 2	100.824	27.524	2.2503	0.0109632
PGSC0003DMG400023990	Conserved gene of unknown function	15.9962	3.32377	2.24943	0.000265592
PGSC0003DMG400018588	Myb	17.4008	4.69982	2.24006	0.00417531
PGSC0003DMG400018483	Binding protein	15.2546	4.27906	2.23718	0.012918
PGSC0003DMG401023705	Gene of unknown function	20.8353	2.11847	2.23665	0.0123149
PGSC0003DMG400009893	RNA helicase	13.2816	4.15827	2.23439	0.000294615
PGSC0003DMG400009484	Periplasmic beta-glucosidase	13.5688	2.27884	2.23193	0.00311807
PGSC0003DMG400025400	LOB domain protein 1	33.9589	12.684	2.22973	0.042379
PGSC0003DMG400016194	UDP-rhamnose:rhamnosyltransferase	18.4465	3.04153	2.22173	0.000552015
PGSC0003DMG401025906	Methylketone synthase Ib	9.51804	2.07475	2.22132	0.000810657
PGSC0003DMG400029239	Conserved gene of unknown function	8.7544	1.63741	2.21914	0.006735
PGSC0003DMG400026855	Endochitinase 4	64.2387	11.9122	2.21333	0.00644193
PGSC0003DMG400023487	Conserved gene of unknown function	18.8194	3.46069	2.21109	3.23896e-06
PGSC0003DMG400011964	Mannitol transporter	11.3186	1.99945	2.20984	0.000504534
PGSC0003DMG400006364	Receptor protein kinase	12.3596	2.34618	2.20691	0.0362597
PGSC0003DMG400015273	Alpha-galactosidase	12.0249	2.21141	2.20492	0.0126
PGSC0003DMG400027728	Conserved gene of unknown function	11.3924	2.42234	2.20482	0.0291904
PGSC0003DMG400003058	Osmotin OSML15	59.9272	5.91029	2.20453	0.014553
PGSC0003DMG403001316	Non-cell-autonomous protein pathway2	24.7827	5.985	2.20103	0.0043777
PGSC0003DMG400018321	Formiminotransferase-cyclodeaminase	39.1486	6.2774	2.19759	0.0132243
PGSC0003DMG400016773	Zeatin O-glucosyltransferase	24.8063	4.43289	2.19555	0.00237272
PGSC0003DMG400016148	Homeodomain protein Hfi22	106.296	19.6147	2.19546	0.0124373
PGSC0003DMG400013616	Transcription factor	29.377	6.59697	2.18789	5.86413e-06
PGSC0003DMG400015052	BURP domain-containing protein	160.611	25.8429	2.18676	0.0204168
PGSC0003DMG400020028	Specific tissue protein 2	240.629	39.4948	2.18283	0.0409998
PGSC0003DMG400028669	DNA binding protein	29.3929	9.56129	2.17972	0.00576068
PGSC0003DMG400004963	Receptor protein kinase	13.1568	2.98147	2.17677	0.00250345
PGSC0003DMG400019973	Oxidoreductase	12.031	2.85382	2.17092	0.0106319
PGSC0003DMG400002455	Conserved gene of unknown function	22.9469	8.03784	2.16953	1.83891e-06
PGSC0003DMG400011875	Membrane channel protein	206.403	24.8111	2.16156	0.00553083
PGSC0003DMG400006185	Skp1 1	53.0391	11.6094	2.16014	0.00885928
PGSC0003DMG401013400	Auxin-induced protein 5NG4	11.3958	1.6594	2.15692	0.00334827
PGSC0003DMG400001634	Conserved gene of unknown function	13.2341	2.32495	2.14512	0.0100535
PGSC0003DMG400011776	1-aminocyclopropane-1-carboxylic acid oxidase	8.59817	1.54838	2.1448	0.0169372
PGSC0003DMG400030540	Extensin	8.75892	1.49426	2.14442	0.00226822
PGSC0003DMG400016733	Acyl:coa ligase acetate-coa synthetase	34.3354	13.2849	2.14298	0.0076311
PGSC0003DMG400012298	98b	8.69024	2.65081	2.13916	0.0144831
PGSC0003DMG400032163	Short chain alcohol dehydrogenase	40.7931	5.07692	2.13729	0.00631214
PGSC0003DMG400000124	RAB11B	9.02537	2.15417	2.13531	0.000738541
PGSC0003DMG400023620	Glutamine synthetase	92.9778	16.6792	2.13479	0.00648069
PGSC0003DMG400008016	Glycogenin	12.7258	1.85619	2.13318	0.0157338
PGSC0003DMG400017833	ATPAO5	10.0348	1.14794	2.13131	0.00599648
PGSC0003DMG400029269	Ankyrin repeat-containing protein	38.269	7.09421	2.12723	0.00314889
PGSC0003DMG400032148	NDR1	18.5152	4.4683	2.12714	0.0024165
PGSC0003DMG400023057	Leucine Rich Repeat family protein	22.8709	4.2661	2.12407	3.08402e-05
PGSC0003DMG400011798	Protein kinase APK1B, chloroplast	27.5626	3.91196	2.12264	0.0137301
PGSC0003DMG400010387	Glycine-rich protein	251.445	81.415	2.11658	0.0115169
PGSC0003DMG400016450	Conserved gene of unknown function	33.3137	8.44043	2.11619	0.00686953
PGSC0003DMG401013522	Prf	23.8886	5.64524	2.11364	4.08255e-06
PGSC0003DMG400012669	Cytochrome P450	18.7421	4.99002	2.11202	0.0131969
PGSC0003DMG400006964	Conserved gene of unknown function	19.9834	5.31083	2.11061	3.26868e-05
PGSC0003DMG401015781	Multidrug resistance pump	25.3644	6.53573	2.10983	0.000972656
PGSC0003DMG402005139	Zinc finger protein	37.7165	6.6977	2.10971	0.0160233
PGSC0003DMG400011731	Tau class glutathione transferase GSTU45	202.96	36.5178	2.10953	0.00337085
PGSC0003DMG400012170	Dirigent protein	22.6645	5.51437	2.10784	0.0116745
PGSC0003DMG400022836	Histone H3.2	28.9292	8.0451	2.10654	0.00592618
PGSC0003DMG400010753	Ethylene response factor 5	23.1957	7.57569	2.10552	0.0445781
PGSC0003DMG400017737	UDP-glucosyltransferase	17.4481	4.54911	2.10311	0.000566418
PGSC0003DMG400021710	Conserved gene of unknown function	14.8693	2.90249	2.10192	0.000220303
PGSC0003DMG400011569	Gene of unknown function	8.18475	2.0954	2.0993	0.000554774
PGSC0003DMG400001832	Conserved gene of unknown function	19.1781	6.31721	2.09702	0.00456738
PGSC0003DMG400001119	Histone H3.2	21.0267	5.09681	2.08934	0.00392492
PGSC0003DMG400016722	Glutathione S-transferase	40.5775	9.56303	2.08871	0.0257861
PGSC0003DMG400014250	Serine carboxypeptidase	10.4786	2.84065	2.08641	0.000110909
PGSC0003DMG400023815	Expansin	18.8797	4.199	2.0837	0.00990154
PGSC0003DMG401011882	Formyltetrahydrofolate deformylase	106.663	29.494	2.08015	0.0064918
PGSC0003DMG400005925	Cytochrome P450	10.009	2.00859	2.07893	0.0287868
PGSC0003DMG400016240	Beta-hexosaminidase	13.0141	4.42476	2.07753	0.00560386
PGSC0003DMG400026567	Conserved gene of unknown function	32.4613	7.44831	2.07633	0.00790687
PGSC0003DMG401017656	Kinase	15.9813	3.86719	2.07521	0.00684025
PGSC0003DMG400000621	NtEIG-A1 protein	9.14964	2.75284	2.07477	0.0359548
PGSC0003DMG400014009	Cytochrome P450	9.34077	1.1662	2.07346	0.000956838
PGSC0003DMG400039263	Nodulation signaling pathway 1	8.51266	2.16406	2.07291	0.00533973
PGSC0003DMG400005159	DUTP pyrophosphatase	39.6388	8.21801	2.06487	0.0137085
PGSC0003DMG400014850	Proline-rich protein	12.7278	3.23479	2.06376	0.0497929
PGSC0003DMG400010406	Hydroxyproline-rich glycoprotein	21.7061	5.08799	2.06332	0.0104381
PGSC0003DMG400032250	Non-specific lipid-transfer protein	130.49	38.7938	2.06186	0.0014206
PGSC0003DMG400020368	Agglutinin-2	25.2513	8.17697	2.06165	4.13385e-06
PGSC0003DMG400012337	Aquaporin PIP-type pTOM75	211.596	42.9037	2.06134	0.00590652
PGSC0003DMG400006856	Conserved gene of unknown function	11.6834	2.81814	2.06107	0.000119446
PGSC0003DMG400007708	Cyclin dependent kinase inhibitor	13.4677	4.20256	2.06097	0.00684025
PGSC0003DMG400009556	Replication factor A 1, rfa1	66.2864	18.8371	2.05737	0.00286998
PGSC0003DMG400029542	Sensor histidine kinase	9.47494	1.67663	2.05483	0.0174621
PGSC0003DMG400014441	Snakin-1	13.7984	1.64636	2.05144	0.0100082
PGSC0003DMG400029994	Conserved gene of unknown function	9.29805	1.48078	2.05132	0.00337085
PGSC0003DMG400045749	Gene of unknown function	15.1542	3.75277	2.05009	0.0199982
PGSC0003DMG400008000	L-asparaginase	70.7506	20.1488	2.04907	0.000286676
PGSC0003DMG400001498	Auxin-responsive protein IAA13	16.0552	5.24383	2.04794	0.00281105
PGSC0003DMG401005842	Gene of unknown function	15.5617	7.78203	2.0472	0.00684906
PGSC0003DMG400024029	Histone H2A	10.4667	2.07105	2.04302	0.0112814
PGSC0003DMG400019077	Primary amine oxidase	15.9524	2.96911	2.04065	0.00157905
PGSC0003DMG400003697	Conserved gene of unknown function	18.1066	2.72322	2.03893	7.94187e-05
PGSC0003DMG400030438	Peptide transporter	190.423	42.8135	2.0375	0.00273837
PGSC0003DMG400029919	Zinc finger family protein	9.3142	1.90554	2.03635	0.000621709
PGSC0003DMG400003576	Glycosyl hydrolase family 38 protein	11.2051	3.04483	2.03577	0.0135401
PGSC0003DMG400015535	Methyl binding domain protein	19.255	3.1558	2.03359	0.000516897
PGSC0003DMG400025317	E3 ubiquitin ligase	11.6658	4.17931	2.03309	0.00119731
PGSC0003DMG400022541	Peroxidase 72	8.8211	2.27352	2.03207	0.00314222
PGSC0003DMG400016291	Phosphoenolpyruvate carboxylase kinase 2	10.6201	1.55058	2.03163	0.0236143
PGSC0003DMG400024970	Subtilisin-like protease	49.0563	9.6087	2.02997	0.0429155
PGSC0003DMG400026345	Conserved gene of unknown function	8.40741	2.06934	2.02978	0.00775246
PGSC0003DMG400015708	Receptor serine-threonine protein kinase	16.0572	6.29044	2.02334	0.000275548
PGSC0003DMG400026594	Cytochrome P450	108.435	17.3258	2.02274	0.0390026
PGSC0003DMG400001967	White-brown-complex ABC transporter family	30.4698	14.6714	2.02116	0.000611526
PGSC0003DMG400032231	NDR1	20.9177	5.30981	2.01758	0.00483381
PGSC0003DMG400025948	Conserved gene of unknown function	18.8398	5.35289	2.01528	0.00791571
PGSC0003DMG400011385	Ccaat-binding transcription factor subunit A	9.20515	2.4669	2.01464	0.00468857
PGSC0003DMG400026593	Ubiquitin-protein ligase	44.9854	15.6132	2.01091	0.0238984
PGSC0003DMG400013489	Leucine-rich repeat receptor-like kinase	15.6807	3.82119	2.01061	0.00641809
PGSC0003DMG400001624	Disease resistance response protein	11.762	2.06161	2.01016	0.00584379
PGSC0003DMG400013696	Cytochrome P450	16.3687	3.82994	2.00993	0.0183927
PGSC0003DMG400035093	Gene of unknown function	15.7634	3.97272	2.00901	0.000238922
PGSC0003DMG400014219	Phosphate abc transporter	88.16	15.6653	2.00638	0.00947437
PGSC0003DMG400023217	Gamma-gliadin	23.4398	4.59105	2.00589	0.027801
PGSC0003DMG400022520	Gene of unknown function	81.5963	13.202	2.00154	0.00050365
PGSC0003DMG400013828	Vacoular processing enzyme 1	307.829	46.4132	1.99777	0.0342129
PGSC0003DMG400003918	Acc synthase	21.2034	6.18141	1.99745	2.70828e-05
PGSC0003DMG400006025	1-aminocyclopropane-1-carboxylic acid oxidase	30.4707	5.96558	1.99566	0.00558928
PGSC0003DMG400001989	PRF	12.1958	3.06777	1.99415	0.000134637
PGSC0003DMG400009198	Gene of unknown function	23.9696	9.16085	1.99302	0.0181294
PGSC0003DMG400012221	ATP binding protein	17.5343	5.25928	1.99158	0.00418355
PGSC0003DMG400022404	F-box family protein	44.5293	15.3985	1.99141	0.00777196
PGSC0003DMG400000416	Auxin-regulated protein	12.2007	1.69875	1.99083	0.00147494
PGSC0003DMG400015004	Myosin heavy chain, clone	15.4701	4.58472	1.99033	0.0172829
PGSC0003DMG400040131	Gene of unknown function	10.2456	2.67883	1.98906	0.000624052
PGSC0003DMG400003693	Adenosine kinase	89.3962	23.692	1.98812	0.00454618
PGSC0003DMG400008997	Protein kinase	9.26302	2.26347	1.98625	0.00716176
PGSC0003DMG400026778	Conserved gene of unknown function	19.8514	4.54412	1.98341	0.011311
PGSC0003DMG400021806	Histone H2A	23.4894	6.33349	1.98008	6.07699e-05
PGSC0003DMG400002456	Cysteine-rich extensin-2	39.2074	8.47916	1.97865	3.53417e-05
PGSC0003DMG400019611	Pectin methylesterase 1	33.1481	7.04394	1.97481	0.0142381
PGSC0003DMG401030729	S-adenosylmethionine-dependent methyltransferase	11.1513	2.96036	1.9739	0.0064471
PGSC0003DMG400008078	Major intrinsic protein 2	246.624	64.5764	1.96883	0.0199828
PGSC0003DMG400007137	Serine carboxypeptidase III	32.1604	5.56645	1.96871	8.82916e-05
PGSC0003DMG400027868	UPF0497 membrane protein 16	10.6783	4.63352	1.96816	0.000529253
PGSC0003DMG400001433	ATP binding protein	20.5006	7.92066	1.9654	0.00023109
PGSC0003DMG401023504	ATP binding protein	11.5079	4.17539	1.96383	0.000802929
PGSC0003DMG400013229	Gene of unknown function	62.3276	18.6579	1.96326	0.000265592
PGSC0003DMG400007134	Tonoplast intrinsic protein	120.747	46.9332	1.96074	0.0138075
PGSC0003DMG400022107	Peptide transporter	19.7338	4.97106	1.95827	0.000831803
PGSC0003DMG400025559	WD-repeat protein	8.38263	2.15772	1.95633	0.000657417
PGSC0003DMG400029426	Salt-tolerance protein	13.3213	3.3887	1.9538	0.0154514
PGSC0003DMG400009605	Ice binding protein	11.7828	2.08365	1.94984	0.0130331
PGSC0003DMG400000540	Cell division control 20	16.2732	3.65531	1.94965	0.0062937
PGSC0003DMG401006315	Histone H3.2	9.11557	1.9853	1.94854	0.00468857
PGSC0003DMG400003605	Dihydroflavonol 4-reductase	38.0638	10.8149	1.94264	0.0149588
PGSC0003DMG400009496	Hemolysin	12.8537	3.5139	1.94246	0.022679
PGSC0003DMG400007349	Ser/Thr protein phosphatase family protein	19.2213	5.44193	1.94155	0.0166291
PGSC0003DMG402006439	Aldo/keto reductase	36.9171	11.0548	1.93953	5.55006e-05
PGSC0003DMG400031098	Conserved gene of unknown function	11.8234	1.61775	1.93788	0.015699
PGSC0003DMG400015594	LATD/NIP	9.063	1.60795	1.93661	0.00215281
PGSC0003DMG400023356	UDP-glucose:glucosyltransferase	13.8939	5.14298	1.93288	0.000237286
PGSC0003DMG400022097	Conserved gene of unknown function	9.14726	2.33055	1.92843	0.000253324
PGSC0003DMG400002172	Glutathione S-transferase T2	10.7316	3.6996	1.92825	9.51842e-05
PGSC0003DMG400009036	Beta-glucosidase	11.8655	2.58923	1.92589	0.0395831
PGSC0003DMG400002707	Gene of unknown function	10.9331	4.21777	1.92378	0.00081307
PGSC0003DMG400006450	Acireductone dioxygenase	25.5159	5.56941	1.91989	7.10133e-05
PGSC0003DMG401023851	EMB2394 (EMBRYO DEFECTIVE 2394)	12.9879	3.3378	1.91543	0.00299991
PGSC0003DMG400017662	Conserved gene of unknown function	8.06822	2.29052	1.91523	0.0101476
PGSC0003DMG400005969	Gene of unknown function	75.8987	26.7259	1.91123	0.000730501
PGSC0003DMG400026798	Gene of unknown function	20.2474	5.85284	1.90626	4.39288e-05
PGSC0003DMG402027402	Disease resistance protein R3a	32.2555	13.3586	1.90512	2.51511e-05
PGSC0003DMG400023521	Amino acid binding protein	140.362	32.2256	1.89726	0.0122378
PGSC0003DMG400003945	Leucine-rich repeat transmembrane protein kinase	21.7901	5.37477	1.89364	0.00232869
PGSC0003DMG400002351	CYP72A58	15.3629	5.93832	1.89362	0.00224578
PGSC0003DMG400027413	Ulp1 protease family protein	9.98379	2.91514	1.89145	0.00326024
PGSC0003DMG401005259	Conserved gene of unknown function	22.5146	5.78789	1.88918	2.6173e-05
PGSC0003DMG400002169	Glutathione-S-transferase	65.4057	25.6337	1.88885	0.00148532
PGSC0003DMG400016372	Resistance protein PSH-RGH7	8.28319	3.38849	1.88621	0.000495538
PGSC0003DMG400022081	Arginine decarboxylase	18.373	5.12892	1.88542	0.0187816
PGSC0003DMG400023940	Conserved gene of unknown function	17.7086	4.14507	1.88458	0.0287514
PGSC0003DMG400029645	Pectase lyase	9.85206	3.03489	1.88454	0.00276059
PGSC0003DMG400026586	Cytochrome P450	68.7834	20.0048	1.88366	0.0464774
PGSC0003DMG400003816	Histone H2A	11.3949	3.12117	1.88329	0.00243421
PGSC0003DMG400025008	Conserved gene of unknown function	8.10104	2.1577	1.88176	0.0283193
PGSC0003DMG400022855	1-D-deoxyxylulose 5-phosphate synthase	9.55004	2.39977	1.88069	0.00332019
PGSC0003DMG400017766	DNA binding protein	12.1476	3.22183	1.88	0.00533967
PGSC0003DMG400005513	Gene of unknown function	8.38872	3.17079	1.87984	0.0184061
PGSC0003DMG401022702	Cyclin B1	9.63702	3.91514	1.87922	0.0145711
PGSC0003DMG400014466	4-coumarate--CoA ligase 2	15.068	3.57804	1.87661	0.0227431
PGSC0003DMG402025767	Cinnamyl alcohol dehydrogenase	51.8399	19.2589	1.87165	0.00735801
PGSC0003DMG400026274	Phytocyanin-like arabinogalactan-protein	13.4034	3.78698	1.87164	0.0147706
PGSC0003DMG400010227	Alpha galactosidase	16.5576	5.82829	1.8693	5.2113e-05
PGSC0003DMG400027892	Xylem serine proteinase 1	63.266	26.4167	1.86302	0.00111813
PGSC0003DMG400021830	Allergen BRSn20	8.47961	3.08653	1.85654	0.00760022
PGSC0003DMG400005894	Helix-loop-helix DNA-binding	12.4302	3.43067	1.85568	0.0108803
PGSC0003DMG400015545	Histone H4	8.2219	2.46323	1.85565	0.00119731
PGSC0003DMG400009601	Lactoylglutathione lyase	13.9428	1.89699	1.8544	0.0072378
PGSC0003DMG400024989	Nucleic acid binding protein	12.6436	2.64242	1.85139	0.0194892
PGSC0003DMG400009326	Conserved gene of unknown function	9.44101	2.55177	1.85136	0.0221338
PGSC0003DMG401016626	Dopamine beta-monooxygenase	9.14305	1.62008	1.8503	0.00879876
PGSC0003DMG402019457	Auxin/indole-3-acetic acid 3	68.1742	15.8068	1.85005	0.0197856
PGSC0003DMG400031094	Glutathione S-transferase/peroxidase	20.4711	6.09324	1.8427	0.00278163
PGSC0003DMG400042760	RD22	3611.63	685.662	1.8426	0.0486686
PGSC0003DMG400024693	Lipoxygenase	23.3566	6.66952	1.83849	0.000126476
PGSC0003DMG400010003	B2-type cyclin dependent kinase	14.7867	3.30625	1.83808	0.0212466
PGSC0003DMG400025246	Histone H3.2	35.351	8.44708	1.83695	0.00728759
PGSC0003DMG400026934	Conserved gene of unknown function	24.1557	3.58396	1.83427	0.0455458
PGSC0003DMG400031303	F-box domain containing protein	12.7472	3.24333	1.83271	0.000591666
PGSC0003DMG401012961	Aspartic proteinase nepenthesin-1	13.3737	2.85659	1.83161	0.0112714
PGSC0003DMG402005842	Gene of unknown function	33.1834	11.1524	1.83061	0.00980708
PGSC0003DMG400030352	Flavoprotein wrbA	10.5327	2.4325	1.82827	0.00814927
PGSC0003DMG400009783	Proline-rich cell wall protein	15.0564	5.07248	1.82785	0.0343465
PGSC0003DMG400008004	Cysteine protease	197.125	49.5926	1.82707	7.76555e-05
PGSC0003DMG401027032	Cell division control 20	17.8442	8.00476	1.82494	0.0119395
PGSC0003DMG400029400	Cysteine protease 14	31.9823	7.04508	1.8237	0.00907145
PGSC0003DMG400030391	Bipolar kinesin KRP-130	9.69744	2.99125	1.82132	0.0252673
PGSC0003DMG401018708	Aldehyde oxidase	30.0269	7.30365	1.82091	4.12689e-05
PGSC0003DMG400024928	Transcription factor	14.8387	7.03688	1.81719	0.00634776
PGSC0003DMG400004955	Xylanase Xyn2	18.3902	7.7469	1.81463	0.0131622
PGSC0003DMG400007150	UPA15	14.1413	4.04156	1.81446	0.00834634
PGSC0003DMG400003866	Xyloglucan endotransglucosylase/hydrolase 12	121.008	52.2919	1.81436	0.0243472
PGSC0003DMG400000777	Histidine-rich glycoprotein	23.7866	11.875	1.81302	0.010033
PGSC0003DMG400029993	Nucleic acid binding protein	19.4618	7.44019	1.81284	0.00773611
PGSC0003DMG400003722	Iqd32 (IQ-domain 32); calmodulin binding	54.2358	13.6587	1.81266	0.0115466
PGSC0003DMG401027402	Disease resistance protein R3a	30.4694	8.18726	1.8119	0.00010536
PGSC0003DMG400008572	Histone H2B	11.185	3.07225	1.81016	0.00833111
PGSC0003DMG400007159	Histone H2B.1	59.5792	23.9603	1.80656	0.00549677
PGSC0003DMG400026537	Nucleobase ascorbate transporter	14.5935	3.5041	1.80624	0.000137812
PGSC0003DMG400006160	Fasciclin-like arabinogalactan protein 2	52.6663	12.6385	1.80323	0.0292194
PGSC0003DMG400018566	Ribosomal protein L27	15.7288	5.10197	1.80158	9.03929e-05
PGSC0003DMG400019726	Conserved gene of unknown function	10.03	2.90627	1.80021	0.027721
PGSC0003DMG400047074	BURP domain-containing protein	1523.36	483.507	1.7989	0.0476636
PGSC0003DMG401023186	Conserved gene of unknown function	10.6913	3.02656	1.79665	0.00287827
PGSC0003DMG400003516	Heat shock protein binding	71.437	20.596	1.79219	0.000253446
PGSC0003DMG400026262	Conserved gene of unknown function	10.0236	3.44452	1.79177	0.00190318
PGSC0003DMG400020242	Receptor serine-threonine protein kinase	10.7208	2.73946	1.79118	0.00257832
PGSC0003DMG400008731	S-antigen protein	16.1766	4.81248	1.7901	0.0147058
PGSC0003DMG400004580	Transcription factor bHLH62	15.537	3.57795	1.7894	0.00954228
PGSC0003DMG400025304	DNA-binding protein MNB1B	9.39164	2.2478	1.78746	0.0130339
PGSC0003DMG400006365	Fimbriae-associated protein Fap1	16.1883	2.69762	1.78462	0.00714871
PGSC0003DMG400022627	Galactosyltransferase	47.2836	17.7281	1.78292	0.00190765
PGSC0003DMG400029740	Conserved gene of unknown function	62.962	9.47351	1.78285	0.0205005
PGSC0003DMG400011685	Serpin	22.9256	9.52704	1.77915	0.00146303
PGSC0003DMG400032506	Copper ion binding protein	12.3528	1.67326	1.77888	0.0105844
PGSC0003DMG400025261	Histone H3.2	34.9492	7.36427	1.77849	0.0151873
PGSC0003DMG400031183	Conserved gene of unknown function	11.9555	4.9075	1.7782	0.00518558
PGSC0003DMG400012670	Gene of unknown function	15.873	5.07904	1.77691	0.0304769
PGSC0003DMG400026001	Uclacyanin-2	80.5935	17.8624	1.77448	0.0131756
PGSC0003DMG400001259	Gene of unknown function	22.0955	5.20758	1.77354	0.00741885
PGSC0003DMG400021805	Cinnamoyl-CoA reductase	13.6342	2.56318	1.77303	0.0138207
PGSC0003DMG400009859	Nucleic acid binding protein	10.0723	3.38993	1.77144	0.00971472
PGSC0003DMG400009825	Cytochrome P450	29.9506	6.74655	1.76708	0.0490575
PGSC0003DMG400013348	Pollen tube RhoGDI2	27.8157	6.64171	1.76697	0.00392438
PGSC0003DMG402009727	Calcium ion binding protein	425.982	239.229	1.76662	0.03801
PGSC0003DMG400015536	MYB1-2	65.6989	18.6089	1.76538	0.021758
PGSC0003DMG400016867	Chalcone synthase J	22.6419	5.53525	1.75885	0.0310038
PGSC0003DMG400017523	Conserved gene of unknown function	51.1543	20.6849	1.75794	0.0322511
PGSC0003DMG400002346	Gene of unknown function	8.69826	3.9899	1.74713	0.0201471
PGSC0003DMG400009560	Conserved gene of unknown function	28.9314	10.9741	1.74678	0.00565561
PGSC0003DMG402007021	Conserved gene of unknown function	10.5805	2.80804	1.73677	0.000870601
PGSC0003DMG400007158	Histone H2B	44.7044	11.1882	1.73443	0.00523133
PGSC0003DMG401022901	(S)-2-hydroxy-acid oxidase	28.6698	7.10886	1.73331	0.000144813
PGSC0003DMG400021494	Exostosin	11.8161	3.89029	1.73267	0.00634323
PGSC0003DMG400024890	Receptor protein kinase CLAVATA1	9.68601	2.26188	1.7326	0.00734879
PGSC0003DMG400000501	High-affinity potassium transporter protein 1	14.8385	4.70226	1.73142	0.0100547
PGSC0003DMG400013649	Auxin:hydrogen symporter	29.4675	10.2658	1.73128	0.0227431
PGSC0003DMG400027736	Histone H4	44.388	15.6744	1.73072	0.0058047
PGSC0003DMG401025767	Cinnamyl alcohol dehydrogenase	239.447	49.8119	1.72665	0.00728759
PGSC0003DMG400005967	TRANSPARENT TESTA 12 protein	391.384	119.79	1.7265	0.0249551
PGSC0003DMG402006315	Histone H3.2	12.9084	2.93092	1.72249	0.0089735
PGSC0003DMG400017645	Serine/threonine-protein kinase PBS1	21.6789	10.7974	1.72124	0.0227294
PGSC0003DMG400020619	Trehalose-6-phosphate synthase	17.9329	6.53181	1.72023	0.00059843
PGSC0003DMG400014673	Dimethylaniline monooxygenase	13.3807	4.7055	1.71165	0.017777
PGSC0003DMG400022676	Pollen-specific lysine-rich protein SBgLR	16.811	9.05943	1.70877	0.0184108
PGSC0003DMG400019285	Conserved gene of unknown function	13.0324	4.71882	1.70773	0.00457724
PGSC0003DMG400025579	Conserved gene of unknown function	12.3702	3.82391	1.70482	0.0144831
PGSC0003DMG402000410	Conserved gene of unknown function	9.14865	2.3893	1.70248	0.00305169
PGSC0003DMG400020560	Protein phosphatase 2c	10.8417	2.81265	1.69933	0.00196349
PGSC0003DMG400003898	RAB1X	9.95413	3.12866	1.69869	0.0103436
PGSC0003DMG400016176	Conserved gene of unknown function	9.78083	2.76728	1.69867	0.0287506
PGSC0003DMG400010585	Sesquiterpene synthase	9.91614	2.97068	1.69748	0.00553083
PGSC0003DMG400007899	CBL-interacting protein kinase 7	89.423	28.9759	1.69745	0.000235147
PGSC0003DMG400012809	Conserved gene of unknown function	23.9371	9.31237	1.69651	0.031306
PGSC0003DMG400004677	Hydroxyproline-rich glycoprotein (HRGP)	13.0859	4.36914	1.69547	0.0109984
PGSC0003DMG400027187	Proline transporter 3	12.6838	2.77055	1.69536	0.017717
PGSC0003DMG400013280	Brg-1 associated factor	10.8607	3.54332	1.69477	0.0154056
PGSC0003DMG400006345	Mas-binding factor MBF3	37.8553	6.01607	1.69474	0.00568176
PGSC0003DMG400017252	DNA binding protein	76.5046	12.8301	1.6931	0.000236171
PGSC0003DMG400028544	Acyl-protein thioesterase	10.5221	4.65766	1.69219	0.0135976
PGSC0003DMG400005214	Boron transporter	16.2897	3.85348	1.69054	0.0083503
PGSC0003DMG400001768	Calmodulin binding protein	19.8361	2.89076	1.68925	0.0169083
PGSC0003DMG400030639	Auxin:hydrogen symporter	16.0616	5.07462	1.68743	0.0223337
PGSC0003DMG400004842	Beta-galactosidase	21.5784	5.31346	1.68678	0.00442108
PGSC0003DMG400005401	Sigma factor binding protein 1	19.6224	2.82068	1.68302	0.0328435
PGSC0003DMG400018666	Sugar transporter	35.4822	8.73953	1.68013	0.0383729
PGSC0003DMG400001320	Alpha-tubulin	19.9554	8.39667	1.68013	0.0304247
PGSC0003DMG400031240	Ubiquitin carrier protein	16.3645	4.22944	1.67868	0.0229299
PGSC0003DMG400015054	Dehydration-responsive protein RD22	181.569	39.8345	1.67661	0.0404844
PGSC0003DMG400000422	Retinoid-inducible serine carboxypeptidase	27.219	6.3728	1.67603	0.0279717
PGSC0003DMG400002891	Heme oxygenase 1	63.5357	26.9906	1.67558	0.0109981
PGSC0003DMG400020177	Conserved gene of unknown function	13.4497	3.50919	1.67338	0.00418959
PGSC0003DMG400008829	Conserved gene of unknown function	51.9811	16.7886	1.67181	0.010569
PGSC0003DMG400033882	Acidic endochitinase	13.7058	3.44746	1.67172	0.00299991
PGSC0003DMG402025083	Peroxidase	13.381	4.85195	1.67136	0.00825531
PGSC0003DMG402011679	Ent-kaurene oxidase	9.42148	1.97283	1.66785	0.00366339
PGSC0003DMG400000092	Mitochondrial carrier protein	12.315	8.64014	1.66256	0.00305174
PGSC0003DMG400005748	Protein P21	13.204	4.45108	1.65992	0.0370588
PGSC0003DMG400024843	Conserved gene of unknown function	18.2111	6.9731	1.659	0.0340997
PGSC0003DMG400016227	Ubiquitin-protein ligase	11.163	3.1275	1.65426	0.00331732
PGSC0003DMG400005200	Cyclase/dehydrase	9.69823	2.90169	1.65226	0.000815503
PGSC0003DMG400009951	Expansin11	8.69576	4.85138	1.64833	0.00359182
PGSC0003DMG400017592	P70 protein	30.1369	10.6488	1.64772	0.00181299
PGSC0003DMG400016402	Obtusifoliol 14alpha-demethylase	160.506	38.9645	1.64755	0.00186826
PGSC0003DMG400016998	Dual specificity protein phosphatase Diacylglycerol kinase, catalytic region	31.5735	7.81042	1.64645	0.000373621
PGSC0003DMG400026113	Conserved gene of unknown function	8.2828	3.24542	1.64576	0.00182604
PGSC0003DMG400034307	Histidine kinase 3B	145.985	43.2074	1.64403	0.000294615
PGSC0003DMG400001378	MADS-box transcription factor FBP29	9.66819	2.95684	1.64254	0.00576068
PGSC0003DMG400024237	Conserved gene of unknown function	7.39395	3.01524	1.6361	0.0143279
PGSC0003DMG400032112	Histone H3.2	11.1573	3.78806	1.63484	0.013374
PGSC0003DMG400025189	Conserved gene of unknown function	10.1497	1.8004	1.63403	0.00528072
PGSC0003DMG400008980	Basic 7S globulin 2 small subunit	22.4306	8.48346	1.63223	0.009761
PGSC0003DMG400008183	BHLH transcription factor PTF1	18.4088	5.07337	1.63214	0.00871475
PGSC0003DMG400025904	ATP binding protein	9.77156	4.70839	1.63019	0.0147495
PGSC0003DMG400026666	Cc-nbs-lrr resistance protein	20.4188	5.63	1.62834	0.00279022
PGSC0003DMG400022832	Triose phosphate/phosphate translocator, chloroplastic	8.1155	2.591	1.62517	0.00956829
PGSC0003DMG400016405	Leaf senescence protein	67.7674	25.2979	1.62463	0.0153363
PGSC0003DMG400000395	Conserved gene of unknown function	8.31203	4.2564	1.62307	0.00424515
PGSC0003DMG400009881	Ring finger protein	30.1036	4.52961	1.61946	0.0331337
PGSC0003DMG400013494	Conserved gene of unknown function	24.7099	14.2222	1.61761	0.00435735
PGSC0003DMG400024456	Autoinhibited calcium ATPase	81.3858	37.0953	1.61638	0.0336378
PGSC0003DMG400005254	Nodulation receptor kinase	36.8033	9.5027	1.61633	0.00457532
PGSC0003DMG400022190	Chromosome-associated kinesin KIF4A	13.1138	4.02389	1.61389	0.0355881
PGSC0003DMG402023438	Epoxide hydrolase	10.4043	3.66513	1.61368	0.0200469
PGSC0003DMG400019254	Mpv17 / PMP22 family protein	48.0117	8.09196	1.60853	0.00227258
PGSC0003DMG400027509	Protein ZINC INDUCED FACILITATOR-LIKE 1	7.68141	2.69223	1.60732	0.0377902
PGSC0003DMG400015381	Purine transporter	11.2255	3.56941	1.60498	0.0315973
PGSC0003DMG400015525	Histone H4	52.0384	9.59398	1.60491	0.0171306
PGSC0003DMG400010230	Receptor protein kinase	10.2657	3.23695	1.60345	0.000949069
PGSC0003DMG400005484	Protein kinase family protein	37.4645	9.49906	1.60271	0.00443408
PGSC0003DMG400014277	Hydrolase	13.8168	3.97026	1.59977	0.000617021
PGSC0003DMG400020271	Ubiquitin-protein ligase	11.0921	3.31027	1.59922	0.014366
PGSC0003DMG400024753	Chloroplast-targeted copper chaperone	11.722	4.04112	1.59849	0.0229274
PGSC0003DMG400029264	Anthocyanin acyltransferase	23.3331	10.1375	1.59801	0.028906
PGSC0003DMG401028848	Gene of unknown function	14.4851	3.94388	1.59637	0.0271675
PGSC0003DMG400000640	Conserved gene of unknown function	48.3417	12.5917	1.59636	0.000385129
PGSC0003DMG400030402	Histone H4	39.1621	18.7286	1.59611	0.000519516
PGSC0003DMG400030321	Metallothionein type 2	334.474	105.582	1.59442	0.00584944
PGSC0003DMG400009635	Gene of unknown function	35.8718	7.43217	1.5932	0.000997157
PGSC0003DMG400030617	Conserved gene of unknown function	10.3845	4.84305	1.59296	0.0103814
PGSC0003DMG401000860	Serine carboxypeptidase-like enzyme	53.9583	23.5975	1.59039	0.000950024
PGSC0003DMG400018088	F-box family protein	21.5898	4.9321	1.59018	0.0167056
PGSC0003DMG400019395	Ubiquitin carrier protein	17.4246	5.97257	1.58998	0.00367327
PGSC0003DMG400028521	Cinnamoyl-CoA reductase	69.2844	20.4558	1.58919	0.00835033
PGSC0003DMG400015365	Conserved gene of unknown function	51.9085	14.9062	1.58486	0.00282049
PGSC0003DMG400016188	ATP binding protein	10.7653	2.06544	1.58215	0.0144831
PGSC0003DMG400014862	Subtilisin-like protease	9.4067	4.38237	1.58122	0.00760393
PGSC0003DMG400012258	Protein ABIL2	8.8338	1.60474	1.57945	0.00220994
PGSC0003DMG400032821	Conserved gene of unknown function	75.2132	12.2588	1.57944	0.0364305
PGSC0003DMG400029856	N-acylneuraminate-9-phosphatase	9.72778	2.54481	1.57907	0.0288579
PGSC0003DMG400008891	GDP-mannose pyrophosphorylase	9.4319	2.54592	1.57361	0.00314889
PGSC0003DMG400025619	Translational initiation factor eIF1	165.73	134.685	1.57344	0.0170283
PGSC0003DMG400019735	Glucan endo-1,3-beta-glucosidase	8.38028	1.69569	1.57162	0.00556786
PGSC0003DMG400026525	Pentatricopeptide repeat-containing protein	9.06373	3.57944	1.57153	0.00288202
PGSC0003DMG400031863	Kinase interacting family protein	8.33445	4.04014	1.57081	0.0214366
PGSC0003DMG400017176	SET domain protein	48.0576	21.9453	1.56937	0.000527971
PGSC0003DMG400003075	Plasma membrane associated protein	8.78548	2.5243	1.56615	0.0431846
PGSC0003DMG400022965	Calmodulin binding protein	17.6642	4.16536	1.56537	0.0203093
PGSC0003DMG400001748	50S ribosomal protein L5	8.46883	2.54036	1.56505	0.0126144
PGSC0003DMG400001776	Zinc finger family protein	10.6214	3.59332	1.56384	0.00413863
PGSC0003DMG400030952	Chromatin remodeling complex subunit	9.25443	3.97245	1.56348	0.0138825
PGSC0003DMG400028200	Cleavage and polyadenylation specificity factor	15.2805	5.83504	1.56023	0.00237597
PGSC0003DMG400007408	Aldo-keto reductase	11.2305	3.01301	1.55689	0.00331783
PGSC0003DMG400031548	Conserved gene of unknown function	13.2327	6.86783	1.55404	0.0243472
PGSC0003DMG400017352	Dopamine beta-monooxygenase	7.34167	3.44515	1.55068	0.0135347
PGSC0003DMG400046448	GTP1/OBG family member	17.275	7.87184	1.55009	0.000713679
PGSC0003DMG400002710	Transcription factor	33.8103	19.5417	1.54959	0.000529263
PGSC0003DMG400018578	Clathrin interactor EPSIN 1	12.3358	4.98298	1.54865	0.0197737
PGSC0003DMG400004020	Zeaxanthin epoxidase, chloroplastic	21.0128	6.25552	1.54754	0.00212479
PGSC0003DMG402026585	Gene of unknown function	12.7518	2.42847	1.5469	0.00528072
PGSC0003DMG400013216	Gene of unknown function	22.1952	6.84776	1.54596	0.0202414
PGSC0003DMG402003586	Cell number regulator 13	10.2027	4.05485	1.54459	0.0147495
PGSC0003DMG400019910	Histone H1	48.9843	16.4257	1.54457	0.00256731
PGSC0003DMG400018975	Calmodulin binding protein	14.9084	4.53713	1.54261	0.0091047
PGSC0003DMG400001407	ATP binding protein	8.47609	5.56034	1.54184	0.0145711
PGSC0003DMG400018659	Dimethylaniline monooxygenase	10.8006	3.36831	1.54165	0.0147058
PGSC0003DMG400005850	Fad NAD binding oxidoreductases	9.2323	3.59171	1.54002	0.0156037
PGSC0003DMG400026523	UPA15	151.428	41.9505	1.53761	0.000950024
PGSC0003DMG400008403	ATP binding / kinase/ protein serine / threonine kinase	22.974	8.22534	1.53378	0.0155788
PGSC0003DMG400008716	Conserved gene of unknown function	9.54694	5.15737	1.53366	0.00388446
PGSC0003DMG400030656	ARF GTPase activator	9.90312	2.83288	1.53319	0.00623739
PGSC0003DMG402017241	Desacetoxyvindoline 4-hydroxylase	10.0689	5.81036	1.52885	0.0154737
PGSC0003DMG402027271	Catechol O-methyltransferase	87.0426	39.6961	1.52807	0.0497832
PGSC0003DMG400024206	N protein	11.136	4.50366	1.52737	0.00211337
PGSC0003DMG400013215	Transcription factor	27.7978	8.70281	1.51908	0.0025137
PGSC0003DMG400020832	Conserved gene of unknown function	22.944	10.4511	1.51734	0.023845
PGSC0003DMG400014401	Glycosyltransferase, CAZy family GT8	13.6515	5.28673	1.51586	0.0396014
PGSC0003DMG400029320	Conserved gene of unknown function	48.6391	23.0394	1.51436	0.00539163
PGSC0003DMG401006439	Gene of unknown function	26.7755	12.2076	1.5127	0.00556239
PGSC0003DMG400001390	Gene of unknown function	19.9009	8.38364	1.51174	0.00916469
PGSC0003DMG400015409	Serine/threonine-protein kinase PBS1	15.6745	4.91408	1.50929	0.00501118
PGSC0003DMG401031741	UPA16	6.47448	3.70158	1.50635	0.0305616
PGSC0003DMG400020622	Elicitor-inducible protein EIG-J7	14.1313	5.44454	1.50632	0.0100625
PGSC0003DMG400017689	High affinity sulfate transporter type 1	12.0305	2.95243	1.50629	0.0183983
PGSC0003DMG400025678	Potassium channel NtKC1	34.944	6.66227	1.50569	0.00968384
PGSC0003DMG400018570	Disease resistance protein R3a	21.4203	7.40898	1.50549	0.00310107
PGSC0003DMG400030767	Iaa-amino acid hydrolase 4	12.5476	4.37151	1.50439	0.00188672
PGSC0003DMG401006771	MADS-box protein 9	35.5645	13.7431	1.50251	0.0126262
PGSC0003DMG400011346	Flowering promoting factor-like 1	7.43141	3.59758	1.50232	0.038134
PGSC0003DMG400014543	Monoglyceride lipase	48.3232	24.3999	1.50213	0.000581935
PGSC0003DMG400022856	Conserved gene of unknown function	8.02639	3.33509	1.50007	0.0187039
PGSC0003DMG400015327	UDP-glucose:glucosyltransferase	33.8385	12.3381	1.49828	0.0138932
PGSC0003DMG402018559	Conserved gene of unknown function	15.2704	5.05637	1.49712	0.0377597
PGSC0003DMG400004972	Receptor kinase	10.3237	2.89284	1.49664	0.0146356
PGSC0003DMG400041994	Conserved gene of unknown function	26.7728	13.5695	1.49514	0.0142979
PGSC0003DMG402006771	Conserved gene of unknown function	44.9749	14.0436	1.49397	0.0136669
PGSC0003DMG400031199	Cytochrome P450	18.3138	6.80847	1.49149	0.0263844
PGSC0003DMG400001232	Phototropic-responsive NPH3 family protein	19.3918	8.19241	1.48574	0.00574041
PGSC0003DMG402011681	Signal peptidase I	13.3963	4.63442	1.48513	0.00210945
PGSC0003DMG400019435	Wound-induced protein WIN1	57.3406	14.5928	1.48429	0.0198836
PGSC0003DMG400019191	Conserved gene of unknown function	26.4247	11.1535	1.48395	0.00235797
PGSC0003DMG400029474	Cytochrome P450 monooxygenase CYP82E3	7.614	3.96842	1.48066	0.0141528
PGSC0003DMG400000234	Conserved gene of unknown function	19.9933	8.71059	1.48014	0.0191116
PGSC0003DMG400013081	Cysteine-rich extensin-2	25.9572	10.0628	1.47799	0.0069941
PGSC0003DMG400019740	Disease resistance protein	49.0728	23.0789	1.47534	0.00329202
PGSC0003DMG400025731	Zinc ion binding protein	162.654	55.8522	1.47432	0.00278163
PGSC0003DMG400008081	Auxin response factor	21.2769	3.71372	1.47403	0.0196144
PGSC0003DMG400007511	Peptide transporter	32.1813	11.7899	1.47398	0.0125911
PGSC0003DMG400008736	Galactosyltransferase family protein	19.7586	4.63087	1.47397	0.0245892
PGSC0003DMG400009913	Conserved gene of unknown function	10.0233	3.2661	1.47182	0.00215365
PGSC0003DMG402023186	UDP-glucosyltransferase family 1 protein	11.1486	3.70447	1.47121	0.00660032
PGSC0003DMG400013999	Anthocyanin acyltransferase	7.83456	3.03238	1.4694	0.030448
PGSC0003DMG400027766	Generic methyltransferase	10.2856	4.16207	1.46799	0.0114068
PGSC0003DMG400009374	Aminotransferase family protein	10.1212	4.3758	1.46779	0.00226822
PGSC0003DMG400017331	S-locus-specific glycoprotein	9.27823	2.28737	1.46511	0.020247
PGSC0003DMG402018708	Aldehyde oxidase	35.638	16.3405	1.46277	0.000844028
PGSC0003DMG400025160	COR413-PM2	107.694	25.6879	1.46093	0.00178928
PGSC0003DMG400011455	Transcription factor	39.4356	7.96483	1.4595	0.000950024
PGSC0003DMG400024748	Histone H2A.1	62.8389	29.5321	1.45946	0.0193709
PGSC0003DMG400022936	AAA ATPase	118.86	40.9057	1.45888	0.0184648
PGSC0003DMG400005716	Conserved gene of unknown function	23.4369	8.72294	1.45701	0.0101915
PGSC0003DMG400008090	Kinase	32.0464	15.545	1.45698	0.0392928
PGSC0003DMG400001884	Cystathionine beta-lyase	9.55341	3.38479	1.45471	0.00648216
PGSC0003DMG400025876	UDP-glucose:glucosyltransferase	7.46019	2.92409	1.45466	0.00736027
PGSC0003DMG400021725	Transcription factor	6.73887	4.19984	1.45376	0.0184061
PGSC0003DMG400002855	UPF0497 membrane protein 1	10.1315	2.85965	1.45326	0.0370588
PGSC0003DMG400012857	Microtubule-associated protein MAP65-1b	11.044	6.1776	1.45326	0.00208981
PGSC0003DMG400031453	Gene of unknown function	10.5393	4.83132	1.45316	0.00410531
PGSC0003DMG402029166	Calcium/calmodulin-dependent protein kinase kinase	6.45822	3.85254	1.45302	0.00757572
PGSC0003DMG400008869	Conserved gene of unknown function	22.0812	11.5626	1.45237	0.0142424
PGSC0003DMG400012204	Conserved gene of unknown function	10.7349	5.07635	1.44959	0.00114493
PGSC0003DMG400012261	Auxin response factor 9	10.4605	1.80236	1.44814	0.0299814
PGSC0003DMG400002352	Tetrahydrofolylpolyglutamate synthase	13.7234	6.85787	1.44813	0.00157905
PGSC0003DMG400005650	Kinesin NACK1	9.37618	2.45884	1.44743	0.0370588
PGSC0003DMG402017205	Nucleolar GTP-binding protein	8.5852	2.70668	1.44725	0.00579673
PGSC0003DMG402008383	Nbs-lrr resistance protein	15.4095	6.18838	1.44703	0.00595196
PGSC0003DMG400016187	HVA22 e	32.9863	11.8458	1.44697	0.0131969
PGSC0003DMG400012242	YS1	13.2805	3.42115	1.44432	0.0182671
PGSC0003DMG400026831	Conserved gene of unknown function	10.5977	4.33699	1.44392	0.00461977
PGSC0003DMG400009125	Ubiquitin	7.92528	2.7412	1.4435	0.00683854
PGSC0003DMG400030397	Isoform MYB48-1 of Transcription factor MYB48	9.00862	3.78928	1.44256	0.0175507
PGSC0003DMG400006242	Protein phosphatase 2c	17.1236	9.15235	1.4356	0.0183256
PGSC0003DMG400000885	BTB/POZ domain-containing protein	18.6912	5.88729	1.43483	0.00320054
PGSC0003DMG400005031	Hydrolase, alpha/beta fold family protein	15.7208	6.48394	1.43391	0.00512028
PGSC0003DMG400003054	UDP-Glc-4-epimerase	43.7691	21.565	1.43355	0.0453007
PGSC0003DMG400011904	Minor histocompatibility antigen H13	55.979	22.6299	1.43337	0.0011115
PGSC0003DMG400004233	Nodulin protein	18.5575	3.425	1.43222	0.022846
PGSC0003DMG400024656	Conserved gene of unknown function	34.8443	20.669	1.43116	0.00119731
PGSC0003DMG400003812	Hydrolase	18.2079	3.7428	1.43003	0.00659377
PGSC0003DMG400002678	Conserved gene of unknown function	21.0337	8.94373	1.42756	0.00476866
PGSC0003DMG400018238	Hydrolase	32.5765	10.2272	1.42716	0.00409479
PGSC0003DMG400031775	ROX1	20.4832	10.5672	1.42556	0.0138776
PGSC0003DMG400000444	Heat shock cognate 70 kDa protein	35.7455	8.83673	1.42414	0.00775246
PGSC0003DMG401023603	Inositol monophosphatase 1	9.80669	4.62367	1.42378	0.00794057
PGSC0003DMG400033643	Conserved gene of unknown function	31.9361	12.2131	1.42331	0.00257832
PGSC0003DMG400019180	Isoamyl acetate-hydrolyzing esterase	62.9108	16.9801	1.42246	0.00117651
PGSC0003DMG400033032	Zinc finger protein	17.8295	5.55828	1.41537	0.013369
PGSC0003DMG400001419	LO4	25.4561	10.7013	1.41358	0.0445781
PGSC0003DMG400030348	MYB-like transcription factor DIVARICATA	9.47767	2.23984	1.41308	0.0158859
PGSC0003DMG400030400	Histone H4	28.5405	8.56724	1.40847	0.00292029
PGSC0003DMG400024285	Peroxidase 44	49.7766	21.0132	1.40797	0.0389889
PGSC0003DMG401001347	Mitochondrial saccharopine dehydrogenase	27.0036	10.7518	1.40752	0.00127391
PGSC0003DMG400026592	Conserved gene of unknown function	12.7029	5.14031	1.40578	0.00813715
PGSC0003DMG400016369	Nucleoside transporter	31.4414	14.3714	1.40559	0.00134631
PGSC0003DMG400001097	Pollen ole e 1 allergen and extensin family protein	20.4017	9.54127	1.40529	0.0187568
PGSC0003DMG400026430	Beta-galactosidase	37.0252	13.0353	1.40527	0.00138687
PGSC0003DMG400025080	Interferon-induced GTP-binding protein mx	17.0182	4.50984	1.40374	0.00185027
PGSC0003DMG401019242	S-locus-specific glycoprotein S6	19.1928	8.92588	1.40329	0.00825531
PGSC0003DMG400000420	Histone H2B.2	46.0798	18.9873	1.40168	0.00684906
PGSC0003DMG400012340	Conserved gene of unknown function	7.60795	2.59261	1.40104	0.00464219
PGSC0003DMG401018223	Ferric-chelate reductase	19.4553	8.71282	1.40085	0.0200469
PGSC0003DMG400017298	Xyloglucan endotransglucosylase-hydrolase XTH9	116.337	38.9778	1.39807	0.0485915
PGSC0003DMG400008287	Urease accessory protein G	42.2469	14.1976	1.39794	0.0216353
PGSC0003DMG400027869	Conserved gene of unknown function	14.1188	4.12758	1.39752	0.00302413
PGSC0003DMG400026233	Mutt domain protein	8.05358	2.77812	1.39708	0.0101476
PGSC0003DMG400015677	Cinnamyl alcohol dehydrogenase	118.716	67.2271	1.39684	0.00229367
PGSC0003DMG400015806	Serine/threonine-protein kinase PBS1	7.92572	2.1065	1.39657	0.00825531
PGSC0003DMG400022887	Ptm1	17.1537	8.88791	1.39465	0.0100074
PGSC0003DMG400000778	GK17577	9.48093	2.96672	1.39348	0.0129104
PGSC0003DMG400029360	Inosine-uridine preferring nucleoside hydrolase family protein	19.6283	6.94656	1.3928	0.00325379
PGSC0003DMG400024978	Indole-3-acetic acid-amido synthetase GH3.3	10.0225	4.99652	1.39019	0.0133113
PGSC0003DMG400022778	Alpha,alpha-trehalose-phosphate synthase [UDP-forming] 6	71.1297	21.1251	1.3898	0.0221338
PGSC0003DMG400015370	Conserved gene of unknown function	35.9989	16.0127	1.38979	0.00836935
PGSC0003DMG400022384	Zinc finger, RING-type	10.3661	3.41322	1.38413	0.0234826
PGSC0003DMG400030715	Heparanase	7.64938	3.33884	1.3823	0.0266702
PGSC0003DMG400026853	Endochitinase 3	10.5481	4.05227	1.38215	0.0449307
PGSC0003DMG400007950	Ubiquitin carrier protein	8.11255	3.74921	1.38085	0.00743809
PGSC0003DMG400027392	2-oxoglutarate-dependent dioxygenase	30.8583	16.9451	1.38064	0.00155206
PGSC0003DMG400019714	Tubulin gamma complex-associated protein	47.2465	19.8687	1.37952	0.00157549
PGSC0003DMG401023974	Amino acid binding protein	62.6847	26.994	1.37884	0.0272424
PGSC0003DMG400007952	N-hydroxycinnamoyl/benzoyltransferase 6	115.918	44.3813	1.37788	0.0349128
PGSC0003DMG400006081	Conserved gene of unknown function	9.94561	7.0996	1.37324	0.0469813
PGSC0003DMG400000246	Trehalose-6-phosphate synthase	8.51795	3.39118	1.37268	0.0106419
PGSC0003DMG400028336	Zinc finger protein	16.7481	9.43771	1.37255	0.00743572
PGSC0003DMG400000537	Guanosine-3',5'-bis(Diphosphate) 3'-pyrophosphohydrolase	14.0038	3.59957	1.37107	0.0115466
PGSC0003DMG400024933	BZIP domain class transcription factor	12.892	5.18587	1.37098	0.00215856
PGSC0003DMG400000048	Cysteine synthase	32.0131	13.7811	1.36955	0.0271156
PGSC0003DMG400014013	Flavonoid 3-hydroxylase	56.4828	19.1838	1.3674	0.0158359
PGSC0003DMG402014186	ATP binding protein	8.4448	2.29341	1.36679	0.0197407
PGSC0003DMG400006606	Peptide transporter	40.4406	18.937	1.36667	0.0197062
PGSC0003DMG400025254	S-adenosyl-L-methionine-dependent uroporphyrinogen III methyltransferase	16.1118	8.16507	1.36652	0.0133113
PGSC0003DMG400029712	Leucine-rich repeat family protein	22.49	7.6052	1.36497	0.00367165
PGSC0003DMG400015385	Phosphoenolpyruvate carboxylase	60.4855	19.2428	1.3625	0.00659377
PGSC0003DMG400021034	Serine/threonine protein kinase	7.00065	3.05745	1.36241	0.00256731
PGSC0003DMG400017163	Xenotropic and polytropic murine leukemia virus receptor pho1	76.5684	38.8639	1.36105	0.00879876
PGSC0003DMG402000860	Serine carboxypeptidase-like enzyme	8.96572	2.84746	1.36016	0.0147508
PGSC0003DMG400030788	Type 2 proly 4-hydroxylase	71.4767	28.7787	1.36015	0.00224553
PGSC0003DMG400003889	P-glycoprotein	87.5124	23.039	1.36004	0.00240791
PGSC0003DMG400001930	MYC1	16.0773	6.86643	1.35993	0.00262581
PGSC0003DMG400023982	Conserved gene of unknown function	7.70731	3.91743	1.35976	0.00766225
PGSC0003DMG400024642	Glucan endo-1,3-beta-glucosidase 3	10.3557	4.51462	1.35959	0.0229006
PGSC0003DMG401021153	Protein-O-fucosyltransferase 1	14.0327	6.19535	1.35662	0.00744917
PGSC0003DMG400009808	K(+) efflux antiporter 6	8.1048	2.68198	1.35595	0.0139345
PGSC0003DMG400027291	Zeatin O-glucosyltransferase	11.206	3.36273	1.35344	0.0211142
PGSC0003DMG400008524	F-box family protein	19.7416	6.97351	1.35312	0.0213757
PGSC0003DMG400008310	DNA-directed RNA polymerase II 19 kD polypeptide rpb7	9.61151	2.90355	1.35307	0.00739746
PGSC0003DMG401019961	Gene of unknown function	11.1218	4.50234	1.35272	0.00607869
PGSC0003DMG400033112	Heavy-metal-associated domain-containing protein	14.7181	8.44541	1.35214	0.0266646
PGSC0003DMG400015226	Protein-L-isoaspartate O-methyltransferase	10.5071	2.41784	1.35202	0.0447832
PGSC0003DMG400010779	Oxysterol-binding family protein	20.765	7.52212	1.35073	0.00228259
PGSC0003DMG400000724	Serine/threonine-protein kinase PBS1	24.493	7.52125	1.35063	0.0263391
PGSC0003DMG400006547	Conserved gene of unknown function	13.1634	3.37144	1.35049	0.00789465
PGSC0003DMG400022492	Gibberellin receptor GID1	20.1647	7.15122	1.34986	0.0469613
PGSC0003DMG400029964	Phospholipase A2	12.335	4.95416	1.34894	0.0217999
PGSC0003DMG400014590	High mobility group protein	19.1471	6.17887	1.3472	0.0377384
PGSC0003DMG400019182	Auxin influx transport protein	7.42056	3.44513	1.34716	0.00794057
PGSC0003DMG400000448	Serine carboxypeptidase III	17.104	6.32476	1.34678	0.00334827
PGSC0003DMG400004378	GDSL esterase/lipase	96.9785	39.1415	1.34673	0.0130869
PGSC0003DMG400016218	ATP-dependent RNA helicase	27.5584	6.89686	1.34609	0.0239133
PGSC0003DMG400009830	Ureide permease	8.84874	2.8141	1.34491	0.0257956
PGSC0003DMG400029747	Transcription factor	14.2448	7.63606	1.34425	0.0396379
PGSC0003DMG400026168	DNA binding protein	46.8919	21.815	1.34082	0.0266154
PGSC0003DMG400001557	SET domain-containing protein	8.19238	2.8712	1.34037	0.00399697
PGSC0003DMG400017164	Harpin binding protein 1	9.60073	3.39041	1.34007	0.00641502
PGSC0003DMG400003061	Conserved gene of unknown function	30.0807	8.7509	1.33945	0.00346
PGSC0003DMG400002687	Geranyl geranyl pyrophosphate synthase	34.0469	11.6443	1.33828	0.0020808
PGSC0003DMG400023097	Gene of unknown function	19.2604	8.49066	1.33718	0.00501101
PGSC0003DMG400009178	Pectinesterase	108.538	24.7992	1.3357	0.0299541
PGSC0003DMG400016961	Oxidoreductase	30.3325	20.9841	1.33564	0.00206594
PGSC0003DMG400023801	Armadillo repeat-containing protein	13.3311	4.22265	1.33311	0.0314355
PGSC0003DMG400006219	Conserved gene of unknown function	8.93268	3.65326	1.333	0.00825531
PGSC0003DMG400021197	Vacuolar protein sorting-associated protein 2 homolog 2	8.47842	2.75946	1.3317	0.0145903
PGSC0003DMG400025778	Myosin heavy chain, fast skeletal muscle, embryonic	51.3276	19.0863	1.32988	0.0144259
PGSC0003DMG400030036	Peptide-N4-(N-acetyl-beta-glucosaminyl)asparagine amidase A	13.0818	6.43829	1.32985	0.00535288
PGSC0003DMG401009684	Conserved gene of unknown function	18.6245	7.66132	1.32917	0.0025627
PGSC0003DMG400010975	Ubiquitin-protein ligase	17.5325	8.41174	1.32888	0.0111802
PGSC0003DMG400021107	Conserved gene of unknown function	15.1252	8.41809	1.32352	0.017717
PGSC0003DMG400019350	ATP binding protein	33.3992	15.4294	1.32271	0.00677478
PGSC0003DMG400024615	WD-repeat protein	11.2564	5.06479	1.32266	0.00334721
PGSC0003DMG400005271	NADH dehydrogenase	6.46373	3.69252	1.32111	0.00794057
PGSC0003DMG400021811	Nucleolin	13.7986	6.13996	1.32077	0.00703669
PGSC0003DMG400018937	S-adenosyl-methionine-sterol-C-methyltransferase homolog	8.29489	2.36793	1.31858	0.0190795
PGSC0003DMG400027393	2-oxoglutarate-dependent dioxygenase	21.977	7.54894	1.31813	0.0175639
PGSC0003DMG400024095	Thioredoxin Y1, chloroplastic	20.8045	10.2998	1.3171	0.024149
PGSC0003DMG400022760	Conserved gene of unknown function	6.0987	3.93452	1.31652	0.0145903
PGSC0003DMG400020744	Receptor-kinase	14.1111	6.92721	1.31493	0.0120879
PGSC0003DMG400001350	RRNA methylase	11.4788	3.94297	1.3135	0.00681972
PGSC0003DMG400001574	Conserved gene of unknown function	30.0355	8.18113	1.31218	0.0108638
PGSC0003DMG400019532	Conserved gene of unknown function	33.9117	16.8024	1.3112	0.00286819
PGSC0003DMG400013044	Gene of unknown function	22.8579	8.77472	1.31044	0.036426
PGSC0003DMG400006816	ATP binding protein	17.6838	7.37435	1.30713	0.0174023
PGSC0003DMG400030946	BZIP transcription factor	34.5521	23.1505	1.30658	0.00868264
PGSC0003DMG400016411	Isochorismatase	6.75082	3.27863	1.30569	0.01354
PGSC0003DMG400007556	AMP dependent ligase	10.1028	3.7399	1.30558	0.0251116
PGSC0003DMG400007517	Leucine-rich repeat receptor-like kinase	10.9655	4.62941	1.30548	0.0329864
PGSC0003DMG400024311	KUP2	20.3528	6.19479	1.30481	0.0158295
PGSC0003DMG400012288	Endo-beta-1,4-D-glucanase	64.4255	29.4937	1.30469	0.00408604
PGSC0003DMG400013338	Conserved gene of unknown function	20.5154	5.5315	1.3041	0.00688486
PGSC0003DMG400005615	Conserved gene of unknown function	8.53608	3.19023	1.3036	0.0117332
PGSC0003DMG400023248	Zinc finger protein	9.929	3.56162	1.30333	0.0194711
PGSC0003DMG400021536	Heat shock protein 70 (HSP70)-interacting protein	13.8651	7.22247	1.30151	0.0263427
PGSC0003DMG400027219	Conserved gene of unknown function	10.992	3.52091	1.30131	0.0142381
PGSC0003DMG401012699	S-formylglutathione hydrolase	33.3663	12.9556	1.29954	0.00279022
PGSC0003DMG400002550	Auxin-regulated protein	42.1308	16.3347	1.29913	0.0068953
PGSC0003DMG400030541	Nutrient reservoir	35.1561	19.3872	1.29827	0.00335519
PGSC0003DMG400009599	Phospholipase D	35.1588	12.5129	1.29389	0.0232591
PGSC0003DMG400018548	Protein ABIL2	16.9783	5.65263	1.29302	0.00325597
PGSC0003DMG400023288	Rpi protein	24.7846	15.1272	1.29287	0.0058822
PGSC0003DMG400004315	Ankyrin repeat-containing protein	17.3319	5.14305	1.29261	0.00871475
PGSC0003DMG400013248	Lipoxygenase	56.0437	15.6188	1.29231	0.0029282
PGSC0003DMG400013662	C-terminal zinc-finger	11.0064	6.74027	1.29227	0.00642639
PGSC0003DMG401021084	Gene of unknown function	9.32918	3.61857	1.29181	0.0126548
PGSC0003DMG400025761	Type 2A phosphatase activator TIP41	15.1131	8.76185	1.29055	0.00521255
PGSC0003DMG400011013	Conserved gene of unknown function	28.1551	11.9473	1.29028	0.00298691
PGSC0003DMG400016143	Multidrug resistance pump	51.0658	27.5768	1.28791	0.03669
PGSC0003DMG400023393	ATPase inhibitor	34.2107	17.8326	1.28706	0.00966878
PGSC0003DMG400010040	Conserved gene of unknown function	13.0641	7.74595	1.28678	0.00820905
PGSC0003DMG400011545	E3 ubiquitin ligase PUB14	13.0695	5.63741	1.28657	0.0114903
PGSC0003DMG400031845	CXE carboxylesterase	11.9634	5.16434	1.28655	0.00584748
PGSC0003DMG400018171	Receptor protein kinase	7.0602	3.53039	1.28585	0.0490336
PGSC0003DMG400005426	Dirigent 1	22.574	10.1363	1.28567	0.00314222
PGSC0003DMG400021791	Ubiquitin	111.577	51.0894	1.28507	0.00388446
PGSC0003DMG400032189	Metal tolerance protein	22.1842	7.61149	1.28432	0.00707519
PGSC0003DMG400029521	Conserved gene of unknown function	46.9084	21.9768	1.28419	0.00287827
PGSC0003DMG400009882	Nucleoredoxin	7.80339	3.51873	1.28196	0.0368855
PGSC0003DMG400009691	Conserved gene of unknown function	10.1817	4.5584	1.28183	0.00583963
PGSC0003DMG400021884	Conserved gene of unknown function	11.8608	4.16688	1.28115	0.0147495
PGSC0003DMG400022378	Epoxide hydrolase	20.6566	14.4949	1.27943	0.00364532
PGSC0003DMG400021376	Exonuclease	61.8738	33.8933	1.27873	0.0034206
PGSC0003DMG400013212	Structural maintenance of chromosome	11.4749	3.76048	1.27647	0.0119883
PGSC0003DMG400011337	Nucleotide binding protein	18.3126	6.97928	1.27618	0.00891999
PGSC0003DMG400021444	SHORT-ROOT protein	11.3628	6.67969	1.27426	0.00445404
PGSC0003DMG400022379	Epoxide hydrolase	106.954	50.5183	1.2708	0.00408862
PGSC0003DMG400002552	Delta TIP	303.658	92.4358	1.26998	0.0176313
PGSC0003DMG400021151	Transducin	22.6165	7.19632	1.26971	0.0179929
PGSC0003DMG400029110	PLE	12.1882	5.53197	1.26894	0.0104084
PGSC0003DMG400023797	Embryo-specific 3	9.38279	5.85994	1.26851	0.00779572
PGSC0003DMG400021537	Conserved gene of unknown function	30.2364	14.2194	1.26754	0.00363875
PGSC0003DMG400023854	Conserved gene of unknown function	8.70865	5.9927	1.26613	0.0142979
PGSC0003DMG400024946	Sigma factor sigb regulation protein rsbq	18.2548	3.92158	1.26592	0.0477915
PGSC0003DMG400021353	Serine/threonine-protein kinase PBS1	56.7903	21.6318	1.26566	0.0115472
PGSC0003DMG400018320	Formiminotransferase-cyclodeaminase	5.38524	4.83483	1.26508	0.0212865
PGSC0003DMG400000407	Conserved gene of unknown function	10.6826	7.71593	1.26501	0.00556239
PGSC0003DMG400022260	BTB/POZ domain-containing protein	22.8256	7.18492	1.26185	0.0106793
PGSC0003DMG400013856	Vacuolar invertase	95.0841	28.7276	1.26114	0.0446837
PGSC0003DMG400006732	Conserved gene of unknown function	7.5244	2.63258	1.26059	0.0195773
PGSC0003DMG400007573	Hydroxyphenylpyruvate reductase (HPPR)	7.76015	2.56922	1.26005	0.0144259
PGSC0003DMG400011973	Glucosyltransferase homolog	13.7947	5.7487	1.25852	0.00568176
PGSC0003DMG400003598	Sugar transporter ERD6-like 6	26.5972	9.17963	1.25838	0.0326363
PGSC0003DMG400024755	Xyloglucan endotransglucosylase/hydrolase 1	199.775	103.7	1.25758	0.0288569
PGSC0003DMG400028791	Conserved gene of unknown function	115.701	30.7491	1.25645	0.0433823
PGSC0003DMG400010512	Conserved gene of unknown function	10.0818	5.04493	1.25596	0.00683854
PGSC0003DMG400017081	Serine/threonine-protein kinase bri1	8.66364	5.11877	1.25488	0.0203347
PGSC0003DMG400000896	Filament-like plant protein	7.51269	2.95996	1.25482	0.0115169
PGSC0003DMG400012156	Polygalacturonase	22.8672	8.5023	1.25432	0.020247
PGSC0003DMG400014895	ISWI chromatin remodeling complex ATPase ISW1	16.7358	10.7785	1.25201	0.00879678
PGSC0003DMG400031231	Conserved gene of unknown function	40.3641	24.1365	1.25141	0.00423939
PGSC0003DMG403019668	Disease resistance protein R3a	30.3484	10.8513	1.25016	0.0286686
PGSC0003DMG400014869	Formin 6	11.862	6.01531	1.24957	0.00985681
PGSC0003DMG400014501	Conserved gene of unknown function	10.0805	4.68167	1.2488	0.0174363
PGSC0003DMG400000356	Peptidase M28 family protein	24.8055	5.94016	1.2479	0.00392438
PGSC0003DMG400007097	NHL repeat-containing protein	11.9876	7.54544	1.24775	0.00617108
PGSC0003DMG400012142	Conserved gene of unknown function	6.79732	3.41788	1.24466	0.0181446
PGSC0003DMG400009889	Conserved gene of unknown function	30.1009	9.50908	1.24449	0.00684025
PGSC0003DMG400023319	Alcohol dehydrogenase	49.8201	21.4194	1.24378	0.027389
PGSC0003DMG400028144	YA1	6.82064	3.73528	1.24369	0.0264791
PGSC0003DMG400012570	Ring finger protein	8.33208	3.95606	1.24194	0.0146916
PGSC0003DMG400025725	Conserved gene of unknown function	8.24976	4.14517	1.24154	0.0175639
PGSC0003DMG400017722	Conserved gene of unknown function	65.2861	29.1557	1.2406	0.00581988
PGSC0003DMG400011824	5'-nucleotidase surE	11.5705	4.90753	1.24045	0.0154694
PGSC0003DMG400012747	ATP binding protein	15.5615	6.49079	1.23856	0.0203906
PGSC0003DMG400007233	CXE carboxylesterase	55.4943	27.3611	1.2381	0.0161561
PGSC0003DMG400026005	UDP-glucuronate 4-epimerase 2	14.2437	6.92982	1.23707	0.00584944
PGSC0003DMG400006550	Auxin influx transport protein	8.61983	4.65785	1.23615	0.0404433
PGSC0003DMG402009389	Gene of unknown function	25.6407	16.5485	1.2357	0.00444236
PGSC0003DMG400029738	LEXYL2 protein	87.9847	30.421	1.23083	0.0484581
PGSC0003DMG400015745	Serine hydroxymethyltransferase	1090.14	596.38	1.2304	0.0115964
PGSC0003DMG400023086	Superoxide dismutase [Cu-Zn]	21.1684	7.78878	1.23017	0.00600764
PGSC0003DMG400022815	Protein kinase	8.8356	3.77607	1.22952	0.0218086
PGSC0003DMG401001731	Ascorbate peroxidase	8.18681	5.04068	1.22858	0.0103314
PGSC0003DMG402002685	Conserved gene of unknown function	292.001	83.5691	1.22839	0.00574041
PGSC0003DMG400003771	Auxin response factor 5	26.7205	11.2837	1.22652	0.00560599
PGSC0003DMG402021084	Conserved gene of unknown function	15.8205	7.20198	1.22542	0.00662274
PGSC0003DMG400021455	Integral membrane family protein	8.50276	2.54953	1.22258	0.0210026
PGSC0003DMG400011711	Conserved gene of unknown function	8.83077	4.20467	1.2222	0.0199872
PGSC0003DMG400011208	Serine carboxypeptidase	13.3637	5.42781	1.22023	0.0249679
PGSC0003DMG400009163	Conserved gene of unknown function	180.29	53.6184	1.21996	0.00640026
PGSC0003DMG400010270	Conserved gene of unknown function	8.17796	5.44528	1.21875	0.0166852
PGSC0003DMG400023492	Copper chaperone	78.4664	42.5962	1.2187	0.00581988
PGSC0003DMG400021198	Subtilase family protein	7.46694	3.36934	1.21578	0.0311345
PGSC0003DMG400005381	Brca1 associated ring domain	15.4166	5.32653	1.2156	0.0221273
PGSC0003DMG400019264	Kinesin	21.8645	8.22242	1.21557	0.0438023
PGSC0003DMG400018722	Disease resistance protein I2C-5	9.13739	6.11746	1.21443	0.024275
PGSC0003DMG400002012	ATP binding protein	17.3472	6.79373	1.2134	0.00543947
PGSC0003DMG400014135	Nodulin	9.41192	3.65163	1.21316	0.00908756
PGSC0003DMG400012418	Copper chaperone COX17-1	13.4706	5.36972	1.21139	0.0164807
PGSC0003DMG400009174	SAUR family protein	7.18068	5.41781	1.20942	0.0329477
PGSC0003DMG401028844	Cell division control protein	22.6597	10.5462	1.20832	0.00529623
PGSC0003DMG400023465	Phospholipase	12.0971	4.91081	1.20806	0.0104035
PGSC0003DMG400016921	Histone H2B	47.1536	17.0341	1.20758	0.00572085
PGSC0003DMG400025815	CXE carboxylesterase	19.372	11.4557	1.20704	0.0218557
PGSC0003DMG400027591	Conserved gene of unknown function	30.951	14.4352	1.207	0.00472216
PGSC0003DMG400012292	Keratin-associated protein 6-2	235.672	153.034	1.20676	0.0232775
PGSC0003DMG400008830	NAD-dependent epimerase/dehydratase	13.0105	4.73537	1.20667	0.0154007
PGSC0003DMG401033568	Calcium-dependent protein kinase	16.3893	6.57265	1.20594	0.0129994
PGSC0003DMG400007170	Conserved gene of unknown function	27.0849	10.9058	1.20573	0.0146356
PGSC0003DMG400010084	Electron transporter	21.5072	5.04656	1.20527	0.00530962
PGSC0003DMG402012477	Microtubule associated protein	39.7316	13.0916	1.20482	0.0155595
PGSC0003DMG400011669	Translation initiation factor if-2	10.5601	6.86306	1.20464	0.016105
PGSC0003DMG400023323	Arginine/serine-rich coiled coil protein	20.2559	9.65278	1.20398	0.0142109
PGSC0003DMG400018754	Zeatin O-glucosyltransferase	13.0105	5.83686	1.20304	0.00948195
PGSC0003DMG402012699	Gene of unknown function	20.1302	8.43392	1.20288	0.00558669
PGSC0003DMG402007612	DNA-directed RNA polymerase III subunit F	21.8914	4.99378	1.20249	0.00869028
PGSC0003DMG400016310	ATP-dependent helicase NAM7	18.78	12.4001	1.19933	0.00510025
PGSC0003DMG402019151	S-acyltransferase	23.5776	7.7167	1.19881	0.00552053
PGSC0003DMG400005627	Conserved gene of unknown function	11.1537	4.04428	1.19871	0.0477924
PGSC0003DMG400011980	Two-component sensor histidine kinase bacteria	29.913	14.1143	1.19722	0.00581988
PGSC0003DMG400033161	NL25	38.9188	13.2061	1.19616	0.00735621
PGSC0003DMG400020807	Transcription factor	49.1022	20.5093	1.19595	0.00553078
PGSC0003DMG400026483	HVA22 e	10.8948	4.57152	1.1957	0.0332044
PGSC0003DMG400007306	Polygalacturonase	8.44263	2.54266	1.19444	0.0125518
PGSC0003DMG400017791	Protein FAM96B	16.9015	6.50772	1.19268	0.0061084
PGSC0003DMG404006439	Aldo/keto reductase	88.5042	58.8842	1.19239	0.00724951
PGSC0003DMG400007374	Extensin	9.46439	4.21989	1.19171	0.0204853
PGSC0003DMG400025494	Conserved gene of unknown function	11.1689	4.07203	1.19077	0.014682
PGSC0003DMG400009637	Sinapyl alcohol dehydrogenase 2	35.5481	16.0666	1.1902	0.00524504
PGSC0003DMG400027721	Peptide-N4-(N-acetyl-beta-glucosaminyl)asparagine amidase A	7.70481	3.31317	1.18974	0.0141058
PGSC0003DMG400018529	Conserved gene of unknown function	24.8816	5.44597	1.18728	0.0240966
PGSC0003DMG400019717	Protease C56	25.8521	9.79181	1.18722	0.00536524
PGSC0003DMG400008904	GRAS family transcription factor	38.2943	12.4811	1.1861	0.0072989
PGSC0003DMG400002235	Transcriptional factor TINY	16.702	9.55784	1.18405	0.0370258
PGSC0003DMG400024527	LIGULELESS1 protein	9.99122	6.42342	1.18395	0.0144831
PGSC0003DMG400001127	Histone H1F	55.8219	19.2457	1.18386	0.00643469
PGSC0003DMG400022554	Cell number regulator 13	10.7761	5.20413	1.18251	0.00942691
PGSC0003DMG400008930	Histone H2A	37.9417	14.5031	1.18049	0.0150615
PGSC0003DMG400028630	Ubiquitin-protein ligase	14.9062	9.66213	1.17979	0.00911264
PGSC0003DMG400007709	Leucine-rich repeat receptor-like kinase	8.76315	5.06764	1.17743	0.0348096
PGSC0003DMG400014124	Zinc finger protein	9.34667	6.38821	1.17684	0.0116216
PGSC0003DMG400027196	Protein phosphatase 2C	52.511	35.2552	1.17398	0.0318814
PGSC0003DMG400007505	Senescence-associated protein	36.5452	19.5485	1.17167	0.0196242
PGSC0003DMG400031752	Leucine-rich repeat receptor kinase	14.7858	10.5674	1.17052	0.00813715
PGSC0003DMG400012997	Protein kinase APK1A, chloroplast	23.2202	12.3974	1.17012	0.0188881
PGSC0003DMG400025330	BRASSINOSTEROID INSENSITIVE 1-associated receptor kinase 1	9.74167	3.92893	1.17001	0.0191116
PGSC0003DMG400004921	ANT	8.23942	2.05888	1.16944	0.0312026
PGSC0003DMG400007913	Inorganic pyrophosphatase	7.69158	6.91899	1.16877	0.0212323
PGSC0003DMG400031399	UDP-arabinose 4-epimerase 1	11.2975	5.54228	1.16801	0.00939817
PGSC0003DMG400003509	Abhydrolase domain containing	31.6935	19.7913	1.1671	0.0443395
PGSC0003DMG400021399	Lysosomal Pro-X carboxypeptidase	15.7939	5.78298	1.16623	0.0072989
PGSC0003DMG400002632	Conserved gene of unknown function	47.5722	19.492	1.16486	0.0070918
PGSC0003DMG402032501	Transcription factor	39.6196	31.1872	1.16395	0.0199549
PGSC0003DMG400017350	ATP binding protein	27.3325	13.8924	1.16299	0.00584779
PGSC0003DMG400012198	Ubiquitin carrier protein	11.7942	6.00644	1.16208	0.00875015
PGSC0003DMG400002944	Plastidic phosphate translocator1	13.9765	5.20683	1.15986	0.0219452
PGSC0003DMG400016454	Conserved gene of unknown function	10.8301	3.79661	1.15799	0.0118076
PGSC0003DMG400005466	Ubiquitin fusion protein	9.04041	4.84101	1.15797	0.00836935
PGSC0003DMG400010681	F-box family protein	10.4008	6.41514	1.15725	0.020247
PGSC0003DMG404026043	NRC1	17.5964	6.4723	1.15707	0.0207789
PGSC0003DMG400030572	ATP binding protein	33.2756	17.0898	1.15609	0.00660032
PGSC0003DMG402025971	Vesicle-associated membrane protein	31.3625	14.7126	1.15521	0.00714187
PGSC0003DMG400018723	Gene of unknown function	8.81781	4.8533	1.15463	0.040625
PGSC0003DMG400014442	Flavonoid 3-hydroxylase	9.50099	5.62199	1.15383	0.0367754
PGSC0003DMG400009509	Heat shock protein 83	11.7844	6.72486	1.15304	0.0287514
PGSC0003DMG400011187	Conserved gene of unknown function	33.6642	15.2985	1.15274	0.0061084
PGSC0003DMG400010059	Calcium/calmodulin-dependent protein kinase CaMK3	13.1064	8.97341	1.15209	0.0069941
PGSC0003DMG400015280	Conserved gene of unknown function	9.68595	4.43381	1.15097	0.0155788
PGSC0003DMG400025371	Myosin heavy chain	8.76909	4.08965	1.15065	0.00821226
PGSC0003DMG400000909	Aminoacylase	18.9099	9.33298	1.14802	0.00679108
PGSC0003DMG400008325	Gene of unknown function	11.4515	4.04248	1.14355	0.0284596
PGSC0003DMG400008203	Calmodulin binding protein	8.43431	5.41616	1.14343	0.014752
PGSC0003DMG402002177	Glutathione S-transferase	24.5581	6.49965	1.1431	0.0069941
PGSC0003DMG400004992	Endo-beta-1,4-glucanase	9.17082	4.76355	1.14272	0.0414423
PGSC0003DMG400006797	Glutamate/malate translocator	6.69033	3.70741	1.1417	0.0229336
PGSC0003DMG400028363	6-phosphogluconolactonase	53.3791	15.954	1.1412	0.0437106
PGSC0003DMG400027638	Mutator transposase-like polypeptide	7.39143	2.78033	1.14028	0.0344137
PGSC0003DMG400025316	ATP binding protein	47.2686	18.1452	1.14018	0.00651161
PGSC0003DMG400021763	Nonspecific lipid transfer protein	33.777	21.8381	1.13996	0.0327438
PGSC0003DMG400002350	Ethylene-responsive transcription factor	11.6361	9.43749	1.13695	0.0287202
PGSC0003DMG400022156	Kinesin heavy chain	24.1267	10.9605	1.13665	0.028906
PGSC0003DMG400033047	Nam 18	18.4332	10.5213	1.13664	0.0124906
PGSC0003DMG400012223	Soluble inorganic pyrophosphatase	20.4574	6.4747	1.13621	0.0277087
PGSC0003DMG400028998	Leukotriene A-4 hydrolase	11.1994	3.61809	1.13488	0.0140522
PGSC0003DMG401009818	Disease resistance protein BS2	25.3059	18.6628	1.13335	0.0140843
PGSC0003DMG400030984	Carbonic anhydrase	179.035	70.0165	1.13112	0.00875377
PGSC0003DMG400026329	Bifunctional nitrilase/nitrile hydratase NIT4B	10.8111	2.62906	1.13007	0.0142979
PGSC0003DMG400011833	Receptor protein kinase CLAVATA1	14.0088	7.71699	1.12979	0.0272132
PGSC0003DMG400015211	Beta-galactosidase	19.3532	5.23817	1.12848	0.00835033
PGSC0003DMG400001822	Conserved gene of unknown function	14.9963	6.20254	1.12808	0.00760022
PGSC0003DMG400015158	Protein bem46	23.8492	9.09689	1.12746	0.0136602
PGSC0003DMG400005380	Conserved gene of unknown function	8.02166	5.43471	1.1262	0.0370588
PGSC0003DMG400022851	Rapid alkalinization factor 2	17.1602	10.4419	1.12505	0.00825718
PGSC0003DMG400016273	Conserved gene of unknown function	12.8749	7.14948	1.12476	0.0347167
PGSC0003DMG400018591	Carbonyl reductase	28.2327	12.8093	1.12301	0.00731777
PGSC0003DMG400022715	Phosphoesterase family protein	13.6782	6.73461	1.12256	0.00835598
PGSC0003DMG400033646	Beta-galactosidase	41.238	22.2723	1.12199	0.00767792
PGSC0003DMG400021889	Conserved gene of unknown function	8.17635	3.27995	1.12084	0.036132
PGSC0003DMG400013468	Integrin-linked protein kinase	9.10304	6.32048	1.12052	0.0138776
PGSC0003DMG400008938	Endo-1,4-beta-glucanase	7.53129	3.48862	1.12041	0.0151366
PGSC0003DMG400004123	Serine/threonine-protein kinase PBS1	6.98309	3.55193	1.11869	0.0203641
PGSC0003DMG400002716	Gamma-tubulin complex component	6.96512	4.26825	1.11806	0.0180948
PGSC0003DMG400007578	Conserved gene of unknown function	63.5911	36.0598	1.11744	0.0075087
PGSC0003DMG400030841	Conserved gene of unknown function	10.4834	5.19254	1.11732	0.0160139
PGSC0003DMG401019427	Annexin	8.97477	7.21651	1.11691	0.039952
PGSC0003DMG400029857	Strictosidine synthase	17.7776	8.22622	1.11664	0.00818358
PGSC0003DMG400031019	Cytochrome P450	27.1033	9.25662	1.11428	0.00898507
PGSC0003DMG400016457	Multidrug resistance pump	11.733	3.1201	1.11388	0.0136076
PGSC0003DMG400018232	Conserved gene of unknown function	23.5799	14.8138	1.11263	0.045176
PGSC0003DMG400007533	Bypass1	18.7275	15.6449	1.11244	0.0206664
PGSC0003DMG400012316	Respiratory burst oxidase homolog protein A	25.7377	26.5837	1.11135	0.0131756
PGSC0003DMG400023730	F-box family protein	18.5515	8.60699	1.11056	0.0141719
PGSC0003DMG400012063	Conserved gene of unknown function	14.6542	6.38861	1.1105	0.014682
PGSC0003DMG400014824	Glycerol-3-phosphate transporter	34.7066	16.9261	1.1093	0.00783329
PGSC0003DMG400007198	RING zinc finger protein	7.86681	5.96974	1.10863	0.0140522
PGSC0003DMG400000568	Conserved gene of unknown function	9.87077	4.26946	1.10777	0.0135976
PGSC0003DMG400019607	Conserved gene of unknown function	20.1384	10.335	1.10756	0.0103266
PGSC0003DMG400009455	Disease resistance protein R3a	8.64175	4.48217	1.10648	0.0261756
PGSC0003DMG401004586	Conserved gene of unknown function	19.4817	13.2906	1.10628	0.0145751
PGSC0003DMG402016146	ATP-dependent RNA helicase	6.99019	4.63059	1.10563	0.0319019
PGSC0003DMG400002044	Transcription factor	49.1076	18.5124	1.10524	0.0370588
PGSC0003DMG400015573	Purine permease	11.1899	6.15382	1.10507	0.0139089
PGSC0003DMG400008575	Tryptophan decarboxylase	28.9378	13.5977	1.10468	0.00860423
PGSC0003DMG400028942	AP-4 complex subunit sigma-1	28.372	15.2922	1.104	0.00794057
PGSC0003DMG400012792	Leucine zipper transcription factor	37.9745	17.5144	1.10248	0.0436141
PGSC0003DMG400010130	Conserved gene of unknown function	36.4874	14.0277	1.10229	0.00815325
PGSC0003DMG400002693	Srpk	12.3822	8.39781	1.09976	0.0430991
PGSC0003DMG400013598	Ly200	20.777	10.6043	1.09971	0.015407
PGSC0003DMG400024857	F-box protein SKP2A	16.8155	7.98119	1.09558	0.0408555
PGSC0003DMG400014342	Metal ion binding protein	7.65494	4.80812	1.09353	0.0207566
PGSC0003DMG400017895	Wound-induced protein 1	92.0723	44.9402	1.0932	0.0299299
PGSC0003DMG401032501	RWP-RK domain-containing protein	26.4895	16.9524	1.09208	0.0117919
PGSC0003DMG400000415	Conserved gene of unknown function	10.7442	8.94785	1.09208	0.010286
PGSC0003DMG400028671	UDP-glucose:glucosyltransferase	9.61792	5.28975	1.09201	0.0154007
PGSC0003DMG400011682	UDP-glucosyltransferase	9.89318	7.72729	1.09156	0.0190559
PGSC0003DMG400023618	Zinc finger protein	30.095	11.1231	1.09081	0.00939817
PGSC0003DMG400022187	GRAS7	37.0952	12.6555	1.08969	0.00936133
PGSC0003DMG400022621	Binding protein	22.6875	10.6756	1.08815	0.00964276
PGSC0003DMG400033159	NL25	20.1971	13.8632	1.08804	0.0137301
PGSC0003DMG400014411	K+ channel protein	12.2351	6.30318	1.08761	0.0180326
PGSC0003DMG401025785	Gene of unknown function	16.0899	8.18072	1.08714	0.0221044
PGSC0003DMG400000435	Conserved gene of unknown function	7.27278	2.78247	1.08607	0.0287252
PGSC0003DMG400019978	Gene of unknown function	9.47712	4.72953	1.08417	0.0331799
PGSC0003DMG400003653	Conserved gene of unknown function	8.54847	6.19612	1.08339	0.0152712
PGSC0003DMG400022739	NADH-ubiquinone oxidoreductase 19 kDa subunit	25.0504	14.5614	1.08332	0.00981437
PGSC0003DMG400009343	Argininosuccinate lyase	10.5485	5.49463	1.08105	0.0118076
PGSC0003DMG402002977	Protein kinase	15.4881	3.6936	1.07899	0.0431291
PGSC0003DMG402030725	Conserved gene of unknown function	8.34696	4.58988	1.07872	0.0137359
PGSC0003DMG400025994	BZIP domain class transcription factor	30.3506	7.61915	1.07868	0.0104215
PGSC0003DMG400000237	Conserved gene of unknown function	9.61507	5.02756	1.0776	0.0273952
PGSC0003DMG400017760	MADS-box protein 15	20.9	7.93696	1.07611	0.0138569
PGSC0003DMG401007553	Pentatricopeptide repeat-containing protein	8.82918	7.09441	1.07522	0.0327438
PGSC0003DMG400027381	Microtubule-associated protein	9.23183	5.48757	1.07439	0.0205005
PGSC0003DMG400022304	Extracellular ligand-gated ion channel	57.6997	23.7333	1.07344	0.0158469
PGSC0003DMG400021828	Carbohydrate transporter	9.65845	4.05915	1.07229	0.0237418
PGSC0003DMG400007291	Kinesin heavy chain	21.8534	10.6404	1.07206	0.0197386
PGSC0003DMG400026307	Conserved gene of unknown function	57.9855	30.9892	1.07193	0.011311
PGSC0003DMG400024116	Gene of unknown function	7.58796	4.31402	1.07153	0.0432589
PGSC0003DMG400008144	Mitochondrial carrier protein	19.4695	14.7375	1.07127	0.0121773
PGSC0003DMG400007277	PII	11.901	5.6627	1.07126	0.0148896
PGSC0003DMG400015425	SRE1a	276.479	156.758	1.07126	0.0129994
PGSC0003DMG400013045	Gene of unknown function	21.786	10.733	1.07049	0.0115169
PGSC0003DMG401019736	4-nitrophenylphosphatase	14.9078	7.50764	1.07048	0.0155788
PGSC0003DMG401018040	Gene of unknown function	7.43804	3.82867	1.06947	0.0322322
PGSC0003DMG400025612	Myb-like DNA-binding protein	18.4914	10.7326	1.0688	0.022846
PGSC0003DMG400002387	O-methyltransferase	7.89623	3.63584	1.06879	0.0116745
PGSC0003DMG400032257	Tso1	12.1389	8.28066	1.06851	0.0235967
PGSC0003DMG400002581	Succinic semialdehyde reductase isofom2	6.84779	3.66235	1.06773	0.0476499
PGSC0003DMG400005471	6-phosphogluconolactonase	9.73041	6.31977	1.0676	0.0123149
PGSC0003DMG400008222	Cytochrome P450	23.8796	10.3572	1.06642	0.0131756
PGSC0003DMG400016131	Conserved gene of unknown function	35.0466	18.7749	1.06598	0.0115035
PGSC0003DMG400006453	Ice binding protein	7.06609	2.97497	1.06493	0.0201471
PGSC0003DMG400006350	Pumilio	13.2626	8.10856	1.06467	0.0174363
PGSC0003DMG400041665	Gene of unknown function	13.5633	6.78037	1.06445	0.0216353
PGSC0003DMG402018895	GPI-anchored protein	21.4655	11.499	1.06426	0.01394
PGSC0003DMG400027405	Conserved gene of unknown function	13.6849	9.29088	1.0631	0.0240617
PGSC0003DMG400028675	Pectinesterase-2	77.523	53.8079	1.06239	0.0341105
PGSC0003DMG400023428	TSC13 protein	25.177	12.2378	1.06211	0.0102063
PGSC0003DMG400024102	F-box family protein	22.8877	10.2774	1.06204	0.0104471
PGSC0003DMG400023592	Ribonucleoside-diphosphate reductase	21.648	8.70718	1.06187	0.0294946
PGSC0003DMG400030145	Gene of unknown function	9.47773	7.35029	1.05968	0.0271675
PGSC0003DMG400019568	Conserved gene of unknown function	12.4767	8.48805	1.05893	0.0112172
PGSC0003DMG400011182	APO protein 2, chloroplastic	7.89323	3.16651	1.05703	0.0241617
PGSC0003DMG400017615	Potyviral capsid protein interacting protein 2a	13.0278	4.52235	1.05661	0.0122656
PGSC0003DMG400018338	Endo-beta-mannanase	28.6876	16.4368	1.05645	0.011217
PGSC0003DMG400033142	Beta-fructofuranosidase, cell wall isozyme	317.693	130.936	1.0558	0.034972
PGSC0003DMG400008268	Ternary complex factor MIP1	10.6476	4.79772	1.05519	0.020518
PGSC0003DMG400011128	Gene of unknown function	20.5196	10.758	1.05446	0.0171293
PGSC0003DMG400018719	Late blight resistance protein	24.8629	9.56296	1.0543	0.0148896
PGSC0003DMG401018895	GPI-anchored protein	36.0983	11.6772	1.05302	0.0137091
PGSC0003DMG400030401	Histone H4	46.8687	17.6139	1.05289	0.0117856
PGSC0003DMG400033642	2,4-dienoyl-CoA reductase	37.7741	31.593	1.05226	0.0329324
PGSC0003DMG400004572	Adenosylhomocysteinase	57.0359	41.5027	1.05197	0.0196326
PGSC0003DMG400015138	Diacylglycerol kinase	67.1637	18.0253	1.05099	0.0228657
PGSC0003DMG400021244	Small GTPase Rab2	14.1825	6.05163	1.05088	0.0175639
PGSC0003DMG400006455	Gene of unknown function	19.8276	8.23463	1.05068	0.0118076
PGSC0003DMG400004465	Gene of unknown function	7.66026	3.6687	1.05021	0.0385854
PGSC0003DMG400018517	Fad NAD binding oxidoreductases	17.1781	7.0221	1.0502	0.0360635
PGSC0003DMG400022118	Phosphoglycerate kinase	51.1539	19.4205	1.04984	0.0116358
PGSC0003DMG400019202	5-alpha-reductase	6.20193	4.03213	1.04891	0.0336437
PGSC0003DMG400031333	Gene of unknown function	10.2575	4.5835	1.04888	0.0329477
PGSC0003DMG400026152	Frataxin, mitochondrial	12.1248	5.24853	1.04879	0.0240501
PGSC0003DMG400030894	Protein kinase APK1B, chloroplast	34.3738	11.5022	1.04839	0.0136686
PGSC0003DMG400027143	Dihydrolipoyl dehydrogenase	12.8071	6.31561	1.04825	0.0242355
PGSC0003DMG402013921	Protein phosphatase 2c	12.3314	9.85028	1.04689	0.0197407
PGSC0003DMG401021043	NBS-LRR resistance protein	12.6439	6.50621	1.04685	0.0294875
PGSC0003DMG400015757	RabGAP/TBC domain-containing protein	6.71552	5.27237	1.04574	0.0272424
PGSC0003DMG401001316	Non-cell-autonomous protein pathway1	52.175	32.2966	1.04571	0.0110238
PGSC0003DMG400001820	5-hydroxyisourate hydrolase	14.4301	4.77468	1.04535	0.0188938
PGSC0003DMG400027138	Conserved gene of unknown function	6.44139	4.8757	1.04513	0.0353787
PGSC0003DMG400014616	Conserved gene of unknown function	6.95798	4.40353	1.04461	0.0218279
PGSC0003DMG400017629	Calmodulin binding protein	15.7119	9.78663	1.04458	0.0118074
PGSC0003DMG400001338	Nam 14	22.4635	8.99606	1.04452	0.0396014
PGSC0003DMG400009356	DsRNA-binding protein	90.5343	61.6404	1.04379	0.042148
PGSC0003DMG401018347	Pentatricopeptide repeat-containing protein	9.23444	3.51069	1.04364	0.0307224
PGSC0003DMG400012512	DNA binding protein	14.6088	8.74147	1.04351	0.0170682
PGSC0003DMG400016108	Endo-1,3-1,4-beta-d-glucanase	11.6348	5.89138	1.04273	0.0195097
PGSC0003DMG400015636	Conserved gene of unknown function	9.47795	7.63687	1.04252	0.043649
PGSC0003DMG400000886	Cation transport protein chaC	10.945	3.50405	1.04076	0.0475787
PGSC0003DMG400008109	Beta-galactosidase	28.1492	13.5949	1.04017	0.0349464
PGSC0003DMG401024817	Seven-transmembrane-domain protein 1	13.2859	9.08649	1.0393	0.0369791
PGSC0003DMG400016040	Ubiquinone biosynthesis protein COQ9, mitochondrial	10.1211	3.49788	1.039	0.0203024
PGSC0003DMG400027943	ER lumen retaining receptor family	41.486	13.4541	1.0383	0.0314355
PGSC0003DMG400021339	Lymphoid organ expressed yellow head virus receptor protein	28.1364	18.6777	1.03809	0.0457611
PGSC0003DMG400016977	Diphosphoinositol polyphosphate phosphohydrolase	21.8161	7.90465	1.03769	0.0330487
PGSC0003DMG400020441	Proteasome subunit alpha type	16.5153	8.10159	1.0362	0.0126503
PGSC0003DMG401030725	Nodulin	19.7404	9.94544	1.03455	0.0121736
PGSC0003DMG400021436	Conserved gene of unknown function	20.7525	9.55401	1.03382	0.0169689
PGSC0003DMG400014562	Gene of unknown function	8.56734	8.95779	1.03289	0.0364204
PGSC0003DMG400018560	Pectinesterase	30.5185	12.1436	1.03247	0.0123149
PGSC0003DMG400020246	Amino acid binding protein	9.16144	4.53079	1.03206	0.0394799
PGSC0003DMG400019371	Permease I	141.82	71.4451	1.03131	0.0142109
PGSC0003DMG401001494	TSI-1 protein	30.3566	19.1866	1.031	0.0453552
PGSC0003DMG400016387	Thioredoxin peroxidase	11.337	5.08314	1.03091	0.0158295
PGSC0003DMG400017243	Conserved gene of unknown function	10.3062	3.90698	1.03087	0.0232719
PGSC0003DMG401009389	Hydrolase, hydrolyzing O-glycosyl compounds	37.2724	27.6534	1.03073	0.0115466
PGSC0003DMG401032252	Integral membrane transporter family protein	54.8983	25.4161	1.02958	0.0445033
PGSC0003DMG400024582	Aminoaldehyde dehydrogenase 2	159.384	71.3663	1.02909	0.0156387
PGSC0003DMG400017715	Heat shock protein binding protein	7.01222	4.49043	1.02895	0.0329864
PGSC0003DMG400020299	Succinic semialdehyde reductase isofom1	41.4719	18.4731	1.02784	0.0128672
PGSC0003DMG400018289	Hydrolase, hydrolyzing O-glycosyl compounds	15.2377	16.0659	1.02687	0.0168274
PGSC0003DMG400000417	Superoxide dismutase [Cu-Zn]	29.0329	11.4699	1.02653	0.0233066
PGSC0003DMG400016406	Gene of unknown function	12.6333	4.22276	1.02368	0.03973
PGSC0003DMG401008870	Rac GTPase activating protein 1	20.8493	6.54944	1.02304	0.0243599
PGSC0003DMG400011658	Conserved gene of unknown function	6.9021	3.71953	1.02298	0.0403479
PGSC0003DMG400013653	Copper transporter	59.0762	29.0082	1.02249	0.0123149
PGSC0003DMG400004952	Branched-chain amino acid aminotransferase	49.3097	29.4224	1.02202	0.0125818
PGSC0003DMG400013803	Serine-threonine protein kinase, plant-type	7.28394	3.9706	1.02145	0.0489938
PGSC0003DMG400007896	Glycosyltransferase QUASIMODO1	17.9118	7.46583	1.02093	0.0167793
PGSC0003DMG400007053	Glyoxalase II	30.863	13.8655	1.02049	0.0127688
PGSC0003DMG400017259	Agenet domain containing protein	20.9615	8.21003	1.02011	0.0234097
PGSC0003DMG400005470	Rab GTPase activator	19.7828	10.1057	1.01903	0.0138776
PGSC0003DMG400021666	Epoxide hydrolase	25.5188	12.3507	1.01898	0.0128672
PGSC0003DMG400012326	Conserved gene of unknown function	7.21843	5.39018	1.01888	0.0330152
PGSC0003DMG400007379	Topbp1	6.66469	3.34212	1.01885	0.0307926
PGSC0003DMG400027590	ATP synthase subunit delta', mitochondrial	7.95035	3.98778	1.01859	0.0287506
PGSC0003DMG400015565	Histone H2A	156.83	107.994	1.0184	0.0172049
PGSC0003DMG402024877	Non-lysosomal glucosylceramidase	26.0132	12.1314	1.01763	0.0131325
PGSC0003DMG401002685	Conserved gene of unknown function	29.2563	15.3658	1.01614	0.0134603
PGSC0003DMG400007678	Carboxyl-terminal proteinase	10.203	6.13355	1.01592	0.0185744
PGSC0003DMG400018464	Disease resistance protein	135.545	77.319	1.01569	0.0189245
PGSC0003DMG400003103	Inorganic pyrophosphatase	43.5642	22.1062	1.01462	0.0147259
PGSC0003DMG400010471	Subtilase	13.2099	4.44967	1.01395	0.0236858
PGSC0003DMG400021591	Glycerol-3-phosphate transporter	20.7695	5.70198	1.01368	0.0161561
PGSC0003DMG400004891	Subtilase family protein	80.4127	42.9296	1.01354	0.0322007
PGSC0003DMG400016613	Glucan/water dikinase	74.8412	28.1656	1.01296	0.0147159
PGSC0003DMG400024429	NBS-coding resistance gene analog	10.466	5.54151	1.01128	0.0247741
PGSC0003DMG400014492	Truncated hemoglobin	25.739	11.8013	1.01083	0.0221338
PGSC0003DMG400000292	Conserved gene of unknown function	84.2474	41.5036	1.0107	0.0198443
PGSC0003DMG400004746	Oxysterol-binding family protein	60.5479	53.4016	1.00998	0.0126548
PGSC0003DMG401002640	Glycosyltransferase	20.3721	7.7945	1.00914	0.0149424
PGSC0003DMG400025885	Phospholipase C	23.7592	20.8622	1.00913	0.0347884
PGSC0003DMG400005017	Conserved gene of unknown function	16.9809	7.25048	1.0085	0.0345867
PGSC0003DMG401004603	Receptor kinase 3	115.14	59.7805	1.00831	0.0463789
PGSC0003DMG400028196	RING zinc finger protein	19.3537	9.66191	1.00818	0.0142979
PGSC0003DMG400018884	Ccd1	16.8871	7.70717	1.00777	0.0495984
PGSC0003DMG400009604	Aquaglyceroporin (Tonoplast intrinsic protein (Tipa))	51.7825	29.6966	1.00707	0.0147277
PGSC0003DMG400031841	Binding protein	11.6216	5.99583	1.00632	0.0193234
PGSC0003DMG401022797	SEC14 cytosolic factor / phosphoglyceride transfer family protein	16.902	7.03261	1.00621	0.0164553
PGSC0003DMG400027238	Remorin, C-terminal region	20.7293	11.8799	1.00476	0.0138409
PGSC0003DMG400026336	N-carbamoylputrescine amidase	75.1851	45.1863	1.00429	0.0154147
PGSC0003DMG400017714	Annexin p34	558.861	214.725	1.00417	0.020518
PGSC0003DMG400024936	LOB domain-containing protein	52.4722	26.7829	1.004	0.0191402
PGSC0003DMG400041458	Leucine-rich repeat containing protein	11.3757	4.2721	1.00369	0.0398211
PGSC0003DMG400023517	Tic20	13.8882	6.98342	1.00289	0.016715
PGSC0003DMG400027948	Conserved gene of unknown function	85.4691	41.9939	1.00274	0.0444548
PGSC0003DMG400012852	Cellulose synthase CslG	29.0671	10.9053	1.00213	0.0318811
PGSC0003DMG400025149	Conserved gene of unknown function	9.38455	5.96439	1.00053	0.0227707
PGSC0003DMG400019460	Ankyrin	5.28273	12.8012	-1.00309	0.0438082
PGSC0003DMG400011025	Mitochondrial substrate carrier family protein	4.46411	9.7406	-1.00443	0.035452
PGSC0003DMG400024853	GRAS6	163.152	338.57	-1.00522	0.016142
PGSC0003DMG400003566	ARO1 2	37.8323	56.449	-1.00563	0.0142381
PGSC0003DMG400009399	Glutaredoxin-C9	39.2437	101.338	-1.00757	0.0179761
PGSC0003DMG400019578	Conserved gene of unknown function	209.414	623.054	-1.00766	0.0171724
PGSC0003DMG401029202	Exonuclease	5.08414	9.91505	-1.00784	0.0308084
PGSC0003DMG400002555	Pentatricopeptide repeat-containing protein	4.28766	9.18957	-1.00882	0.0319375
PGSC0003DMG402024480	Gene of unknown function	13.8443	28.4459	-1.00951	0.0331799
PGSC0003DMG400024363	Rpi-vnt1	9.04777	30.0745	-1.00955	0.0299067
PGSC0003DMG400001639	Transducin family protein	9.65745	19.3979	-1.00978	0.0201948
PGSC0003DMG400001352	Conserved gene of unknown function	27.7967	58.9648	-1.01002	0.0148567
PGSC0003DMG401000923	NIM1 2	135.557	304.293	-1.01094	0.0156101
PGSC0003DMG400021431	Ocs element-binding factor	6.96524	16.2725	-1.0113	0.0321262
PGSC0003DMG400024784	DnaJ	27.627	66.4393	-1.01189	0.0127245
PGSC0003DMG400018247	Conserved gene of unknown function	31.7481	64.7855	-1.0125	0.0138825
PGSC0003DMG400002764	Conserved gene of unknown function	22.8569	50.1802	-1.01255	0.012911
PGSC0003DMG400019873	Phytoalexin-deficient 4-2 protein	6.10772	20.4058	-1.01306	0.0260627
PGSC0003DMG400027327	Protein tyrosine phosphatase	356.004	690.934	-1.01339	0.0193398
PGSC0003DMG400020736	Late blight resistance protein Rpi-blb2	12.86	14.6565	-1.01581	0.019973
PGSC0003DMG400005056	Sphingosine kinase	7.28412	12.4186	-1.01617	0.0320834
PGSC0003DMG400021414	N-acetyl-glutamate synthase	41.2957	69.482	-1.01637	0.0126206
PGSC0003DMG400024627	GRP 2	110.46	365.404	-1.01687	0.030541
PGSC0003DMG402015928	OTU-like cysteine protease family protein	30.4119	80.8949	-1.01826	0.013634
PGSC0003DMG400007295	Multidrug/pheromone exporter, MDR family, ABC transporter family	683.224	1265.86	-1.01839	0.0223775
PGSC0003DMG400006899	Type 2 proly 4-hydroxylase	9.8328	24.9022	-1.01862	0.024088
PGSC0003DMG400028786	Conserved gene of unknown function	7.20051	18.194	-1.01927	0.0383071
PGSC0003DMG401009344	Conserved gene of unknown function	17.9259	55.1884	-1.0194	0.0161561
PGSC0003DMG402018380	Diacylglycerol kinase	68.4748	137.08	-1.01976	0.0483603
PGSC0003DMG400031755	Optic atrophy 3 protein	37.4125	130.455	-1.02046	0.0124373
PGSC0003DMG400024586	PBng143	16.3304	25.813	-1.02052	0.0304624
PGSC0003DMG402018787	TAGL12 transcription factor	7.25046	12.334	-1.02207	0.0286212
PGSC0003DMG402009344	Conserved gene of unknown function	7.84984	25.2387	-1.02237	0.0333416
PGSC0003DMG401030621	WD-repeat protein	5.11464	16.1282	-1.02242	0.0349673
PGSC0003DMG400004172	Gene of unknown function	9.37854	20.2362	-1.0225	0.0162943
PGSC0003DMG400006217	C2 domain-containing protein	80.5304	137.102	-1.02354	0.0122039
PGSC0003DMG400016875	Gene of unknown function	25.6316	93.1953	-1.02364	0.0253455
PGSC0003DMG400023742	Mitogen-activated protein kinase kinase kinase	100.288	175.519	-1.02444	0.0139091
PGSC0003DMG400004609	30S ribosomal protein S1, chloroplastic	5.31275	17.3875	-1.02446	0.0204853
PGSC0003DMG400009968	25 kDa protein dehydrin	3188.36	7040.78	-1.02488	0.0297879
PGSC0003DMG400015691	Dehydroascorbate reductase	8.32061	21.4923	-1.0256	0.0157505
PGSC0003DMG400013550	Respiratory burst oxidase	44.5062	102.434	-1.02561	0.0151423
PGSC0003DMG400011180	Potassium channel tetramerization domain-containing protein	16.9584	48.2016	-1.02629	0.0319183
PGSC0003DMG400018287	Pentatricopeptide repeat-containing protein	2.94022	8.75045	-1.02673	0.0438876
PGSC0003DMG400028467	Trehalose-6-phosphate synthase	182.707	867.134	-1.02677	0.0488428
PGSC0003DMG400002426	Resistance gene	14.7065	36.5129	-1.02836	0.02324
PGSC0003DMG401029775	MAA3	6.21079	10.1526	-1.02868	0.0330152
PGSC0003DMG400024619	Conserved gene of unknown function	70.137	144.215	-1.02922	0.0128621
PGSC0003DMG400022414	Fiber expressed protein	42.5183	69.6141	-1.02928	0.0349128
PGSC0003DMG400007471	NRC1	68.6399	249.142	-1.03119	0.0238362
PGSC0003DMG400001936	Conserved gene of unknown function	10.2372	23.6257	-1.0312	0.0161469
PGSC0003DMG400012438	Conserved gene of unknown function	5.50187	14.3601	-1.03176	0.0331395
PGSC0003DMG402000198	Conserved gene of unknown function	7.75644	16.7815	-1.03331	0.026286
PGSC0003DMG400006243	OJ1116_C07.8 protein	3.51705	8.59111	-1.03397	0.0455838
PGSC0003DMG401027501	Conserved gene of unknown function	17.5476	22.5306	-1.03473	0.0142979
PGSC0003DMG402009818	RGC1	22.1304	38.2091	-1.03613	0.0310159
PGSC0003DMG402008294	Conserved gene of unknown function	6.92356	13.5192	-1.03788	0.0368448
PGSC0003DMG400004701	Calmodulin-binding transcription activator (Camta), plants	20.6586	67.06	-1.03872	0.0120346
PGSC0003DMG400020684	Conserved gene of unknown function	9.81534	19.8386	-1.03873	0.0184061
PGSC0003DMG400031471	Leucine-rich repeat family protein	163.116	395.099	-1.03894	0.0138573
PGSC0003DMG400004398	Conserved gene of unknown function	17.3101	55.342	-1.03999	0.0116745
PGSC0003DMG400021469	Nbs-lrr resistance protein	10.1676	22.9107	-1.04131	0.0398799
PGSC0003DMG400026104	NBS-coding resistance gene protein	15.1777	29.7139	-1.04134	0.0345597
PGSC0003DMG400024934	Cytoplasmic protein of eukaryotic origin (38.3 kD)	11.2055	26.0785	-1.04144	0.0188938
PGSC0003DMG400028369	RNA binding protein	3.90537	7.94751	-1.04256	0.0385701
PGSC0003DMG400022620	Conserved gene of unknown function	36.9397	77.0677	-1.04261	0.0110225
PGSC0003DMG400005732	Muconate cycloisomerase	42.3374	103.186	-1.04335	0.0390095
PGSC0003DMG400026388	Serine/threonine kinase	12.4693	26.9687	-1.04481	0.0210021
PGSC0003DMG402025438	Desacetoxyvindoline 4-hydroxylase	45.4745	80.9382	-1.04501	0.0404409
PGSC0003DMG400024997	Indole-3-acetic acid-amido synthetase GH3.6	7.26657	18.7598	-1.0453	0.020129
PGSC0003DMG400030410	Protein phosphatase 2C 4	43.2823	150.672	-1.04595	0.0113484
PGSC0003DMG400019408	WRKY transcription factor	136.327	211.21	-1.04765	0.0466355
PGSC0003DMG400035478	Conserved gene of unknown function	17.5621	36.6467	-1.04829	0.0105127
PGSC0003DMG402024549	ATP binding protein	41.872	95.0409	-1.04856	0.0108426
PGSC0003DMG400026789	Gene of unknown function	4.03769	10.5922	-1.04872	0.0435988
PGSC0003DMG400014314	F-box family protein	74.8501	152.672	-1.05036	0.0190795
PGSC0003DMG400024263	F-box family protein	9.63984	18.0553	-1.05127	0.0242544
PGSC0003DMG400015361	Ubiquitin conjugating enzyme	11.4923	30.9477	-1.05248	0.0207566
PGSC0003DMG400024059	Vacuolar protein sorting-associated protein VPS28	64.2106	119.67	-1.05349	0.0108803
PGSC0003DMG400027629	Conserved gene of unknown function	3.66603	7.45077	-1.05539	0.0289107
PGSC0003DMG400003173	Cation-chloride co-transporter	5.46176	10.3475	-1.05558	0.0363119
PGSC0003DMG400012974	Conserved gene of unknown function	32.809	101.665	-1.05578	0.0111601
PGSC0003DMG400033572	Sentrin/sumo-specific protease	29.0662	68.1287	-1.05613	0.0109345
PGSC0003DMG405015682	Gene of unknown function	19.5414	32.921	-1.0562	0.0130215
PGSC0003DMG400018405	Transferase, transferring glycosyl groups	50.8381	102.602	-1.05777	0.0187816
PGSC0003DMG400029520	Serine/threonine-protein kinase PBS1	36.8199	85.3894	-1.0583	0.00977561
PGSC0003DMG400028073	Serine/threonine-protein kinase CCR3	14.0407	40.2559	-1.05971	0.0216353
PGSC0003DMG400007835	Conserved gene of unknown function	24.2146	46.3406	-1.06111	0.0138207
PGSC0003DMG402022640	Two-component sensor protein histidine protein kinase	16.1634	34.0785	-1.06128	0.0101321
PGSC0003DMG402008032	MAP protein kinase	31.7425	149.392	-1.06299	0.0324204
PGSC0003DMG402012010	Nuclear receptor binding set domain containing protein 1, nsd	158.688	378.719	-1.06343	0.0284087
PGSC0003DMG400001120	Ribonuclease P	5.95693	13.9611	-1.06404	0.0158355
PGSC0003DMG400024365	Rpi-vnt1	29.2989	74.8847	-1.06555	0.010286
PGSC0003DMG400006681	Cationic peroxidase 1	8.56197	12.9276	-1.06662	0.0354865
PGSC0003DMG400001522	Poly(A) polymerase	4.36288	10.1582	-1.06691	0.0383729
PGSC0003DMG400015378	Bromodomain-containing protein	63.044	176.327	-1.06747	0.0142012
PGSC0003DMG400000555	Nam 1	329.368	610.432	-1.06751	0.0131663
PGSC0003DMG400014663	Glutamate receptor 3 plant	3.35246	7.13065	-1.06769	0.0471785
PGSC0003DMG400000632	Pentatricopeptide repeat-containing protein	4.4932	10.6566	-1.06965	0.0283867
PGSC0003DMG400030475	Nucleic acid binding protein	79.6808	189.972	-1.07135	0.012005
PGSC0003DMG401005387	Gene of unknown function	8.1016	15.1939	-1.07169	0.0305751
PGSC0003DMG400009150	Ubiquitin conjugating enzyme 2	208.078	772.063	-1.07282	0.0147508
PGSC0003DMG400022618	EMB2421	4.37876	7.96406	-1.07389	0.0382062
PGSC0003DMG400000084	Conserved gene of unknown function	6.49569	11.9888	-1.07422	0.0266737
PGSC0003DMG400001723	LOL3 (LSD ONE LIKE 3)	60.1865	198.364	-1.07557	0.00939089
PGSC0003DMG401008032	Gene of unknown function	11.0798	28.1114	-1.07585	0.0285968
PGSC0003DMG401002542	ATP binding protein	18.9636	41.2254	-1.07649	0.011988
PGSC0003DMG400022489	Mitochondrial import inner membrane translocase subunit tim44	16.4925	29.3337	-1.07689	0.00971472
PGSC0003DMG400020218	Conserved gene of unknown function	49.4901	195.919	-1.07737	0.0457611
PGSC0003DMG400003907	NAC transcription factor	6.44982	11.6782	-1.07819	0.039159
PGSC0003DMG400017054	Fructosamine kinase family protein	12.4527	16.3924	-1.07979	0.0175221
PGSC0003DMG401012908	Serine carboxypeptidase	23.6422	49.7648	-1.08004	0.00960927
PGSC0003DMG401003156	Glycosyltransferase, CAZy family GT2	303.573	526.523	-1.08035	0.0154694
PGSC0003DMG400006945	Conserved gene of unknown function	204.629	322.964	-1.08091	0.0137731
PGSC0003DMG400020440	Conserved gene of unknown function	7.20182	14.8701	-1.08127	0.0241617
PGSC0003DMG400016802	LMBR1 integral membrane protein	25.0327	37.7773	-1.08248	0.00980708
PGSC0003DMG400008021	Protein phosphatase	151.166	575.571	-1.08258	0.0458211
PGSC0003DMG401018424	Chalcone reductase	19.3253	52.6018	-1.08331	0.0174964
PGSC0003DMG400002607	Conserved gene of unknown function	92.1749	189.46	-1.08357	0.0103737
PGSC0003DMG400022604	Serine/threonine-protein phosphatase	31.07	111.968	-1.0837	0.00898507
PGSC0003DMG400010724	ERF transcription factor 4	8.12097	14.7233	-1.08428	0.0349563
PGSC0003DMG400012274	UDP-glucose 4-epimerase	29.6441	44.675	-1.08504	0.0444548
PGSC0003DMG400004065	ADP,ATP carrier protein	14.0417	42.1318	-1.08588	0.0144786
PGSC0003DMG400005049	UDP-3-O-[3-hydroxymyristoyl] glucosamine N-acyltransferase	3.00434	10.0765	-1.08898	0.0346837
PGSC0003DMG400019618	CCR4-associated factor	120.572	333.643	-1.08955	0.0346741
PGSC0003DMG400014791	Jumonji domain protein	210.339	697.193	-1.09157	0.0498859
PGSC0003DMG400030407	Spotted leaf protein	33.1205	82.0852	-1.09159	0.00821073
PGSC0003DMG400028459	BRASSINAZOLE-RESISTANT 2 protein	29.0501	61.9831	-1.09197	0.00915142
PGSC0003DMG400025263	Basic helix-loop-helix family protein	241.932	556.918	-1.0921	0.0343439
PGSC0003DMG400028257	HECT; Ubiquitin	10.8266	25.0454	-1.09211	0.0202843
PGSC0003DMG400027119	Ferritin	85.9424	196.985	-1.09344	0.0102203
PGSC0003DMG400001923	Matrix metalloprotease 1	77.0525	236.053	-1.09347	0.0148926
PGSC0003DMG400029513	Cyclin	6.26172	12.4743	-1.09471	0.0280315
PGSC0003DMG400008292	NBS-LRR resistance protein	4.8964	14.8138	-1.09477	0.0240768
PGSC0003DMG401018530	Carboxylesterase np	87.9455	166.003	-1.09529	0.0211744
PGSC0003DMG400030134	MLO1	59.2947	147.078	-1.09691	0.0240501
PGSC0003DMG400002865	Nitrate transporter	7.94116	19.5638	-1.09741	0.0388559
PGSC0003DMG400030557	Membrane associated ring finger 1,8	13.005	40.2332	-1.09749	0.0163898
PGSC0003DMG400008071	Conserved gene of unknown function	7.55709	19.1913	-1.09758	0.0283867
PGSC0003DMG400009177	Pectinesterase 3	98.2684	206.333	-1.09852	0.0109621
PGSC0003DMG400029999	Conserved gene of unknown function	23.6279	50.3044	-1.09935	0.00893677
PGSC0003DMG400037737	BZIP DNA-binding protein	117.195	246.25	-1.09962	0.00941312
PGSC0003DMG400001363	Esterase PIR7B	9.06562	21.4321	-1.09996	0.0240501
PGSC0003DMG400023693	Transcription initiation factor IIB-2	30.7287	78.2944	-1.10137	0.0336199
PGSC0003DMG402022603	Tir-nbs-lrr resistance protein	5.81845	9.2146	-1.10144	0.0389889
PGSC0003DMG400006509	Conserved gene of unknown function	64.0807	155.372	-1.10279	0.0327438
PGSC0003DMG400003091	Leucoanthocyanidin dioxygenase	2.4314	9.30637	-1.10298	0.0391155
PGSC0003DMG400028198	VQ	100.929	218.187	-1.10304	0.0241782
PGSC0003DMG400012672	Nadph-cytochrome P450 oxydoreductase	37.8177	77.5558	-1.10432	0.0075898
PGSC0003DMG400010097	Conserved gene of unknown function	92.4632	175.75	-1.1065	0.00852791
PGSC0003DMG400016460	15.4 kDa class V heat shock protein	11.2186	40.2233	-1.10866	0.0142094
PGSC0003DMG400003813	ATP binding protein	105.438	235.684	-1.11155	0.0479198
PGSC0003DMG400022562	Calcium-dependent protein kinase	210.996	470.943	-1.11256	0.00979656
PGSC0003DMG400002527	Gene of unknown function	12.3699	27.5518	-1.1127	0.0184312
PGSC0003DMG400022725	Subtilisin-like protease	21.3408	67.6316	-1.11271	0.0213311
PGSC0003DMG400001659	DNA binding protein	327.22	940.614	-1.11273	0.0103266
PGSC0003DMG400018638	DNA-damage-inducible protein f	9.81545	20.0127	-1.1132	0.00931744
PGSC0003DMG400026914	Calcium-binding protein	24.7913	73.3213	-1.11355	0.0232719
PGSC0003DMG400009005	Triacylglycerol lipase	51.7352	92.246	-1.11364	0.0248339
PGSC0003DMG400024613	Protein ASC1	60.3488	194.509	-1.11432	0.0117927
PGSC0003DMG400028672	Protein MKS1	12.3911	25.6745	-1.1157	0.0390188
PGSC0003DMG400041402	Basic 7S globulin 2 small subunit	46.7893	106.175	-1.11734	0.0478414
PGSC0003DMG400009007	PIT1	8.28825	20.13	-1.11871	0.0200084
PGSC0003DMG400021802	Scarecrow	228.286	311.74	-1.11898	0.0292092
PGSC0003DMG400004114	Trehalose 6-phosphate synthase	117.031	296.56	-1.12054	0.0490336
PGSC0003DMG402029775	MAA3	7.42886	17.6452	-1.12126	0.0160177
PGSC0003DMG400029457	Hero resistance protein	29.7562	148.065	-1.12164	0.0289987
PGSC0003DMG400019267	Serine/threonine-specific protein kinase	25.1316	53.8893	-1.12208	0.00714871
PGSC0003DMG401026149	Mitogen-activated protein kinase kinase kinase	87.7944	217.98	-1.12457	0.00836603
PGSC0003DMG400030104	DNA-directed RNA polymerase II	32.3463	100.098	-1.12544	0.00861849
PGSC0003DMG400006576	Tospovirus resistance protein A	40.5479	101.784	-1.1255	0.00781134
PGSC0003DMG400005719	Conserved gene of unknown function	53.4502	125.192	-1.12638	0.0362382
PGSC0003DMG400028485	Conserved gene of unknown function	21.0112	44.6262	-1.12753	0.01523
PGSC0003DMG400008907	Protein kinase	61.7706	183.929	-1.12824	0.0075087
PGSC0003DMG402014244	MRNA cap guanine-N7 methyltransferase	7.51187	33.5715	-1.12878	0.0146793
PGSC0003DMG400016956	Conserved gene of unknown function	10.6619	29.1252	-1.12976	0.0228686
PGSC0003DMG401012010	Nuclear receptor binding set domain containing protein 1, nsd	84.0212	204.287	-1.13121	0.0297706
PGSC0003DMG400013147	Cell division protein kinase	35.0675	115.591	-1.13296	0.00693862
PGSC0003DMG400014187	Conserved gene of unknown function	53.8607	85.9386	-1.13472	0.00707524
PGSC0003DMG400016010	Amino acid binding protein	5.44351	11.2274	-1.13542	0.0171892
PGSC0003DMG400027507	EIL3	87.4544	232.756	-1.13586	0.00802028
PGSC0003DMG401007628	Polyribonucleotide nucleotidyltransferase	21.1446	54.356	-1.13601	0.00743425
PGSC0003DMG400006709	CXE carboxylesterase	66.9474	155.493	-1.13769	0.00723668
PGSC0003DMG400026563	MADS-box transcription factor FBP29	3.56003	10.5738	-1.13852	0.0295131
PGSC0003DMG400018791	Protein GIGANTEA	51.4773	102	-1.13865	0.0376515
PGSC0003DMG400010399	Mannose-6-phosphate isomerase	9.89226	24.4597	-1.13924	0.0212865
PGSC0003DMG400024785	Calmodulin-binding protein	12.1732	28.2633	-1.13997	0.0118012
PGSC0003DMG400021435	Protein PHLOEM PROTEIN 2-LIKE A10	4.04853	14.2847	-1.14116	0.0164153
PGSC0003DMG400029872	Ornithine aminotransferase	7.17289	8.93945	-1.14298	0.0126313
PGSC0003DMG402025788	Gene of unknown function	5.80376	11.2735	-1.14501	0.0336519
PGSC0003DMG400011039	Conserved gene of unknown function	135.805	510.062	-1.14521	0.0400531
PGSC0003DMG400019361	WD-repeat protein	33.5669	50.8331	-1.14633	0.00704588
PGSC0003DMG400032792	Calmodulin-binding protein	77.498	144.076	-1.14932	0.0311217
PGSC0003DMG400003618	Conserved gene of unknown function	16.3388	31.137	-1.15024	0.0198378
PGSC0003DMG400013566	Ribosomal pseudouridine synthase	6.32494	21.9439	-1.15034	0.0142109
PGSC0003DMG400032539	Conserved gene of unknown function	5.43139	18.198	-1.15081	0.0203093
PGSC0003DMG400000311	Protein cbxX, chromosomal	48.1603	160.763	-1.15231	0.00600764
PGSC0003DMG400004436	Triosephosphate isomerase, chloroplastic	3.32918	7.9473	-1.15272	0.022995
PGSC0003DMG400026185	S-locus-specific glycoprotein S6	2.47204	8.83994	-1.15289	0.0339838
PGSC0003DMG400002396	Glycosyltransferase, CAZy family GT2	118.269	252.462	-1.15434	0.00732417
PGSC0003DMG400013116	Tom	12.8146	42.3323	-1.15519	0.0182327
PGSC0003DMG400018224	Endo-1,4-beta-glucanase	167.082	556.499	-1.15528	0.00847855
PGSC0003DMG400010485	Poly(P)/ATP NAD kinase	181.915	308.214	-1.15533	0.0197349
PGSC0003DMG400012501	Exostosin family protein	40.8133	102.571	-1.15667	0.00950459
PGSC0003DMG400016290	Serine/threonine-protein phosphatase	69.7473	133.134	-1.15807	0.0063174
PGSC0003DMG400027117	AP2-domain DNA-binding protein	3.01945	11.2203	-1.1588	0.0331395
PGSC0003DMG400021902	Squamosa promoter-binding protein	9.20477	30.0188	-1.1595	0.019636
PGSC0003DMG400015492	ATP binding protein	41.1295	85.1131	-1.16368	0.0114051
PGSC0003DMG400028316	Magnesium transporter	7.51877	20.3233	-1.16407	0.011546
PGSC0003DMG400015171	ATP binding protein	3.59926	8.5638	-1.16475	0.0319885
PGSC0003DMG400030093	Conserved gene of unknown function	4.87274	10.546	-1.16489	0.0422985
PGSC0003DMG400031228	LRR receptor-like serine/threonine-protein kinase	6.56043	16.4422	-1.16616	0.030923
PGSC0003DMG400002447	Cgi67 serine protease	2.88084	8.14476	-1.1662	0.0385109
PGSC0003DMG400023771	T-complex protein 11	93.2423	187.461	-1.1675	0.00735801
PGSC0003DMG400016890	LIM domain containing protein	46.4056	95.0303	-1.16838	0.00543936
PGSC0003DMG400029334	Vacuolar protein sorting 35	24.1939	57.5381	-1.1684	0.00570286
PGSC0003DMG400028063	Coatomer	9.50022	14.152	-1.16879	0.00900008
PGSC0003DMG400027012	GDP-L-galactose phosphorylase	257.826	890.667	-1.16944	0.00836441
PGSC0003DMG400002524	Conserved gene of unknown function	71.9518	171.307	-1.17021	0.0306703
PGSC0003DMG400029829	Eukaryotic initiation factor 3E subunit	127.762	303.547	-1.17185	0.00806476
PGSC0003DMG400032272	N-acetyltransferase	8.8377	15.3458	-1.17336	0.0267072
PGSC0003DMG400007521	Conserved gene of unknown function	27.4942	74.0625	-1.17407	0.00533973
PGSC0003DMG400013180	Pentatricopeptide repeat-containing protein	31.0513	68.4884	-1.17538	0.00570971
PGSC0003DMG400014657	Glutathione S-transferase/peroxidase	92.7386	210.935	-1.17578	0.00752794
PGSC0003DMG400008840	Protein phosphatase 2C 23	41.6337	146.935	-1.17634	0.0275514
PGSC0003DMG400019390	Endonuclease-reverse transcriptase HmRTE-e01	46.1155	118.284	-1.17729	0.00588606
PGSC0003DMG400029825	Zeatin O-glucosyltransferase	8.02935	17.5174	-1.17757	0.0221044
PGSC0003DMG400015109	Actin binding protein	17.7992	71.0511	-1.17765	0.0280564
PGSC0003DMG400022362	Transcription factor	7.42802	18.1747	-1.17857	0.0122566
PGSC0003DMG400010812	Conserved gene of unknown function	88.3109	184.037	-1.17973	0.0366038
PGSC0003DMG400000037	Acyl-CoA thioesterase	28.7851	56.0477	-1.18077	0.00716196
PGSC0003DMG400019128	Gene of unknown function	4.10437	14.4532	-1.18109	0.0232719
PGSC0003DMG400007811	Conserved gene of unknown function	4.75176	12.2398	-1.18232	0.0116306
PGSC0003DMG400027017	Fructokinase 2	27.3379	63.5876	-1.18342	0.0232641
PGSC0003DMG400008072	Conserved gene of unknown function	10.1215	22.0188	-1.18369	0.0174819
PGSC0003DMG400020909	ATP binding protein	10.6927	38.1606	-1.19082	0.00642639
PGSC0003DMG400008801	Eukaryotic translation initiation factor 2 gamma subunit	12.8145	27.2168	-1.19102	0.00890582
PGSC0003DMG400000085	BTB/POZ protein	157.188	268.828	-1.19109	0.00634323
PGSC0003DMG402012694	Zeatin O-xylosyltransferase	5.45764	13.7138	-1.19218	0.0155788
PGSC0003DMG400028339	Late blight resistance protein	6.54117	19.7847	-1.19279	0.0262414
PGSC0003DMG402016693	Ubiquitin-protein ligase	5.71438	15.1167	-1.19473	0.0201471
PGSC0003DMG400022448	Conserved gene of unknown function	26.1751	62.682	-1.19581	0.00652742
PGSC0003DMG400029547	Beta-1,3-galactosyltransferase sqv-2	77.2993	283.01	-1.19658	0.0262661
PGSC0003DMG401025788	Conserved gene of unknown function	15.0003	24.7835	-1.19714	0.0133811
PGSC0003DMG400014235	Pentatricopeptide repeat-containing protein	4.1614	10.3663	-1.19755	0.0167537
PGSC0003DMG400017341	Glycosyltransferase QUASIMODO1	74.5	163.757	-1.19777	0.00590894
PGSC0003DMG400007974	Alpha-amylase	4.79745	11.2726	-1.19862	0.0115122
PGSC0003DMG400031486	Conserved gene of unknown function	3.76689	7.36648	-1.20377	0.0246255
PGSC0003DMG400025888	Methylcrotonoyl-CoA carboxylase beta chain, mitochondrial	15.6941	48.1611	-1.20483	0.00966173
PGSC0003DMG401017032	Protein transporter	33.7167	80.9535	-1.20574	0.00472216
PGSC0003DMG400016879	Metalloendopeptidase	48.7013	115.418	-1.2073	0.00519257
PGSC0003DMG400001960	ABA 8'-hydroxylase CYP707A1	25.1665	61.4363	-1.20799	0.00476621
PGSC0003DMG402028572	Phosphoglycerate/bisphosphoglycerate mutase	7.14244	28.4963	-1.20828	0.0204853
PGSC0003DMG401005729	Wall-associated kinase	52.0805	190.16	-1.21039	0.0442808
PGSC0003DMG401007888	Conserved gene of unknown function	44.2654	168.177	-1.21259	0.00434902
PGSC0003DMG400027566	Conserved gene of unknown function	3.81897	12.4185	-1.21378	0.0298749
PGSC0003DMG400007867	Disease resistance protein Gpa2	25.1564	45.3814	-1.21442	0.00477561
PGSC0003DMG400002837	Stage III sporulation protein AA	17.0721	42.5133	-1.21524	0.0200887
PGSC0003DMG400028443	Integrin-linked protein kinase	119.01	342.054	-1.21572	0.00964276
PGSC0003DMG400002826	Kelch repeat-containing F-box family protein	209.413	561.518	-1.21601	0.0248298
PGSC0003DMG400018621	F-box family protein	24.0544	52.4916	-1.21668	0.00839806
PGSC0003DMG400006102	E3 ubiquitin ligase PUB14	32.0595	96.6577	-1.21757	0.0369319
PGSC0003DMG400003520	Conserved gene of unknown function	29.7045	56.8128	-1.21888	0.00484029
PGSC0003DMG400018344	Hydroxyproline-rich glycoprotein family protein	26.8968	97.1552	-1.21979	0.00423939
PGSC0003DMG400044789	Gene of unknown function	3.03405	7.14732	-1.22017	0.0217284
PGSC0003DMG400030324	MYBR domain class transcription factor	5.59102	19.5994	-1.2205	0.0158295
PGSC0003DMG400020498	Inositol-1,4,5-triphosphate-5-phosphatase	8.47692	26.8641	-1.22075	0.0122762
PGSC0003DMG400007296	Conserved gene of unknown function	12.7058	16.8463	-1.22084	0.00520705
PGSC0003DMG400008839	Gene of unknown function	43.5243	79.6131	-1.22248	0.0190795
PGSC0003DMG402005959	WD-repeat protein	36.8361	124.222	-1.22388	0.00514715
PGSC0003DMG400000181	Conserved gene of unknown function	87.6461	360.897	-1.22473	0.0276064
PGSC0003DMG400014284	Conserved gene of unknown function	2.192	8.17667	-1.22503	0.0369455
PGSC0003DMG400001834	RAB6-interacting protein	118.308	642.44	-1.22602	0.0206605
PGSC0003DMG400018193	Hydrolase	7.79004	16.44	-1.22639	0.0182229
PGSC0003DMG402005387	Gag-pol protein	5.02223	13.6734	-1.23066	0.0210041
PGSC0003DMG400002134	Clathrin assembly protein	57.8422	214.062	-1.23075	0.0117257
PGSC0003DMG400008442	SCL domain class transcription factor	35.3353	70.4692	-1.23145	0.00386422
PGSC0003DMG402017032	Protein transporter	34.0589	53.1714	-1.23222	0.0038606
PGSC0003DMG400018291	Ecotropic viral integration site	70.1304	184.127	-1.23501	0.00410531
PGSC0003DMG400030035	Receptor protein kinase	24.7825	63.4816	-1.23529	0.0041225
PGSC0003DMG400030087	With no lysine kinase	8.26852	22.5986	-1.23533	0.00779375
PGSC0003DMG400012110	Phosphatidylcholine transfer protein	164.927	383.17	-1.23823	0.00564745
PGSC0003DMG400018604	Chloroplast phosphate transporter	6.89371	12.5973	-1.24215	0.049991
PGSC0003DMG401000554	Calcium ion binding protein	60.2265	243.582	-1.24274	0.010108
PGSC0003DMG401004281	Importin beta-3	7.50821	19.5206	-1.24289	0.0069941
PGSC0003DMG400023883	Zinc finger protein	103.307	325.519	-1.24505	0.00431417
PGSC0003DMG400031235	Protein kinase atsik	52.6528	108.369	-1.2483	0.0033829
PGSC0003DMG402009541	DNA binding protein	3.63679	8.85139	-1.24994	0.0139933
PGSC0003DMG400009946	Conserved gene of unknown function	202.639	1079.72	-1.25163	0.0108782
PGSC0003DMG400009902	Ubiquitin-protein ligase	64.0653	130.667	-1.25288	0.00457724
PGSC0003DMG402005729	Wall-associated kinase	34.4984	146.175	-1.25358	0.0375956
PGSC0003DMG400023272	Elongation factor 1-alpha	296.361	1083.53	-1.25399	0.00684025
PGSC0003DMG400020638	Conserved gene of unknown function	3.32747	8.8149	-1.25524	0.024088
PGSC0003DMG400030058	MAP kinase	154.061	605.209	-1.25687	0.00451165
PGSC0003DMG400002756	Beta-fructofuranosidase	20.5197	74.9354	-1.257	0.00433282
PGSC0003DMG400010579	Conserved gene of unknown function	68.0481	189.605	-1.25731	0.00331732
PGSC0003DMG400003546	Ferulate-5-hydroxylase	27.7288	98.2695	-1.2622	0.030045
PGSC0003DMG400003105	Glutamyl-tRNA reductase	64.1342	170.141	-1.26335	0.00314889
PGSC0003DMG400026188	Conserved gene of unknown function	11.8845	42.4258	-1.26379	0.0181872
PGSC0003DMG401016370	Lipase	6.64269	26.3712	-1.26428	0.0157428
PGSC0003DMG402002428	NL25	10.6624	39.6576	-1.26444	0.00590894
PGSC0003DMG400014210	DnaJ protein	175.096	531.52	-1.26726	0.00742959
PGSC0003DMG400007672	Gene of unknown function	82.457	215.106	-1.26767	0.0453075
PGSC0003DMG400009530	WRKY transcription factor 3	184.241	727.183	-1.268	0.00473905
PGSC0003DMG402005726	Serine-threonine protein kinase, plant-type	14.005	24.5462	-1.26892	0.0119124
PGSC0003DMG400026384	Serine/threonine protein kinase family protein	98.6119	330.41	-1.26913	0.00393508
PGSC0003DMG400009671	Plant-specific domain TIGR01615 family protein	29.0694	110.956	-1.27002	0.00454915
PGSC0003DMG400014436	Polyubiquitin 1	32.6941	97.7579	-1.27121	0.00299991
PGSC0003DMG402007871	Disease resistance protein Gpa2	20.6557	75.0723	-1.27131	0.00298691
PGSC0003DMG400016006	Pti4	167.565	705.001	-1.2718	0.0291018
PGSC0003DMG400030483	Gene of unknown function	6.48434	16.3624	-1.27478	0.0198309
PGSC0003DMG400018611	Glycosyl transferase family 17 protein	16.6087	37.5362	-1.27534	0.00720113
PGSC0003DMG400005213	Protein phosphatase-2C	64.4544	176.765	-1.27571	0.00297895
PGSC0003DMG402011239	Conserved gene of unknown function	14.3567	36.1284	-1.27651	0.00595331
PGSC0003DMG400027171	Conserved gene of unknown function	8.45096	23.0721	-1.28118	0.00475596
PGSC0003DMG400018222	Conserved gene of unknown function	7.34861	19.3011	-1.28367	0.00907283
PGSC0003DMG400026064	Conserved gene of unknown function	12.0119	46.5149	-1.28438	0.0253701
PGSC0003DMG403025788	Gene of unknown function	6.69189	27.5548	-1.28513	0.0141177
PGSC0003DMG400017100	Branched-chain amino acid aminotransferase	13.49	28.1565	-1.28516	0.0142979
PGSC0003DMG400019172	ATP binding protein	2.65603	9.88812	-1.28547	0.0435482
PGSC0003DMG400014131	Leucine-rich repeat family protein	21.2521	89.6162	-1.28881	0.00432863
PGSC0003DMG400009981	1,4-alpha-glucan branching enzyme	21.2183	47.6459	-1.29197	0.0116827
PGSC0003DMG400014198	Conserved gene of unknown function	31.6242	88.9885	-1.29206	0.00287086
PGSC0003DMG400024080	Conserved gene of unknown function	43.3008	116.288	-1.29337	0.0212171
PGSC0003DMG400000064	WRKY transcription factor 23	82.4603	191.245	-1.29348	0.0201948
PGSC0003DMG400029848	Dehydration-induced protein ERD15	489.665	1773.36	-1.29442	0.004927
PGSC0003DMG403005729	Wall-associated kinase	39.2289	139.234	-1.29516	0.0302035
PGSC0003DMG400021348	Subtilisin-type protease	15.1083	32.0921	-1.29521	0.00857795
PGSC0003DMG400013335	Alternative oxidase	5.46528	11.4057	-1.29524	0.0115466
PGSC0003DMG400015112	Conserved gene of unknown function	12.0801	28.0961	-1.29563	0.00500011
PGSC0003DMG400033334	Bacterial spot disease resistance protein 4	34.5094	72.4853	-1.29571	0.00265161
PGSC0003DMG400024066	Conserved gene of unknown function	8.57786	19.5543	-1.29698	0.0268399
PGSC0003DMG400010444	Conserved gene of unknown function	5.84209	13.9297	-1.29703	0.0323904
PGSC0003DMG400018407	Zinc finger protein	13.4971	39.4246	-1.29816	0.023975
PGSC0003DMG400007010	Myc2 bHLH protein	32.6698	118.101	-1.30018	0.0117526
PGSC0003DMG400030536	Wall-associated kinase	5.51557	24.5519	-1.30058	0.0116171
PGSC0003DMG401031319	Gene of unknown function	3.17838	12.5071	-1.30167	0.0162101
PGSC0003DMG400003647	Cell cycle checkpoint protein RAD17	2.99041	9.82175	-1.30172	0.0153557
PGSC0003DMG400008127	Thioredoxin fold	3.90206	9.82212	-1.30537	0.0122153
PGSC0003DMG400003491	Conserved gene of unknown function	10.3141	36.1654	-1.30779	0.00717726
PGSC0003DMG400029503	ETAG-A3	5.2021	21.1837	-1.30919	0.00385083
PGSC0003DMG402002164	Glutathione-S-transferase	5.47514	20.2588	-1.31252	0.0110412
PGSC0003DMG401013517	Conserved gene of unknown function	34.8275	95.8944	-1.31305	0.0279642
PGSC0003DMG400031878	NBS-LRR resistance protein	8.20181	26.763	-1.31475	0.00256731
PGSC0003DMG400029468	Cleavage and polyadenylation specificity factor	4.35809	9.35382	-1.31504	0.0155717
PGSC0003DMG400009147	Chaperonin Cpn60/TCP-1; Phosphatidylinositol-4-phosphate 5-kinase; Zinc finger, FYVE/PHD-type	157.31	362.687	-1.3151	0.00580461
PGSC0003DMG400010924	Gene of unknown function	4.47924	15.9283	-1.31574	0.0470012
PGSC0003DMG400000834	Gene of unknown function	9.13036	23.4565	-1.31718	0.00354808
PGSC0003DMG402006188	ATP binding protein	51.0313	109.545	-1.31824	0.00243503
PGSC0003DMG401004331	Zinc finger protein	47.0784	156.264	-1.32258	0.0036961
PGSC0003DMG402000554	Gene of unknown function	23.2764	75.4736	-1.32294	0.00915142
PGSC0003DMG400029371	DNA-binding protein NtWRKY3	24.2312	119.027	-1.32334	0.00211842
PGSC0003DMG400010126	Conserved gene of unknown function	132.642	498.09	-1.32362	0.0076321
PGSC0003DMG403021159	Gene of unknown function	3.86615	13.7893	-1.32385	0.0278875
PGSC0003DMG400029850	Coiled-coil domain-containing protein	13.9172	35.6817	-1.32628	0.00238338
PGSC0003DMG400007865	Sugar transporter	26.182	70.8453	-1.32765	0.00227225
PGSC0003DMG400006537	Gene of unknown function	12.5447	26.3459	-1.32801	0.00524504
PGSC0003DMG400008510	F-box protein	11.1876	23.9151	-1.33084	0.00581988
PGSC0003DMG400028855	Phosphoinositide 5-phosphatase	27.9581	100.589	-1.33095	0.00205997
PGSC0003DMG400000599	DNA-binding protein	19.9942	47.8899	-1.33117	0.00240233
PGSC0003DMG400010509	Axi 1 protein	64.2168	265.926	-1.3332	0.00209094
PGSC0003DMG400020985	Conserved gene of unknown function	18.2423	35.5414	-1.33416	0.015669
PGSC0003DMG400042954	Pentatricopeptide repeat-containing protein	4.95702	9.65904	-1.33489	0.0198378
PGSC0003DMG400023402	Ethylene receptor	66.7074	122.721	-1.3358	0.0031896
PGSC0003DMG403016979	NL27	17.0167	70.3383	-1.33639	0.00260842
PGSC0003DMG400016551	Conserved gene of unknown function	68.0737	251.232	-1.34047	0.00228434
PGSC0003DMG401011239	Conserved gene of unknown function	6.91437	18.0788	-1.34102	0.00995966
PGSC0003DMG402016322	MATH domain-containing protein	26.8503	95.8773	-1.34167	0.00223347
PGSC0003DMG400005035	ARF GAP-like zinc finger-containing protein ZIGA3	11.8302	43.3733	-1.34313	0.00293649
PGSC0003DMG400020333	Conserved gene of unknown function	95.5659	205.393	-1.34407	0.00227258
PGSC0003DMG400000690	Conserved gene of unknown function	36.4393	121.441	-1.34437	0.00182025
PGSC0003DMG400016603	MAC/Perforin domain containing protein	28.7407	74.2572	-1.34615	0.00193124
PGSC0003DMG400020384	Conserved gene of unknown function	4.00713	13.2161	-1.34648	0.0142979
PGSC0003DMG400008187	Class II small heat shock protein Le-HSP17.6	3.98523	11.1832	-1.34721	0.0499705
PGSC0003DMG400003564	Calcium-dependent protein kinase CPK4	74.033	166.481	-1.34873	0.0164289
PGSC0003DMG400020260	Conserved gene of unknown function	44.1801	120.803	-1.35182	0.0018265
PGSC0003DMG400027052	Kunitz trypsin inhibitor	39.149	100.895	-1.35304	0.0203192
PGSC0003DMG400033662	Hydrolase/ protein serine/threonine phosphatase	7.54438	16.1947	-1.35313	0.00232093
PGSC0003DMG400000618	Conserved gene of unknown function	54.056	170.08	-1.35373	0.00212176
PGSC0003DMG400012105	HSP transcription factor	49.3373	205.065	-1.35437	0.00457161
PGSC0003DMG400003053	HSP transcription factor	46.4599	184.647	-1.35572	0.00464891
PGSC0003DMG400015458	Lrr receptor protein kinase	10.9567	30.0479	-1.35639	0.00222657
PGSC0003DMG400028276	Glutamate-ammonia ligase	9.32576	25.9132	-1.35701	0.00189995
PGSC0003DMG400024743	Plastid CUL1	27.547	56.012	-1.35732	0.0194584
PGSC0003DMG401016979	Leucine Rich Repeat family protein	14.7332	41.9489	-1.35754	0.00325493
PGSC0003DMG400007534	Gb protein	103.385	291.498	-1.35939	0.0024319
PGSC0003DMG400001123	Protein translocase subunit secA	20.6548	31.9629	-1.36282	0.00180473
PGSC0003DMG400010964	Nematode resistance	26.3689	85.4608	-1.36301	0.00168236
PGSC0003DMG400003126	AG-motif binding protein-4	44.9822	173.734	-1.36534	0.00180312
PGSC0003DMG401020585	Rpi-vnt1	24.6795	44.0824	-1.36613	0.00260583
PGSC0003DMG400012125	WD-repeat protein	8.93318	34.7178	-1.36664	0.00573643
PGSC0003DMG400011518	R2 late blight resistance protein	6.72979	15.6484	-1.36762	0.00646026
PGSC0003DMG400013886	S-locus-specific glycoprotein S6	75.8723	185.41	-1.36854	0.0016914
PGSC0003DMG400030220	Protein cbxX, chromosomal	65.94	191.194	-1.36874	0.0466368
PGSC0003DMG400020125	Nucleolar GTP-binding protein	2.46541	8.76653	-1.36898	0.00960927
PGSC0003DMG402012710	Glucose-6-phosphate/phosphate translocator 1, chloroplast	3.3369	6.82648	-1.36963	0.0164028
PGSC0003DMG400005649	Calmodulin-binding protein	60.8279	136.376	-1.37005	0.00159219
PGSC0003DMG400010761	Gene of unknown function	35.7243	96.0928	-1.37056	0.0134907
PGSC0003DMG400022698	RING finger	15.1046	34.3066	-1.37143	0.00497713
PGSC0003DMG402018005	Conserved gene of unknown function	8.63385	22.653	-1.37281	0.0057362
PGSC0003DMG400012708	Glucosyltransferase	5.43421	23.7799	-1.37284	0.00422289
PGSC0003DMG400004257	F-box family protein	106.596	279.749	-1.37316	0.00194974
PGSC0003DMG400014597	Mitochondrial dicarboxylate carrier protein	19.1658	81.9756	-1.37517	0.0317787
PGSC0003DMG400018635	Expansin	620.568	1518.67	-1.37581	0.00731777
PGSC0003DMG400030618	Conserved gene of unknown function	72.8443	202.566	-1.37599	0.00299991
PGSC0003DMG402004331	Conserved gene of unknown function	8.89747	26.3565	-1.3774	0.0103436
PGSC0003DMG400005456	Protein phosphatase 2c	159.707	277.095	-1.3777	0.00186515
PGSC0003DMG400016887	Allene oxide synthase	152.798	332.858	-1.37781	0.031172
PGSC0003DMG400002204	Pollen specific protein sf21	82.4466	312.109	-1.38359	0.0311326
PGSC0003DMG400007869	RGC1	14.2627	31.3741	-1.38371	0.00854823
PGSC0003DMG400005836	WRKY transcription factor-30	3.93597	7.61151	-1.38568	0.0208254
PGSC0003DMG400000512	Stress-associated protein 11	19.4971	73.3208	-1.3867	0.0148896
PGSC0003DMG400020493	Calcineurin B 1	27.9461	94.1054	-1.38674	0.0100441
PGSC0003DMG400018122	Zinc ion binding protein	337.785	1303.05	-1.38804	0.00285497
PGSC0003DMG402024548	Gene of unknown function	6.10929	20.7772	-1.3896	0.0138562
PGSC0003DMG400007462	NRC1	152.188	633.197	-1.39056	0.00232093
PGSC0003DMG400028221	Tropinone reductase I	3.44706	10.3568	-1.39311	0.0120902
PGSC0003DMG400022169	Poly(A)-specific ribonuclease PARN	8.1724	23.758	-1.3941	0.00520725
PGSC0003DMG400022337	Gene of unknown function	29.09	104.52	-1.39535	0.030052
PGSC0003DMG400003429	Atypical receptor-like kinase 1	9.23423	36.1314	-1.39552	0.00634323
PGSC0003DMG400021358	U-box protein	25.9374	103.266	-1.39552	0.0453007
PGSC0003DMG400015523	Chitinase 1	14.2382	37.2463	-1.40264	0.0457098
PGSC0003DMG401024548	Leucine-rich repeat containing protein	23.8422	74.6071	-1.40379	0.00418355
PGSC0003DMG400000552	Serine-type endopeptidase inhibitor	9.43725	27.1468	-1.40416	0.00697258
PGSC0003DMG400025924	2-oxoglutarate-dependent dioxygenase	2.50775	7.61099	-1.40471	0.0133199
PGSC0003DMG400002646	Gene of unknown function	3.56792	7.91254	-1.40827	0.0175104
PGSC0003DMG400029450	Polygalacturonase	25.4797	50.3757	-1.41111	0.00211337
PGSC0003DMG400009869	DNAJ	37.1429	99.7207	-1.41377	0.0331409
PGSC0003DMG400028423	Conserved gene of unknown function	7.65306	32.1021	-1.4144	0.00886135
PGSC0003DMG400009728	Nudix hydrolase 17, mitochondrial	38.3066	86.6613	-1.41515	0.00895137
PGSC0003DMG400032555	NAC domain protein	342.196	872.882	-1.41607	0.0411794
PGSC0003DMG400006571	Tospovirus resistance protein A	8.583	33.5591	-1.41654	0.002898
PGSC0003DMG401001610	Auxin-induced SAUR	37.7284	102.751	-1.41753	0.0201794
PGSC0003DMG402001013	DNA polymerase eta	9.76988	23.7982	-1.41895	0.00311395
PGSC0003DMG400027053	Kunitz trypsin inhibitor	52.1414	139.861	-1.41926	0.00120368
PGSC0003DMG400009988	Bromodomain-containing protein	5.99513	13.0462	-1.42119	0.00815325
PGSC0003DMG400008923	Conserved gene of unknown function	3.87304	13.7373	-1.42126	0.0123149
PGSC0003DMG402031319	TMV resistance protein N	3.31331	10.8962	-1.42399	0.0375088
PGSC0003DMG400027225	Conserved gene of unknown function	64.3098	119.9	-1.42436	0.0472993
PGSC0003DMG400025844	Conserved gene of unknown function	37.8557	143.375	-1.42522	0.0207566
PGSC0003DMG400025129	Zinc finger protein	6.20272	17.7837	-1.42712	0.00784338
PGSC0003DMG400005082	Beta-glucosidase	19.5716	70.5017	-1.42993	0.0271041
PGSC0003DMG400011948	Cationic peroxidase 1	21.4457	49.3978	-1.43095	0.00798052
PGSC0003DMG400030363	Conserved gene of unknown function	8.39558	21.7635	-1.43355	0.00381687
PGSC0003DMG400006877	XPA-binding protein	41.5443	96.5823	-1.43719	0.00116616
PGSC0003DMG400029502	Protein OBERON 3	16.4068	52.68	-1.43738	0.00155206
PGSC0003DMG400030908	Conserved gene of unknown function	5.1629	11.9787	-1.44179	0.00984032
PGSC0003DMG400008782	Conserved gene of unknown function	13.1899	48.8296	-1.44336	0.0437771
PGSC0003DMG400033622	Gene of unknown function	17.9523	49.2941	-1.4442	0.00915142
PGSC0003DMG401006561	Gene of unknown function	9.2076	43.0101	-1.44458	0.00537754
PGSC0003DMG400019535	MYB domain class transcription factor	3.08557	14.9967	-1.44514	0.0114157
PGSC0003DMG400022775	CMPG1b	21.0497	63.6848	-1.44593	0.0188556
PGSC0003DMG400016600	Tospovirus resistance protein E	11.4574	34.3147	-1.44664	0.00226545
PGSC0003DMG400027550	Gene of unknown function	8.00482	41.6278	-1.44687	0.00974876
PGSC0003DMG400010859	Lipoxygenase	26.2179	100.481	-1.44701	0.0370588
PGSC0003DMG400032778	Conserved gene of unknown function	37.6235	153.325	-1.44807	0.00521115
PGSC0003DMG401005047	Receptor protein kinase	21.8406	81.0429	-1.44838	0.00528072
PGSC0003DMG400019275	Conserved gene of unknown function	26.3501	68.3411	-1.44955	0.00794057
PGSC0003DMG401030531	Wall-associated kinase	19.392	59.7334	-1.44969	0.00115484
PGSC0003DMG400029462	Hero resistance protein 1 homologue	15.5123	47.328	-1.44996	0.00164394
PGSC0003DMG400020139	Auxin-induced protein 22B	53.9371	221.511	-1.45238	0.0117644
PGSC0003DMG400005825	ACC synthase	21.0233	57.3457	-1.45445	0.00153347
PGSC0003DMG400026700	Hydroxymethylglutaryl-CoA lyase, mitochondrial	15.2996	44.3247	-1.45654	0.000926356
PGSC0003DMG400009983	Cyclin B	9.33194	30.8484	-1.45685	0.0243234
PGSC0003DMG400010923	Gene of unknown function	5.57778	23.1733	-1.45802	0.00735801
PGSC0003DMG400030765	Conserved gene of unknown function	4.79988	16.2806	-1.46838	0.0100441
PGSC0003DMG400013286	Ubiquitin-protein ligase	81.0706	237.448	-1.4684	0.00522347
PGSC0003DMG400007294	Multidrug/pheromone exporter, MDR family, ABC transporter family	14.8853	39.6893	-1.47025	0.0202995
PGSC0003DMG400005709	Carboxylic ester hydrolase	21.3353	65.4771	-1.47116	0.000812008
PGSC0003DMG400010209	Ubiquitin-protein ligase	13.227	25.8988	-1.47172	0.008576
PGSC0003DMG400001161	MYC transcription factor	76.085	205.439	-1.47687	0.0171612
PGSC0003DMG400016742	Protein phosphatase 2C AHG3 homolog	9.14821	21.828	-1.47718	0.047782
PGSC0003DMG400022341	Suberization-associated anionic peroxidase 2	100.871	417.582	-1.48243	0.00965993
PGSC0003DMG401015682	NL25	16.4101	50.8431	-1.48481	0.00334587
PGSC0003DMG400019100	TRANSPARENT TESTA 12 protein	2.88353	7.71697	-1.48571	0.00912705
PGSC0003DMG400011639	Amino acid transporter	26.0977	91.3969	-1.49021	0.0348786
PGSC0003DMG400024097	Sterol glucosyltransferase	5.88152	13.7742	-1.4926	0.012057
PGSC0003DMG400007118	Cytochrome P450	97.3851	321.92	-1.49304	0.01977
PGSC0003DMG400010504	Conserved gene of unknown function	2.40925	7.84198	-1.49346	0.0136564
PGSC0003DMG400014362	F-box/LRR-repeat protein	3.26626	10.3619	-1.50026	0.00949377
PGSC0003DMG400011633	WRKY-type transcription factor	54.2801	155.895	-1.50091	0.000538631
PGSC0003DMG402008964	Solute carrier family 35, member F1	18.2551	59.576	-1.5015	0.000664603
PGSC0003DMG402026866	Embryo-abundant protein	11.268	28.1706	-1.50425	0.00334721
PGSC0003DMG400007330	Mo-molybdopterin cofactor sulfurase	36.6736	87.9823	-1.50674	0.0119892
PGSC0003DMG403016981	Resistance gene	38.7091	110.696	-1.50723	0.00893677
PGSC0003DMG400005261	Cytochrome P450	12.7148	34.1638	-1.50872	0.00507904
PGSC0003DMG400011068	Amino acid transporter	3.25973	7.29433	-1.51525	0.00722234
PGSC0003DMG400031476	Bacterial spot disease resistance protein 4	22.8091	128.383	-1.51597	0.000523046
PGSC0003DMG401007871	NBS-LRR protein	26.0258	88.8942	-1.51732	0.000497749
PGSC0003DMG400028893	Multidrug resistance-associated protein 1, 3 (Mrp1, 3), abc-transoprter	35.9845	113.37	-1.51873	0.0346902
PGSC0003DMG400027945	RIN4c protein	33.0542	68.8821	-1.51981	0.00794057
PGSC0003DMG402008903	Conserved gene of unknown function	74.8738	273.042	-1.52245	0.0239714
PGSC0003DMG401017938	Gene of unknown function	4.58645	11.9538	-1.52382	0.00685396
PGSC0003DMG400027733	Ubiquitin carrier protein	184.341	380.683	-1.52427	0.00094972
PGSC0003DMG400031457	Phenylalanine ammonia-lyase 1	136.069	516.008	-1.52534	0.00484769
PGSC0003DMG400002327	Avr9/Cf-9 induced kinase 1	49.2555	165.371	-1.52619	0.00552701
PGSC0003DMG400019402	Translation initiation factor	2.15451	9.24087	-1.52721	0.00639097
PGSC0003DMG400025171	Sorbitol transporter	181.776	401.995	-1.52785	0.030724
PGSC0003DMG400005577	NB-ARC domain containing protein	19.6832	71.1462	-1.53085	0.00601592
PGSC0003DMG402021159	Phospho-n-acetylmuramoyl-pentapeptide-transferase	6.35163	30.9792	-1.53477	0.00518558
PGSC0003DMG400006533	Rpi protein	3.31257	9.6305	-1.53576	0.0180891
PGSC0003DMG401018790	S-adenosylmethionine transporter	3.16742	9.95776	-1.53709	0.00455951
PGSC0003DMG400028666	MAP3Ka	78.8375	237.241	-1.53842	0.000627178
PGSC0003DMG400024366	Rpi-vnt1	11.6068	35.2065	-1.54011	0.00213746
PGSC0003DMG400005871	NIN 2	7.0346	22.6685	-1.54081	0.0261264
PGSC0003DMG400020580	Tir-nbs-lrr resistance protein	2.66421	8.29271	-1.54097	0.00939142
PGSC0003DMG400000241	Spotted leaf protein	40.8682	105.723	-1.54288	0.000863329
PGSC0003DMG400024703	SRC2	318.966	1233.01	-1.54394	0.00895517
PGSC0003DMG400033644	Phospholipid-transporting ATPase	33.743	147.349	-1.54654	0.00043227
PGSC0003DMG400025931	GTP-binding protein alpha subunit, gna	41.1563	115.732	-1.54912	0.000483455
PGSC0003DMG400004996	UDP-glucose 4-epimerase	120.877	517.187	-1.55021	0.0339838
PGSC0003DMG400024600	Conserved gene of unknown function	88.6236	288.608	-1.55051	0.00397854
PGSC0003DMG402025397	Gene of unknown function	13.6363	61.9163	-1.55423	0.0211783
PGSC0003DMG400011517	HJTR2GH1 protein	3.35799	15.7577	-1.55518	0.00660032
PGSC0003DMG400016828	Phosphate-responsive 1 family protein	22.4857	62.4399	-1.55581	0.0138932
PGSC0003DMG400028520	WRKY transcription factor 1	199.751	579.504	-1.55617	0.00434106
PGSC0003DMG400016843	Conserved gene of unknown function	4.7409	16.5629	-1.55689	0.00524504
PGSC0003DMG400008112	MLO1	1.98229	9.72699	-1.55762	0.0161535
PGSC0003DMG400030947	Chaperone protein dnaJ	166.799	423.022	-1.55975	0.00211134
PGSC0003DMG402029358	Serine-threonine protein kinase, plant-type	6.66228	15.3734	-1.56154	0.00572085
PGSC0003DMG400002091	Gene of unknown function	10.6107	32.0256	-1.56687	0.00892711
PGSC0003DMG400030741	Gene of unknown function	5.1678	10.0283	-1.56951	0.0198087
PGSC0003DMG400031477	TMV resistance protein N	36.3898	91.4461	-1.57027	0.0187802
PGSC0003DMG400012822	Stem-specific protein TSJT1	80.4871	402.601	-1.57081	0.0223337
PGSC0003DMG401029508	ZFP4 (ZINC FINGER PROTEIN 4)	24.2879	68.7105	-1.57556	0.027344
PGSC0003DMG400030405	Heat shock cognate 70 kDa protein 1	825.988	2345.41	-1.58435	0.00451926
PGSC0003DMG400030742	Gene of unknown function	6.7377	20.7274	-1.58723	0.0197375
PGSC0003DMG403020240	Glycerophosphodiester phosphodiesterase	105.756	423.804	-1.58726	0.0046236
PGSC0003DMG400025789	Fucosyltransferase 1	9.34011	24.4162	-1.5891	0.000523216
PGSC0003DMG400021533	Hspc200	77.5399	206.515	-1.59234	0.00244335
PGSC0003DMG402019602	Gene of unknown function	18.2756	58.1521	-1.59279	0.00040809
PGSC0003DMG400013022	Calcium-transporting ATPase 2, plasma membrane-type	184.396	1120.26	-1.59518	0.000582628
PGSC0003DMG400029246	Conserved gene of unknown function	4.07579	13.8618	-1.59615	0.00604953
PGSC0003DMG400008539	Conserved gene of unknown function	6.69377	17.1072	-1.59675	0.0022036
PGSC0003DMG400022616	Conserved gene of unknown function	97.846	583.918	-1.59844	0.0149007
PGSC0003DMG400027692	Calcium-binding protein CAST	285.864	1293.21	-1.60024	0.00148535
PGSC0003DMG400011732	Gene of unknown function	2.46752	8.39203	-1.60072	0.00433282
PGSC0003DMG400030838	Queuine tRNA-ribosyltransferase	8.22271	38.8549	-1.60176	0.00116607
PGSC0003DMG400004119	Auxin-induced protein 5NG4	10.9735	35.1472	-1.60328	0.000869716
PGSC0003DMG400013356	GRAS1	89.9553	260.901	-1.60679	0.000321824
PGSC0003DMG400013857	Trehalose 6-phosphate phosphatase	195.739	452.933	-1.60712	0.00861728
PGSC0003DMG400021589	Peptide methionine sulfoxide reductase	9.36615	42.8199	-1.60987	0.000426887
PGSC0003DMG400014168	Respiratory burst oxidase homolog protein C	406.71	1930.31	-1.6124	0.00286819
PGSC0003DMG400020584	Rpi-vnt1	5.0425	13.3316	-1.61448	0.00558928
PGSC0003DMG400000551	Conserved gene of unknown function	5.63191	8.66896	-1.61802	0.0157505
PGSC0003DMG400030255	Sn-1 protein	45.2623	110.613	-1.61938	0.0386695
PGSC0003DMG400016458	Multi antimicrobial extrusion family protein	3.48754	9.51771	-1.6211	0.0034485
PGSC0003DMG400008490	Protein yippee	6.86009	32.775	-1.62293	0.00194974
PGSC0003DMG400033876	TAF-3	28.6818	86.3149	-1.62444	0.00109856
PGSC0003DMG400028576	Verticillium wilt disease resistance protein	20.4293	65.2918	-1.62645	0.0123769
PGSC0003DMG400009985	Serine/threonine-protein kinase cx32	161.548	427.946	-1.6326	0.0166883
PGSC0003DMG400006594	ATMRP14	3.71269	9.91324	-1.63345	0.00713705
PGSC0003DMG400007477	Gene of unknown function	34.3637	91.1522	-1.63676	0.0366329
PGSC0003DMG401021159	Phospho-n-acetylmuramoyl-pentapeptide-transferase	7.64083	27.692	-1.63764	0.00326735
PGSC0003DMG400021326	U-box protein	26.2079	87.357	-1.63845	0.0330513
PGSC0003DMG401008361	Conserved gene of unknown function	2.4803	10.2022	-1.64032	0.00383959
PGSC0003DMG400002621	Phox (PX) domain-containing protein	4.36428	14.3132	-1.64512	0.00579794
PGSC0003DMG400013894	1-aminocyclopropane-1-carboxylate oxidase 2	19.9635	64.6801	-1.64733	0.00514682
PGSC0003DMG400012229	Conserved gene of unknown function	16.8699	96.4842	-1.65008	0.0304305
PGSC0003DMG400022506	Cytidine deaminase	130.116	409.998	-1.65232	0.000342265
PGSC0003DMG400021717	DNA binding protein	59.4553	286.739	-1.65245	0.000252529
PGSC0003DMG400000872	Protein kinase APK1B, chloroplast	77.7297	362.183	-1.65278	0.00402262
PGSC0003DMG400001629	Non-imprinted in Prader-Willi/Angelman syndrome region protein	11.6074	47.9726	-1.65427	0.000842007
PGSC0003DMG400025065	Holocarboxylase synthetase	127.71	537.548	-1.65604	0.00896934
PGSC0003DMG400007469	NRC1	5.40549	18.436	-1.6568	0.00301881
PGSC0003DMG400004018	Triacylglycerol lipase	18.1196	82.5915	-1.65688	0.0336468
PGSC0003DMG400028645	Conserved gene of unknown function	3.14953	10.5052	-1.65995	0.0404844
PGSC0003DMG400015693	Resistance gene	32.4544	147.644	-1.66207	0.00117591
PGSC0003DMG400019872	Adenylyl-sulfate reductase	64.0533	251.969	-1.66543	0.00980708
PGSC0003DMG401004120	Auxin-induced protein 5NG4	8.84113	40.4154	-1.66553	0.000614807
PGSC0003DMG400010357	Phloem protein 2	2.85754	17.802	-1.67106	0.0322643
PGSC0003DMG400017284	Receptor-like kinase	4.99023	22.9916	-1.67239	0.00282394
PGSC0003DMG400022063	WRKY1a transcription factor	24.1512	85.3131	-1.67483	0.0151093
PGSC0003DMG400024448	Resistance gene	3.73691	12.9708	-1.67565	0.00464891
PGSC0003DMG402006561	Membrane associated ring finger 1,8	22.5106	79.559	-1.68053	0.000157862
PGSC0003DMG401008964	Solute carrier family 35, member F1	17.2399	61.9565	-1.6835	0.000184919
PGSC0003DMG400001100	Electron transport oxidoreductase	5.10171	21.5432	-1.68707	0.000475768
PGSC0003DMG400028984	Conserved gene of unknown function	45.5905	116.559	-1.69015	0.00977561
PGSC0003DMG400012295	WD40 repeat nucleoporin similar to SEH1	19.9122	83.7597	-1.69031	0.000120346
PGSC0003DMG400021944	Conserved gene of unknown function	11.4123	55.3538	-1.69155	0.00470903
PGSC0003DMG400017088	Gene of unknown function	20.8861	109.61	-1.6946	0.0366038
PGSC0003DMG401011550	Conserved gene of unknown function	116.652	309.253	-1.69468	0.000168996
PGSC0003DMG400017936	Late embryogenis abundant protein 5	236.338	1093.51	-1.69471	0.00367327
PGSC0003DMG401019602	Gene of unknown function	13.3226	46.2963	-1.69582	0.00040167
PGSC0003DMG400005975	Wall-associated kinase	2.02708	14.7711	-1.69846	0.00939958
PGSC0003DMG400031320	Leucine-rich repeat-containing protein	4.95812	15.6	-1.70223	0.00634776
PGSC0003DMG400021945	Disease resistance response protein	36.7965	98.9929	-1.70325	0.00114899
PGSC0003DMG400015607	Iaa-amino acid hydrolase 10	6.55906	29.6651	-1.70675	0.0396379
PGSC0003DMG400019233	Organic cation transporter	9.87294	36.3036	-1.71013	0.00219428
PGSC0003DMG401025397	Phosphatidylinositol transfer protein	16.5816	94.4381	-1.7113	0.0066398
PGSC0003DMG400024488	IS10 transposase	3.35227	12.6581	-1.71251	0.0194892
PGSC0003DMG402020585	Rpi-vnt1	11.0736	38.133	-1.71342	0.000480316
PGSC0003DMG400032572	EDNR2GH7 protein	2.34779	7.68093	-1.71945	0.00393485
PGSC0003DMG401026866	Conserved gene of unknown function	5.66424	32.3383	-1.72046	0.00179453
PGSC0003DMG400006461	GDSL-like Lipase/Acylhydrolase family protein	58.2017	297.471	-1.72059	0.0156387
PGSC0003DMG400027971	Receptor protein kinase	6.3058	50.5449	-1.72227	0.0404711
PGSC0003DMG402030099	Prosystemin	2.46762	14.8486	-1.72526	0.03973
PGSC0003DMG400017085	NRC1	31.323	94.6881	-1.7262	0.0191116
PGSC0003DMG400026840	Disease resistance protein BS2	5.25401	14.6226	-1.72803	0.00422289
PGSC0003DMG400009365	AT-hook DNA-binding protein	4.89728	21.8574	-1.72948	0.0221338
PGSC0003DMG400014177	ADP-ribosylation factor GTPase-activating protein AGD1	65.3951	249.765	-1.73105	0.00194677
PGSC0003DMG400038197	Gene of unknown function	14.6226	90.1109	-1.73137	0.024149
PGSC0003DMG400023984	Gene of unknown function	18.532	85.3349	-1.73161	0.00233364
PGSC0003DMG400026413	RabGAP/TBC domain-containing protein	42.2073	173.051	-1.73384	0.000103232
PGSC0003DMG400012525	DREB1	98.7408	576.978	-1.73438	0.0235501
PGSC0003DMG400030508	By genscan and genefinder	30.5075	145.2	-1.73687	0.0133872
PGSC0003DMG400046292	Conserved gene of unknown function	19.597	70.1378	-1.738	0.00167774
PGSC0003DMG400042273	4,5-DOPA dioxygenase extradiol	6.19374	32.4414	-1.73912	0.0010101
PGSC0003DMG400009103	WRKY transcription factor	1.9614	8.25047	-1.74321	0.0152502
PGSC0003DMG400005267	Glutamate receptor 3 plant	16.4954	58.8194	-1.74644	0.000104752
PGSC0003DMG400027645	Gibberellin 2-oxidase	5.86904	21.1288	-1.75659	0.0171612
PGSC0003DMG400028303	Amino acid binding protein	7.13552	25.8615	-1.76142	0.000196821
PGSC0003DMG400026860	Ubiquitin-protein ligase	5.77583	16.8029	-1.76654	0.00050213
PGSC0003DMG400021331	PEN1	96.0675	450.837	-1.76744	0.00153171
PGSC0003DMG400022956	Conserved gene of unknown function	32.14	154.454	-1.77046	0.0010812
PGSC0003DMG400024126	Signal recognition particle subunit srp72	5.67896	15.637	-1.77158	0.000582393
PGSC0003DMG400017086	Disease resistance protein	29.7852	175.807	-1.77855	0.00111421
PGSC0003DMG400030143	Gene of unknown function	2.69749	7.68149	-1.77895	0.00325314
PGSC0003DMG400014755	Taxane 13-alpha-hydroxylase cytochrome P450	36.6519	129.205	-1.77982	0.00252121
PGSC0003DMG400019829	Nucleic acid binding protein	4.52383	11.7984	-1.78055	0.000898455
PGSC0003DMG400025273	Multidrug resistance pump	4.91131	25.5496	-1.78289	0.0237552
PGSC0003DMG400001197	Conserved gene of unknown function	18.766	46.1486	-1.78394	9.5264e-05
PGSC0003DMG400006680	Peroxidase 1	2.51576	9.25852	-1.7841	0.00474459
PGSC0003DMG400005835	WRKY transcription factor-30	46.303	169.872	-1.78479	0.00311807
PGSC0003DMG400026346	F-box family protein	44.1863	152.996	-1.78992	0.00410531
PGSC0003DMG400030408	Gene of unknown function	2.55965	8.61825	-1.79292	0.0330726
PGSC0003DMG400018854	Sugar transporter	23.1887	130.663	-1.79967	0.000105521
PGSC0003DMG400004647	Cytochrome P450 CYP82E4v2 nicotine demethylase	18.303	62.5328	-1.79984	8.31212e-05
PGSC0003DMG400024782	Glycosyltransferase, CAZy family GT8	9.22346	26.3701	-1.80121	0.00314889
PGSC0003DMG400015687	Conserved gene of unknown function	7.28365	28.1349	-1.81143	0.00763661
PGSC0003DMG402016981	Bacterial spot disease resistance protein 4	29.8321	147.281	-1.82077	0.000426887
PGSC0003DMG400025467	Gene of unknown function	10.7978	52.2893	-1.8257	0.0128213
PGSC0003DMG400011929	Oxidoreductase	27.4809	123.611	-1.82879	0.0218712
PGSC0003DMG400011274	ATP binding protein	51.1509	152.172	-1.83098	8.88565e-05
PGSC0003DMG401011505	DECOY	1.99957	9.27507	-1.8314	0.0100204
PGSC0003DMG400030309	Auxin-regulated protein	51.274	325.89	-1.83513	0.00424515
PGSC0003DMG400009109	Trehalose-6-phosphate synthase	9.36309	54.2447	-1.83866	0.00267067
PGSC0003DMG400004688	S-adenosylmethionine synthase 2	281.631	1771.09	-1.83964	0.00700774
PGSC0003DMG400005860	DNA binding protein	15.4228	102.374	-1.84408	0.0474107
PGSC0003DMG402008361	Gene of unknown function	2.22744	8.49847	-1.84586	0.002005
PGSC0003DMG400029828	EF hand family protein	84.3868	339.228	-1.84647	5.38026e-05
PGSC0003DMG400011205	Receptor kinase	28.7595	92.7683	-1.8491	0.00898507
PGSC0003DMG400024594	Glycosyltransferase UGT90A7	7.45968	34.6712	-1.85149	0.00915142
PGSC0003DMG400011429	Conserved gene of unknown function	2.5778	12.7548	-1.85245	0.0278951
PGSC0003DMG400006385	Oligopeptide transporter OPT family	61.5461	182.163	-1.85315	0.00418355
PGSC0003DMG400017330	Serine-threonine protein kinase, plant-type	33.1417	124.658	-1.85777	0.000583834
PGSC0003DMG400001323	NAC domain protein	1.61587	9.86455	-1.85886	0.00687563
PGSC0003DMG400018308	Serine-threonine protein kinase, plant-type	4.58417	18.085	-1.86431	0.00553083
PGSC0003DMG400014166	U2 small nuclear ribonucleoprotein A	85.6885	634.324	-1.86434	5.95177e-05
PGSC0003DMG400017723	Carbohydrate transporter	3.73073	14.2426	-1.87593	0.000385906
PGSC0003DMG400004010	Conserved gene of unknown function	3.02943	9.11676	-1.87989	0.00312982
PGSC0003DMG400025472	ATP binding protein	5.91764	24.9902	-1.88139	0.0100709
PGSC0003DMG400005046	Conserved gene of unknown function	3.08687	9.7589	-1.886	0.000907235
PGSC0003DMG400010186	Kunitz-type enzyme inhibitor S9C11	3.75273	13.2042	-1.88721	0.0298749
PGSC0003DMG400007713	Conserved gene of unknown function	43.3749	172.148	-1.88779	1.69211e-05
PGSC0003DMG400008545	Cryptochrome 1b	3.87075	14.2351	-1.88917	0.00722234
PGSC0003DMG400027473	Hypersensitive response assisting protein	5.21769	13.8034	-1.89037	0.0377156
PGSC0003DMG402028569	Phosphoglycerate/bisphosphoglycerate mutase	26.3672	114.925	-1.89131	2.01136e-05
PGSC0003DMG400017283	Nematode resistance	4.91699	25.9457	-1.89862	0.000602883
PGSC0003DMG400005078	Conserved gene of unknown function	4.36722	15.2572	-1.89942	0.0155717
PGSC0003DMG400007146	Shrunken seed protein (SSE1)	13.4644	53.1829	-1.90107	9.51842e-05
PGSC0003DMG400030813	Conserved gene of unknown function	21.3486	142.155	-1.9022	0.000538399
PGSC0003DMG400017317	Nematode resistance	13.1051	81.6152	-1.90332	8.42539e-05
PGSC0003DMG403018005	Conserved gene of unknown function	24.0325	104.505	-1.90377	1.83602e-05
PGSC0003DMG400014242	Nucleotide binding protein	2.35395	8.97733	-1.90715	0.0335292
PGSC0003DMG400026889	Conserved gene of unknown function	1.72172	11.1307	-1.9074	0.0194167
PGSC0003DMG400031809	Lipoxygenase	54.7917	194.13	-1.90925	0.0021124
PGSC0003DMG400018842	Sugar transporter	13.4576	44.3091	-1.9107	0.00023986
PGSC0003DMG400002239	EMB2733/ESP3 (EMBRYO DEFECTIVE 2733); ATP-dependent RNA helicase	2.74212	11.4536	-1.91192	0.000614807
PGSC0003DMG400006524	Conserved gene of unknown function	20.0113	129.885	-1.91436	0.00805308
PGSC0003DMG401017089	NBS-LRR type resistance protein	29.1578	139.236	-1.91763	0.0160039
PGSC0003DMG400009077	Spermine synthase	44.5664	315.136	-1.9272	2.59715e-05
PGSC0003DMG400001181	ACI19	35.3633	105.345	-1.92727	0.000858922
PGSC0003DMG400003478	Oxidoreductase, 2OG-Fe(II) oxygenase family protein	3.09933	8.31745	-1.93018	0.00914484
PGSC0003DMG401021514	Receptor protein kinase	8.97965	58.6621	-1.93121	0.00470505
PGSC0003DMG400023890	Alliin lyase 1	100.82	322.256	-1.94071	0.0193398
PGSC0003DMG400030623	DNA binding protein	8.34662	29.5319	-1.94301	0.0348096
PGSC0003DMG400002259	Zinc ion binding	3.42282	15.8406	-1.96116	0.014752
PGSC0003DMG400001920	Translin family protein	5.00972	18.9466	-1.97413	9.10851e-05
PGSC0003DMG400017991	Signal recognition particle subunit srp72	1.5697	10.4837	-1.98239	0.000847761
PGSC0003DMG402016888	1-acyl-sn-glycerol-3-phosphate acyltransferase 4	14.3779	47.7633	-1.98395	0.00150164
PGSC0003DMG402017089	NBS-coding resistance gene analog	38.7142	186.045	-1.98413	0.00260583
PGSC0003DMG400016985	ELI3	14.8531	75.1484	-1.98659	0.0296736
PGSC0003DMG400036966	UDP-glucose 6-dehydrogenase	5.25445	13.0802	-1.98947	0.026656
PGSC0003DMG400012160	WRKY transcription factor-30	18.4083	74.5172	-1.9913	1.03973e-05
PGSC0003DMG400018644	Protein kinase	10.6164	41.4489	-1.99212	0.00589974
PGSC0003DMG400010440	Ankyrin repeat-containing protein	8.21511	42.7581	-1.99816	0.0105909
PGSC0003DMG400016983	Bacterial spot disease resistance protein 4	21.7695	98.1865	-2.00106	0.0110904
PGSC0003DMG400030144	Kinase	2.46014	12.811	-2.0012	0.00495965
PGSC0003DMG400030622	DNA binding protein	11.9012	30.1971	-2.00646	0.0221338
PGSC0003DMG401018005	Gene of unknown function	5.92817	37.5212	-2.00813	0.000205298
PGSC0003DMG400021351	Cohesion establishment factor 7	4.89175	25.3205	-2.00819	8.88565e-05
PGSC0003DMG400023020	40S ribosomal protein S15a-1	2.09764	8.25034	-2.01531	0.000902312
PGSC0003DMG402018257	Leucine-rich repeat-containing protein	28.2747	171.577	-2.01816	4.60581e-06
PGSC0003DMG400014225	ERD1 protein, chloroplast	142.117	645.294	-2.02308	6.71488e-05
PGSC0003DMG400016891	Inositol polyphosphate 5-phosphatase	6.89554	31.1868	-2.02325	0.0124941
PGSC0003DMG400005002	GTP binding protein	5.31137	33.7524	-2.02378	0.00542688
PGSC0003DMG400031834	Protein SSM1	108.935	460.659	-2.02386	1.36494e-05
PGSC0003DMG401030700	Resistance gene	3.52154	14.5959	-2.02531	0.000460238
PGSC0003DMG400015667	Pto-responsive gene 1 protein	37.8424	132.356	-2.02891	0.0233888
PGSC0003DMG400028538	Conserved gene of unknown function	5.31889	30.0818	-2.03296	0.0101457
[truncated: 195 more rows]

## Sheet: r24n-s24n
gene	description	tpm(res_24_nem)	tpm(sus_24_nem)	log2(FC)	FDR
PGSC0003DMG400015913	Histidine acid phosphatase	24.416	0	12.221	0.00016974
PGSC0003DMG400003629	V-type proton ATPase 16 kDa proteolipid subunit c2	89.464	0.194173	9.69356	2.68907e-11
PGSC0003DMG400031730	Protein DEK	58.5769	0.0964705	9.48368	1.41058e-08
PGSC0003DMG400020809	Cytochrome P450	16.4121	0.0270913	9.06454	5.95547e-05
PGSC0003DMG400007257	Conserved gene of unknown function	20.9237	0.0474189	8.54736	1.61645e-09
PGSC0003DMG402022579	Gene of unknown function	18.9206	0.133555	7.79363	1.39542e-09
PGSC0003DMG400023266	Gene of unknown function	12.3101	0.0846637	7.51537	1.47889e-07
PGSC0003DMG400029683	TNP2, partial	14.2334	0.129292	7.18153	9.32137e-09
PGSC0003DMG400016611	Glucosyltransferase	29.5743	0.461844	6.91446	0.000581025
PGSC0003DMG400035737	RRNA intron-encoded homing endonuclease	19.5989	0.393665	6.5935	0.0148217
PGSC0003DMG400036263	Gene of unknown function	41.0313	0.540216	6.48306	0.0198513
PGSC0003DMG401029613	Gene of unknown function	40.9578	0.546242	6.46124	5.41294e-12
PGSC0003DMG400020694	Gene of unknown function	30.6953	1.0559	5.7423	1.62209e-07
PGSC0003DMG400000655	Serine/threonine-protein phosphatase 7 long form homolog	141.184	5.27825	5.71421	1.49457e-13
PGSC0003DMG400008804	Chlorophyll a/b binding protein	18.2645	0.693885	5.70318	0.00462279
PGSC0003DMG400024335	ATATH11; ATPase, coupled to transmembrane movement of substances / transporter	41.4956	0.741829	5.6284	1.49457e-13
PGSC0003DMG400018024	Serine-threonine protein kinase, plant-type	9.83989	0.325714	5.60497	9.09523e-08
PGSC0003DMG400045403	Conserved gene of unknown function	61.5266	2.64168	5.59816	0.0185759
PGSC0003DMG400035281	Gene of unknown function	72.2109	1.57862	5.49496	0.000170089
PGSC0003DMG400042303	Gag-pol polyprotein	62.035	1.53691	5.45593	0.00800792
PGSC0003DMG400008297	Chlorophyll a-b binding protein 1B, chloroplastic	31.1212	0.659499	5.35309	0.00701957
PGSC0003DMG400009848	Glucose-6-phosphate isomerase	16.3054	0.557225	5.34076	1.26566e-08
PGSC0003DMG400006247	Conserved gene of unknown function	18.3632	0.50317	5.24784	5.63516e-06
PGSC0003DMG400031180	Gene of unknown function	28.0557	1.08816	5.2409	1.69882e-07
PGSC0003DMG400024675	Gene of unknown function	10.7213	0.423118	5.16182	6.45128e-06
PGSC0003DMG400017337	Serine/threonine-protein kinase bri1	11.1515	0.586101	5.08148	0.000137121
PGSC0003DMG402008987	Basic 7S globulin 2 small subunit	33.6116	1.63456	5.06709	4.06164e-05
PGSC0003DMG400031535	Glycine-rich protein A3	174.978	7.28906	4.95302	0.00129126
PGSC0003DMG400018428	Bacterial spot disease resistance protein 4	18.6923	0.807886	4.94252	2.97442e-07
PGSC0003DMG400016066	Major latex	32.4348	1.56924	4.89714	0.000238925
PGSC0003DMG400003040	Osmotin	36.9895	1.8275	4.88394	0.00578257
PGSC0003DMG400018429	Bacterial spot disease resistance protein 4	15.7353	1.03316	4.83152	2.69697e-07
PGSC0003DMG400022088	Transketolase, chloroplastic	13.8071	0.502563	4.75845	0.00930366
PGSC0003DMG400008301	Chlorophyll a/b binding protein	14.4058	0.713399	4.59499	0.0200456
PGSC0003DMG400044276	RRNA intron-encoded homing endonuclease	162.864	17.3601	4.58064	0.0192733
PGSC0003DMG400033937	Gene of unknown function	13.0645	0.86759	4.52392	0.00352522
PGSC0003DMG400020722	TMV resistance protein N	20.6329	1.84616	4.51974	1.2615e-06
PGSC0003DMG400013411	Chlorophyll a-b binding protein 3C, chloroplastic	58.2953	1.94957	4.47288	0.00548296
PGSC0003DMG401033888	Universal stress protein family protein	15.7626	0.887097	4.43898	0.00340335
PGSC0003DMG400003530	Abscisic acid and environmental stress-inducible protein TAS14	17.0723	1.06225	4.38968	0.036978
PGSC0003DMG400033591	Periaxin	22.9693	0.779618	4.36437	0.0108991
PGSC0003DMG400005882	Conserved gene of unknown function	10.5658	1.4911	4.32696	6.81653e-05
PGSC0003DMG400033590	Periaxin	19.4357	1.36207	4.28583	0.00928025
PGSC0003DMG400005513	Gene of unknown function	17.1053	1.01368	4.27464	0.000118097
PGSC0003DMG400010148	Miraculin	292.107	20.9968	4.24499	0.0090882
PGSC0003DMG400004652	Serine-pyruvate aminotransferase	95.3552	6.2894	4.22728	0.00286437
PGSC0003DMG400002946	UDP-glucosyltransferase	12.6958	1.56702	4.22285	4.34391e-08
PGSC0003DMG400028953	Cytochrome P450 hydroxylase	15.9107	0.603323	4.17398	0.00185026
PGSC0003DMG400034813	RRNA intron-encoded homing endonuclease	1875.49	113.461	4.15209	0.0258323
PGSC0003DMG400022366	Structural constituent of cell wall	30.7788	3.06757	4.1429	0.000652927
PGSC0003DMG400020937	Copia-type polyprotein	53.5389	4.57549	4.13708	0.000773687
PGSC0003DMG401008987	Basic 7S globulin 2 small subunit	40.7029	5.0091	4.12544	9.29972e-05
PGSC0003DMG400029004	Zinc finger protein	12.0174	0.990373	4.09958	0.000745129
PGSC0003DMG400024075	Trypsin proteinase inhibitor	103.524	8.06718	4.0166	0.00849731
PGSC0003DMG400041789	Conserved gene of unknown function	1442.73	154.959	3.99689	0.029501
PGSC0003DMG401019042	Cytochrome P450 like_TBP	7175.11	1602.61	3.95868	0.0349368
PGSC0003DMG400022094	Major latex	18.2303	1.85677	3.95815	2.51792e-07
PGSC0003DMG402019042	Cytochrome P450 like_TBP	16820.7	2001.39	3.93447	0.035774
PGSC0003DMG400018892	Unknow protein	181.929	14.3678	3.93322	0.0352687
PGSC0003DMG400019110	Chalcone synthase 2	20.999	1.45532	3.92508	0.00462279
PGSC0003DMG400013412	Chlorophyll a-b binding protein 3C	41.76	2.8839	3.90778	0.00979735
PGSC0003DMG400024344	Anthocyanidin 3-O-glucosyltransferase	36.4877	3.58309	3.89298	0.00663607
PGSC0003DMG400017257	Cellulose synthase	21.5324	3.24218	3.8885	0.000214885
PGSC0003DMG400008488	Chloroplast pigment-binding protein CP29	30.0197	1.98251	3.87462	0.0116736
PGSC0003DMG401015781	Multidrug resistance pump	12.0085	0.901117	3.86945	3.01328e-06
PGSC0003DMG400043850	RRNA intron-encoded homing endonuclease	311.029	43.284	3.85915	0.035485
PGSC0003DMG400046276	Conserved gene of unknown function	5302.14	784.594	3.85681	0.0329142
PGSC0003DMG400012494	PGR5 1A, chloroplastic	17.242	1.08622	3.85114	0.0113118
PGSC0003DMG400036067	Unknow protein	119.55	18.1667	3.84251	0.0351333
PGSC0003DMG400007654	Salicylic acid-binding protein 2	26.0858	2.95849	3.83387	0.00955702
PGSC0003DMG400042313	Conserved gene of unknown function	17075.8	2087.99	3.83082	0.0360885
PGSC0003DMG402008946	Desacetoxyvindoline 4-hydroxylase	17.592	1.80107	3.82702	6.70121e-06
PGSC0003DMG400028997	Conserved gene of unknown function	116.526	21.4105	3.77643	0.0353095
PGSC0003DMG400006276	NtPRp27	61.1062	7.43765	3.76909	2.71533e-06
PGSC0003DMG400023039	Mutt domain protein	12.6755	1.26841	3.75515	0.00131562
PGSC0003DMG400020295	Unknow protein	40.0406	4.74971	3.72356	0.0373613
PGSC0003DMG400024428	Conserved gene of unknown function	2636.79	850.013	3.71737	0.0413352
PGSC0003DMG400026500	Type I (26 kD) CP29 polypeptide	25.0345	2.74522	3.69805	0.0167975
PGSC0003DMG400035391	Conserved gene of unknown function	58.1373	9.88443	3.68034	0.0338312
PGSC0003DMG400015677	Cinnamyl alcohol dehydrogenase	486.264	44.4397	3.68026	3.36896e-08
PGSC0003DMG400017190	1-aminocyclopropane-1-carboxylate oxidase homolog	23.9418	1.65009	3.64271	0.00360824
PGSC0003DMG401019771	Conserved gene of unknown function	47.3194	7.0769	3.63067	0.00185121
PGSC0003DMG400019540	Glutathione s-transferase	46.9494	5.07034	3.6279	9.64885e-05
PGSC0003DMG400021287	Chlorophyll a-b binding protein 8, chloroplastic	18.8452	3.50437	3.6232	0.00616377
PGSC0003DMG400019248	Chlorophyll a-b binding protein 13, chloroplastic	10.0233	1.06371	3.57983	0.0120787
PGSC0003DMG400004034	ABC transporter G family member 32	9.60669	0.839247	3.56012	0.00547612
PGSC0003DMG400031495	Senescence-associated protein	3451.93	538.423	3.54415	0.0397611
PGSC0003DMG400006149	Chlorophyll a-b binding protein 4, chloroplastic	23.4087	3.37536	3.5399	0.0166355
PGSC0003DMG400015267	Kunitz-type protease inhibitor	1627.51	170.18	3.5007	0.00363313
PGSC0003DMG400031156	Ankyrin repeat-containing protein	13.2042	2.07284	3.47241	4.07759e-06
PGSC0003DMG400023070	Conserved gene of unknown function	52.6828	7.58613	3.46934	0.0329245
PGSC0003DMG400024410	Phosphatidylinositol N-acetylglucosaminyltransferase subunit C	23.889	3.14735	3.4668	6.24142e-10
PGSC0003DMG400024067	Trypsin proteinase inhibitor	82.0581	8.37509	3.46649	0.00647516
PGSC0003DMG400023220	Gamma-gliadin	15.5912	3.15393	3.46128	0.00712902
PGSC0003DMG400032251	Conserved gene of unknown function	31.646	6.33341	3.43988	0.000111967
PGSC0003DMG400015290	Proteinase inhibitor type-2 CEVI57	267.487	39.6663	3.4308	0.0121871
PGSC0003DMG400025266	Conserved gene of unknown function	11.0115	1.01922	3.40315	0.000796346
PGSC0003DMG400021785	UDP-glucuronosyltransferase	10.5794	3.14653	3.38809	0.001483
PGSC0003DMG400003908	Gene of unknown function	10.9767	2.35366	3.37696	0.000125361
PGSC0003DMG400035782	1-aminocyclopropane-1-carboxylate oxidase homolog	23.302	2.38773	3.3596	0.0058671
PGSC0003DMG400005890	16kDa membrane protein	13.3868	1.54806	3.35695	0.0226942
PGSC0003DMG400016867	Chalcone synthase J	58.3538	8.79433	3.34424	0.00138244
PGSC0003DMG400026222	Major pollen allergen Ory s 1	222.127	48.2822	3.32365	0.00615623
PGSC0003DMG400024285	Peroxidase 44	112.373	20.0722	3.32359	0.000423631
PGSC0003DMG400014286	Gene of unknown function	11.4945	1.13938	3.31867	2.05338e-07
PGSC0003DMG400026749	Conserved gene of unknown function	20.0833	2.93299	3.3079	0.00236141
PGSC0003DMG400039430	Conserved gene of unknown function	4098.01	673.572	3.29791	0.0492707
PGSC0003DMG400034963	Conserved gene of unknown function	4501.61	551.441	3.28616	0.0493374
PGSC0003DMG400003522	Galactinol synthase	26.2449	5.57625	3.27978	0.0057693
PGSC0003DMG400021689	UDP-glucosyltransferase family 1 protein	10.3617	1.61854	3.27419	0.000381357
PGSC0003DMG400024860	Branched chain alpha-keto acid dehydrogenase E1-alpha subunit	55.7595	8.7585	3.27363	0.00408109
PGSC0003DMG402023109	Gene of unknown function	15.8652	1.98478	3.27308	4.36124e-08
PGSC0003DMG400022509	DNA-damage-repair/toleration protein DRT102	15.4299	2.64935	3.26499	0.000216853
PGSC0003DMG401005842	Gene of unknown function	20.0287	4.17503	3.22087	0.000308524
PGSC0003DMG400032255	Lactoylglutathione lyase	18.4686	2.58867	3.22053	4.17796e-07
PGSC0003DMG400014386	Chlorophyll a-b binding protein 7, chloroplastic	15.0638	1.57698	3.21529	0.0298658
PGSC0003DMG400003041	Osmotin	273.336	32.4266	3.20774	0.0145669
PGSC0003DMG400019508	Chlorophyll a/b binding protein	27.722	2.17716	3.19482	0.026085
PGSC0003DMG400012024	O-methyltransferase	26.8965	4.46694	3.18884	0.000216853
PGSC0003DMG400024240	Gene of unknown function	113.69	12.4228	3.18675	0.0045734
PGSC0003DMG400013451	Inorganic phosphate transporter	20.7806	4.72192	3.18497	0.00898138
PGSC0003DMG400022249	Chloroplast photosystem I reaction center V	17.6256	2.58875	3.18453	0.0147428
PGSC0003DMG400025239	Beta-glucosidase	23.0633	2.41619	3.18336	6.71064e-05
PGSC0003DMG400013751	Cytochrome b6-f complex iron-sulfur subunit, chloroplastic	14.2399	2.19873	3.15938	0.0102924
PGSC0003DMG400037864	Raffionse synthase 2	9.40757	1.50674	3.15241	5.52816e-06
PGSC0003DMG400029220	Tospovirus resistance protein A	16.5417	2.31515	3.15039	3.1678e-08
PGSC0003DMG400004549	Proteinase inhibitor type-2 CEVI57	99.5624	23.6784	3.14273	0.0166875
PGSC0003DMG400020834	Serine-threonine protein kinase, plant-type	10.3097	1.45815	3.11931	6.27512e-06
PGSC0003DMG400029338	GAST	13.6294	2.22573	3.11474	0.00502339
PGSC0003DMG400021867	Cyprosin	23.717	4.14503	3.08996	1.99245e-08
PGSC0003DMG400012239	Cystathionine gamma-synthase	128.472	32.0723	3.08218	0.00364059
PGSC0003DMG400032282	Cysteine-rich extensin-2	13.9771	1.65035	3.08006	0.000329742
PGSC0003DMG400022131	Lipid binding protein	35.6666	9.98014	3.0776	0.00849731
PGSC0003DMG400031888	Auxin response factor 2	42.8926	12.1531	3.06002	0.000854432
PGSC0003DMG402005842	Gene of unknown function	52.3811	11.3791	3.03955	0.000371251
PGSC0003DMG400023217	Gamma-gliadin	35.4991	8.19349	3.02546	0.00506258
PGSC0003DMG400026428	Sucrose-phosphate synthase isoform B	21.4844	3.33865	2.99598	0.00639339
PGSC0003DMG401025689	Conserved gene of unknown function	67.2755	11.8352	2.98464	0.00621612
PGSC0003DMG400000339	Beta-galactosidase	935.81	166.331	2.98029	0.0040692
PGSC0003DMG400008344	Glutamate dehydrogenase A	9.55734	1.61837	2.97842	0.00210511
PGSC0003DMG400019855	Uncharacterized mitochondrial protein	101.307	21.4023	2.96954	0.0364308
PGSC0003DMG400007854	Xyloglucan endotransglucosylase-hydrolase XTH9	13.3704	3.87845	2.96953	0.00740244
PGSC0003DMG400019294	Jasmonic acid 2	9.45603	1.61264	2.96702	0.00992822
PGSC0003DMG400029479	Gamma-gliadin	11.0387	2.01222	2.9591	0.0115651
PGSC0003DMG400000621	NtEIG-A1 protein	26.8682	8.26701	2.95669	0.00931058
PGSC0003DMG400009198	Gene of unknown function	17.4241	3.0721	2.95206	0.0031783
PGSC0003DMG400029765	Serine carboxypeptidase	10.662	2.02943	2.95037	6.00181e-06
PGSC0003DMG400015464	Nicotiana tabacum wound inducive mRNA , complete cds	23.616	6.23851	2.94862	0.00030074
PGSC0003DMG400015678	10-hydroxygeraniol oxidoreductase	253.519	27.768	2.94005	0.00425296
PGSC0003DMG400002169	Glutathione-S-transferase	188.401	31.7803	2.92933	2.3258e-05
PGSC0003DMG400003357	CONSTANS interacting protein 2b	14.3297	1.6599	2.92076	5.97647e-07
PGSC0003DMG400016270	Heat stress transcription factor A-6b	38.7	4.01127	2.91914	0.00529923
PGSC0003DMG401029444	Conserved gene of unknown function	26.7904	3.64414	2.90664	1.90576e-07
PGSC0003DMG400019879	Conserved gene of unknown function	15.3137	1.91734	2.90661	0.000668213
PGSC0003DMG400002626	Photosystem I psaH protein	17.6308	1.84323	2.90534	0.0110397
PGSC0003DMG400013434	Non-specific lipid-transfer protein	26.8676	5.29459	2.9052	0.007079
PGSC0003DMG400009184	Zinc ion binding protein	48.9613	23.3191	2.90225	0.0214557
PGSC0003DMG400002163	Glutathione S-transferase	23.057	3.10857	2.89894	0.000178026
PGSC0003DMG400019323	Non-specific lipid-transfer protein	19.6151	3.4774	2.89864	0.0221781
PGSC0003DMG400034831	ORF107c	29.6957	8.02922	2.89812	0.0499343
PGSC0003DMG402015315	Fiber protein Fb34	55.6672	10.5362	2.88344	2.03789e-05
PGSC0003DMG400021727	Photosystem II oxygen-evolving complex protein 3	37.4749	4.54122	2.87799	0.0200993
PGSC0003DMG400029195	Ferritin	19.8065	6.55223	2.86201	0.0179341
PGSC0003DMG400020170	Cytochrome P450	17.8739	2.88182	2.84993	0.000449297
PGSC0003DMG400007536	Photosystem II reaction center W protein, chloroplastic	21.5421	5.64799	2.84965	0.0148628
PGSC0003DMG400004808	Mitochondrial small heat shock protein	13.0119	2.37703	2.84725	0.00161862
PGSC0003DMG400008978	Xyloglucanase inhibitor	73.5148	11.8629	2.8441	0.00204274
PGSC0003DMG400030979	Polygalacturonase non-catalytic subunit AroGP3	11.206	4.07273	2.83676	0.00154525
PGSC0003DMG400028182	Aquaporin TIP1;3	829.244	109.454	2.82705	0.0330743
PGSC0003DMG400003043	Osmotin	505.233	135.667	2.82574	0.00583492
PGSC0003DMG401022197	Polygalacturonase inhibitor protein	25.6559	7.55994	2.82037	0.00148206
PGSC0003DMG400003666	Senescence-associated protein	51.1029	14.2514	2.79131	0.0110371
PGSC0003DMG400031731	Feruloyl transferase	51.6224	13.1988	2.78754	0.0158199
PGSC0003DMG400021108	Conserved gene of unknown function	9.84934	2.21917	2.77698	0.00277292
PGSC0003DMG400011655	Chalcone isomerase	17.626	5.32397	2.77179	0.0163743
PGSC0003DMG400004170	Asparagine synthetase [glutamine-hydrolyzing]	423.244	64.716	2.77061	0.0133396
PGSC0003DMG400022399	MYB transcription factor	18.7305	4.11885	2.76786	0.0245086
PGSC0003DMG400027671	Photosystem I subunit XI	23.5944	4.99526	2.7628	0.0155753
PGSC0003DMG401013075	Conserved gene of unknown function	42.2464	15.2427	2.76192	9.84681e-08
PGSC0003DMG400003042	Osmotin	146.729	26.1043	2.7614	0.00968896
PGSC0003DMG400008444	Induced stolon tip protein	43.6709	6.21395	2.75994	0.00380766
PGSC0003DMG400005982	Conserved gene of unknown function	10.878	1.96823	2.75879	0.000929033
PGSC0003DMG401026931	UDP-glucosyltransferase	10.4565	2.7547	2.75814	0.00341376
PGSC0003DMG400025953	Conserved gene of unknown function	37.3459	7.36217	2.75717	0.00118732
PGSC0003DMG400014299	40S ribosomal protein S15a-1	41.039	12.2871	2.7532	1.17411e-09
PGSC0003DMG402020132	Non-specific lipid-transfer protein	40.4807	6.82951	2.75184	0.00666579
PGSC0003DMG400017331	S-locus-specific glycoprotein	22.075	4.65533	2.74872	0.000445528
PGSC0003DMG400013713	ATP binding protein	31.1961	5.74017	2.74293	0.00206193
PGSC0003DMG400031809	Lipoxygenase	45.4127	12.9618	2.74029	9.4653e-05
PGSC0003DMG400009992	Glyceraldehyde-3-phosphate dehydrogenase B subunit	10.6477	2.82669	2.7316	0.0427899
PGSC0003DMG400011929	Oxidoreductase	23.3555	7.01233	2.72376	0.00410856
PGSC0003DMG400004342	O-methyltransferase	60.4932	15.0355	2.71919	0.00568887
PGSC0003DMG400001338	Nam 14	97.4183	18.7205	2.71313	0.000127379
PGSC0003DMG402013388	Protease inhibitor/seed storage/lipid transfer protein family protein	24.8762	5.64928	2.71144	0.00330532
PGSC0003DMG400002202	ATP synthase subunit 9, mitochondrial	13.811	4.18679	2.71091	0.0291692
PGSC0003DMG400008564	Chlorophyll a-b binding protein 13, chloroplastic	12.5626	2.34192	2.68525	0.0229849
PGSC0003DMG400026233	Mutt domain protein	13.1779	3.11876	2.68371	3.22806e-05
PGSC0003DMG400018328	Proteinase inhibitor type-2 CEVI57	103.433	30.272	2.68357	0.00580816
PGSC0003DMG400017298	Xyloglucan endotransglucosylase-hydrolase XTH9	15.3143	2.33113	2.68054	0.00382435
PGSC0003DMG400010166	Anthocyanin permease	56.2536	7.95109	2.67645	0.00939784
PGSC0003DMG400009893	RNA helicase	11.7751	2.51505	2.67328	5.06588e-05
PGSC0003DMG400041620	Plastocyanin, chloroplastic	18.6365	3.5717	2.67017	0.0202279
PGSC0003DMG400009710	Na(+)/H(+) antiporter	29.3015	10.3855	2.6631	0.01087
PGSC0003DMG402013075	Conserved gene of unknown function	18.4372	4.84578	2.65215	3.77702e-06
PGSC0003DMG400036806	Pit1 protein	8.76085	3.39582	2.64664	0.0222098
PGSC0003DMG400015219	Miraculin	515.914	128.714	2.64384	0.014468
PGSC0003DMG400031091	Glutathione S-transferase	97.8927	24.4128	2.62958	0.0125173
PGSC0003DMG401018740	Xyloglucan endotransglucosylase-hydrolase XTH3	10.0273	2.28816	2.62222	0.00209422
PGSC0003DMG400011538	Amino acid transporter	13.5352	2.939	2.62086	0.0168678
PGSC0003DMG400019584	Ribulose bisphosphate carboxylase small chain 1, chloroplastic	13.1781	3.75564	2.62047	0.0308629
PGSC0003DMG401024842	Conserved gene of unknown function	133.553	38.8378	2.61538	1.73902e-06
PGSC0003DMG400000744	Geraniol 10-hydroxylase	22.7653	4.73873	2.61203	0.0160758
PGSC0003DMG400023366	Quinonprotein alcohol dehydrogenase	19.9764	6.78342	2.60462	0.00564127
PGSC0003DMG400016722	Glutathione S-transferase	48.2195	13.3918	2.59774	0.0116243
PGSC0003DMG400011846	Rhodanese-like family protein	13.6424	3.97359	2.58995	0.00182216
PGSC0003DMG400012536	Conserved gene of unknown function	9.67053	2.14427	2.58243	2.23694e-05
PGSC0003DMG400030637	Conserved gene of unknown function	10.3192	2.18073	2.56414	5.5695e-05
PGSC0003DMG400006661	ASR4	191.696	32.4157	2.56386	0.0252277
PGSC0003DMG400017225	Transmembrane protein	41.8384	8.42514	2.56123	0.00184836
PGSC0003DMG400001832	Conserved gene of unknown function	15.5371	4.8537	2.55816	0.00119532
PGSC0003DMG400022107	Peptide transporter	26.5334	6.93593	2.54744	6.01666e-05
PGSC0003DMG400022492	Gibberellin receptor GID1	22.8694	7.29967	2.54731	0.0031783
PGSC0003DMG400014347	PAR-1c protein	258.14	136.626	2.54585	0.0313711
PGSC0003DMG400018441	Late blight resistance protein	28.5476	7.93941	2.54013	1.35149e-06
PGSC0003DMG400028679	Cysteine desulfurylase	22.7605	8.22906	2.52857	0.00830265
PGSC0003DMG400003227	SAUR family protein	19.3392	6.91134	2.52495	0.00251254
PGSC0003DMG401026585	ATP binding protein	50.9999	10.3048	2.52464	2.69052e-08
PGSC0003DMG400008632	Chalcone synthase J	12.3217	2.57576	2.52421	0.0135976
PGSC0003DMG400010035	Oxygen-evolving enhancer protein 1, chloroplastic	30.1566	3.8246	2.5229	0.0404551
PGSC0003DMG400016733	Acyl:coa ligase acetate-coa synthetase	40.0766	12.5915	2.51997	0.0031783
PGSC0003DMG400013856	Vacuolar invertase	161.878	34.5248	2.51174	0.0019889
PGSC0003DMG400028348	Ribulose-1,5 bisphosphate carboxylase/oxygenase large subunit N-methyltransferase, chloroplastic	9.39153	4.50325	2.51076	0.0396213
PGSC0003DMG402023951	Laccase	17.3975	6.02684	2.50882	0.0110371
PGSC0003DMG400030006	PAR-1b protein	60.202	25.4586	2.50021	0.0444721
PGSC0003DMG400001495	Ribonucleoprotein, chloroplast	209.244	69.212	2.49707	0.0172906
PGSC0003DMG400042189	Mannan endo-1,4-beta-mannosidase 1	96.661	23.4757	2.48478	0.00235891
PGSC0003DMG400020154	Photosystem I reaction center subunit IV A isoform 2	10.1512	2.912	2.47955	0.00958004
PGSC0003DMG400005970	Late blight resistance protein	53.6476	14.1729	2.47652	3.29242e-08
PGSC0003DMG400006285	Sugar transporter ERD6-like 16	8.54117	2.25259	2.47638	0.00118803
PGSC0003DMG400028396	Phosphate transporter PHO1 homolog 10	28.3733	11.5793	2.47623	0.000358388
PGSC0003DMG400030376	Laccase	51.4843	15.0098	2.46671	0.0277388
PGSC0003DMG401020132	Gene of unknown function	14.7138	3.51852	2.46565	0.0175847
PGSC0003DMG400025380	Gene of unknown function	15.9809	2.83609	2.46298	1.33113e-05
PGSC0003DMG400016616	Cytochrome P450	15.7371	2.53363	2.46035	0.0112393
PGSC0003DMG400042093	Chloroplast photosystem II subunit X	24.0982	4.00457	2.44713	0.0232712
PGSC0003DMG400022342	Suberization-associated anionic peroxidase	141.861	42.6877	2.44066	0.00857527
PGSC0003DMG400033906	Isoflavone reductase homolog	11.3469	4.58682	2.43587	1.19906e-05
PGSC0003DMG400018153	Gibberellin receptor GID1	9.74346	2.75298	2.42727	7.13723e-05
PGSC0003DMG402023845	Fatty acid desaturase	34.3512	15.991	2.4243	0.0160213
PGSC0003DMG400034672	Glucosyl/glucuronosyl transferases	18.5719	6.24415	2.42429	0.0259655
PGSC0003DMG400002782	Oxygen-evolving enhancer protein 1, chloroplastic	28.733	11.5036	2.4214	0.0205559
PGSC0003DMG400043330	Mannan endo-1,4-beta-mannosidase 1	97.5181	35.2725	2.41473	0.0225304
PGSC0003DMG400006448	Caffeoyl-CoA O-methyltransferase	68.6044	29.8858	2.41417	0.017345
PGSC0003DMG401000287	Myo-inositol oxygenase	175.402	40.2828	2.4055	0.0069541
PGSC0003DMG400013443	Acyltransferase	17.2364	4.11495	2.40148	0.011472
PGSC0003DMG401002177	Glutathione S-transferase	51.3772	21.919	2.395	6.55646e-06
PGSC0003DMG400018435	NAC domain protein NAC2	155.004	36.42	2.39134	0.0427516
PGSC0003DMG400031104	Conserved gene of unknown function	10.1192	2.28041	2.37776	0.00616377
PGSC0003DMG400022022	Photosystem I reaction center subunit IV B isoform 2	15.4763	2.92265	2.37171	0.0162262
PGSC0003DMG401023844	Fatty acid desaturase	135.421	66.7416	2.37052	0.0397215
PGSC0003DMG400012626	Conserved gene of unknown function	18.6965	7.15861	2.3702	2.33761e-05
PGSC0003DMG400002824	NAC domain protein NAC2	23.3534	8.77269	2.35975	0.0174585
PGSC0003DMG400011350	OrfB protein	7.73272	4.03165	2.35965	0.0261174
PGSC0003DMG400009759	Cytochrome P450 71D7	9.56205	3.79233	2.35283	0.0127848
PGSC0003DMG400013282	Tonoplast dicarboxylate transporter	77.8457	29.9319	2.34775	0.0180413
PGSC0003DMG400000380	HSF domain class transcription factor	40.1527	9.57065	2.34273	0.0115651
PGSC0003DMG400021111	Reticuline oxidase	118.944	36.7257	2.33209	0.0197321
PGSC0003DMG403020240	Glycerophosphodiester phosphodiesterase	115.433	53.8783	2.33149	0.000242752
PGSC0003DMG400009635	Gene of unknown function	28.7003	5.65546	2.32762	1.69125e-06
PGSC0003DMG400004573	Anthocyanin 5-O-glucosyltransferase	39.5144	7.07279	2.32258	0.0334619
PGSC0003DMG400007405	Acyl CoA reductase	9.16413	4.36893	2.32138	0.0152003
PGSC0003DMG401031907	Gene of unknown function	10.6988	2.90199	2.31927	0.00729839
PGSC0003DMG401004033	Phospholipase C/ phosphoric diester hydrolase	31.8527	7.67796	2.31745	4.04165e-07
PGSC0003DMG400009887	Phospholipase D delta	18.3596	4.6962	2.31496	0.0171949
PGSC0003DMG402019771	Conserved gene of unknown function	17.6964	4.30579	2.3144	0.00773219
PGSC0003DMG400040131	Gene of unknown function	9.88466	4.18769	2.31348	6.42096e-05
PGSC0003DMG402031907	Gene of unknown function	9.67553	2.90614	2.30575	0.00798535
PGSC0003DMG400013216	Gene of unknown function	12.5627	4.8683	2.29986	0.00321623
PGSC0003DMG400033161	NL25	36.1064	10.1443	2.28738	1.20646e-06
PGSC0003DMG400033159	NL25	29.0022	8.42483	2.2718	2.13944e-06
PGSC0003DMG400002179	Glutathione S-transferase	150.48	43.2023	2.27097	7.09578e-06
PGSC0003DMG400002989	Strictosidine synthase	20.73	6.98779	2.27001	9.74321e-05
PGSC0003DMG400002345	Cytochrome P450 hydroxylase	9.62536	3.20453	2.2589	0.0205559
PGSC0003DMG402023626	Conserved gene of unknown function	16.1984	3.16955	2.25821	0.0208378
PGSC0003DMG400011685	Serpin	67.5011	15.7186	2.25249	0.000152501
PGSC0003DMG400017246	1-aminocyclopropane-1-carboxylate oxidase homolog	8.74504	3.39378	2.24207	0.00561796
PGSC0003DMG400016195	UDP-glycosyltransferase 91D1	10.6139	2.96974	2.24167	0.00703768
PGSC0003DMG400010562	Conserved gene of unknown function	27.4946	12.2694	2.23538	0.00977271
PGSC0003DMG400020779	Ribosomal protein S1	17.1451	3.76133	2.2287	0.0383791
PGSC0003DMG400009637	Sinapyl alcohol dehydrogenase 2	75.1195	29.3022	2.22329	2.92438e-06
PGSC0003DMG400007658	Dihydroflavonal-4-reductase	20.1519	4.33014	2.22167	0.00702543
PGSC0003DMG401013388	Lipid binding protein	13.5771	4.1872	2.22017	0.00976903
PGSC0003DMG400020895	UDP-glucose:glucosyltransferase	25.2835	5.52385	2.21805	0.0213008
PGSC0003DMG400019429	Conserved gene of unknown function	27.7234	11.595	2.20907	0.00867632
PGSC0003DMG400029474	Cytochrome P450 monooxygenase CYP82E3	25.9278	7.74034	2.20868	0.00139353
PGSC0003DMG400018659	Dimethylaniline monooxygenase	33.5015	17.91	2.20804	0.00190779
PGSC0003DMG400016493	Gene of unknown function	7.84594	2.42293	2.20439	0.00112669
PGSC0003DMG400022437	Stem-specific protein TSJT1	22.166	9.27617	2.20339	0.0115119
PGSC0003DMG400028420	UOS1	23.9614	5.86815	2.20151	0.00204274
PGSC0003DMG400015356	NADPH:protochlorophyllide oxidoreductase	21.1758	7.71604	2.20042	0.0324025
PGSC0003DMG400002688	Cytochrome P450 76A1	33.3069	11.123	2.19767	0.0132716
PGSC0003DMG400009869	DNAJ	17.8871	5.62013	2.19583	0.00604243
PGSC0003DMG400030164	Avr9/Cf-9 rapidly elicited protein 180	10.7256	3.51213	2.19569	0.041152
PGSC0003DMG400025367	Gene of unknown function	21.625	11.2643	2.19216	4.42228e-05
PGSC0003DMG401023626	Receptor kinase	14.8814	2.83677	2.18924	0.0241313
PGSC0003DMG400015397	Mannan endo-1,4-beta-mannosidase 1	47.0635	17.3939	2.18854	0.0463779
PGSC0003DMG400019726	Conserved gene of unknown function	9.36805	2.5763	2.18745	0.0138292
PGSC0003DMG400023932	Conserved gene of unknown function	12.087	3.14916	2.18001	0.00341376
PGSC0003DMG400004712	Fringe	7.90816	2.60723	2.17968	0.0368037
PGSC0003DMG400013096	Germin 12	91.1654	53.5781	2.1775	0.0214951
PGSC0003DMG400005111	PR1 protein	658.324	175.942	2.17504	0.0353374
PGSC0003DMG400017588	Proteinase inhibitor I-B	23.0508	6.6908	2.17435	0.00801847
PGSC0003DMG400031145	Conserved gene of unknown function	12.096	3.66806	2.17313	0.00113889
PGSC0003DMG400000719	Sec14 cytosolic factor	21.3839	5.58491	2.17297	0.000568485
PGSC0003DMG400003044	Osmotin	105.166	43.9706	2.16852	0.0353374
PGSC0003DMG400018336	Conserved gene of unknown function	6.25178	3.90595	2.1678	0.00229958
PGSC0003DMG402018740	Xyloglucan endotransglucosylase/hydrolase 9	15.3129	4.12408	2.16755	0.0228284
PGSC0003DMG400029967	Cytochrome P450	30.4864	18.5016	2.16532	0.00229115
PGSC0003DMG400002165	Glutathione S-transferase	171.549	72.4065	2.165	0.00977271
PGSC0003DMG400022574	ATP binding protein	10.774	5.899	2.15034	0.00203015
PGSC0003DMG400018744	Cytochrome P450-dependent fatty acid hydroxylase	9.96016	3.31405	2.14621	0.0164116
PGSC0003DMG401033165	Gene of unknown function	12.9075	3.22225	2.14541	0.0111795
PGSC0003DMG400011816	Photosystem I reaction centre PSI-D subunit	34.3901	12.7369	2.14271	0.0181254
PGSC0003DMG402033165	Gene of unknown function	10.2592	4.40651	2.1349	0.0106163
PGSC0003DMG400002170	Glutathione-S-transferase	162.238	40.8234	2.13404	0.00349373
PGSC0003DMG400012274	UDP-glucose 4-epimerase	18.71	6.65356	2.13388	0.00215974
PGSC0003DMG400000193	1-aminocyclopropane-1-carboxylate synthase 2	29.9623	11.7346	2.13298	0.02996
PGSC0003DMG402014044	LRR receptor kinase m1'	7.73635	3.39323	2.1321	0.000521403
PGSC0003DMG400022541	Peroxidase 72	14.7382	6.99012	2.1164	0.00186658
PGSC0003DMG400015157	Receptor kinase	9.68462	2.79631	2.11213	0.000398144
PGSC0003DMG400031834	Protein SSM1	127.488	26.8902	2.1105	4.37631e-06
PGSC0003DMG400023826	Gene of unknown function	11.598	2.66504	2.10688	0.000329899
PGSC0003DMG400033641	Multidrug resistance-associated protein 1, 3 (Mrp1, 3), abc-transoprter	43.0779	18.2977	2.10571	0.00563574
PGSC0003DMG400022075	Cytochrome P450	23.9324	6.60873	2.10286	0.00855078
PGSC0003DMG400015839	Conserved gene of unknown function	9.31119	2.6941	2.10111	0.000790149
PGSC0003DMG400014774	N-hydroxycinnamoyl-CoA:tyramine N-hydroxycinnamoyl transferase THT7-1	52.2996	27.5506	2.10087	0.00462279
PGSC0003DMG400012677	Rhomboid family protein	7.27205	3.10265	2.10086	0.0165446
PGSC0003DMG400011868	Alanine-glyoxylate aminotransferase	73.5563	35.0112	2.09953	0.00327202
PGSC0003DMG400010870	NAC domain protein	9.23338	2.27359	2.09875	0.0148415
PGSC0003DMG400001259	Gene of unknown function	11.5885	2.79312	2.09795	0.00315242
PGSC0003DMG401009791	Cytochrome P450 hydroxylase	54.8327	18.888	2.09785	0.027718
PGSC0003DMG400025932	F-box and wd40 domain protein	33.8572	7.2799	2.08817	0.0192747
PGSC0003DMG400008393	Cc-nbs-lrr resistance protein	22.0123	7.34178	2.08805	1.84769e-05
PGSC0003DMG401031172	PRA1 family protein F3	12.6273	2.77098	2.07979	0.000402299
PGSC0003DMG400022743	Cytochrome P450	20.1756	6.94358	2.07498	0.00547612
PGSC0003DMG400027468	Leucine-rich repeat family protein	13.9148	6.31515	2.06787	0.0132505
PGSC0003DMG400009825	Cytochrome P450	23.1163	7.50658	2.06718	0.0306404
PGSC0003DMG400008954	Carbonic anhydrase family protein	19.4712	5.59711	2.06373	0.0409198
PGSC0003DMG400010819	3-ketoacyl-CoA synthase 10	8.76665	2.41304	2.06344	0.0171949
PGSC0003DMG400024053	Peroxidase N	108.734	34.1729	2.05328	0.048574
PGSC0003DMG400004727	Hcr2-0A	16.3803	3.62792	2.05214	0.00285737
PGSC0003DMG400025265	Gene of unknown function	11.7396	3.0818	2.04714	0.0123234
PGSC0003DMG400016194	UDP-rhamnose:rhamnosyltransferase	24.5993	11.3644	2.04314	0.000796346
PGSC0003DMG400027477	Xylose isomerase	262.916	139.743	2.04163	0.00254322
PGSC0003DMG400022894	Lipoxygenase	55.4509	16.5242	2.03956	0.000118411
PGSC0003DMG400022083	Gene of unknown function	14.1508	5.50998	2.03929	0.000124917
PGSC0003DMG400009529	UDP-xylose phenolic glycosyltransferase	21.1588	5.72174	2.03816	0.0194964
PGSC0003DMG400012798	Conserved gene of unknown function	76.8561	26.334	2.03481	0.0150589
PGSC0003DMG400023324	Aspartic proteinase nepenthesin-1	17.7654	5.14821	2.03331	0.000271599
PGSC0003DMG400001855	Beta-amylase PCT-BMYI	25.3635	12.6113	2.02837	0.0321713
PGSC0003DMG400009792	Cytochrome P450 71D7	19.1598	7.39351	2.02834	0.000605857
PGSC0003DMG400013367	Conserved gene of unknown function	16.4285	3.83594	2.01626	0.00789177
PGSC0003DMG400009973	Conserved gene of unknown function	35.0345	19.3945	2.01592	0.000715261
PGSC0003DMG400025765	NtPRp27	102.023	29.805	2.01551	0.0217609
PGSC0003DMG400000429	Anthranilate N-benzoyltransferase protein	10.9373	3.29082	2.01446	0.00798535
PGSC0003DMG401027116	Laccase 90c	34.9761	7.39491	2.01274	0.0448916
PGSC0003DMG402018597	Alpha-L-fucosidase 2	16.8309	10.3533	2.01196	0.00014434
PGSC0003DMG400012275	Conserved gene of unknown function	8.61971	5.28103	2.01125	0.000935088
PGSC0003DMG400003563	Flavanone 3 beta-hydroxylase	21.805	8.03783	2.01014	0.0242599
PGSC0003DMG400001621	Phospholipase C	19.193	7.96915	2.00905	0.00281974
PGSC0003DMG400042320	Basic 7S globulin 2 small subunit	22.5102	14.2929	2.0082	0.000791327
PGSC0003DMG400007511	Peptide transporter	52.899	15.6028	2.00647	0.00235561
PGSC0003DMG401020784	Transcription factor HY5	11.6009	3.20844	2.00422	0.0154413
PGSC0003DMG400045865	Conserved gene of unknown function	22.3074	11.2154	2.00318	0.0380902
PGSC0003DMG400018351	NADPH:protochlorophyllide oxidoreductase	21.2222	7.23594	2.00189	0.0264617
PGSC0003DMG400024063	Phytoene synthase 1, chloroplastic	9.03364	4.27614	1.99974	0.00773306
PGSC0003DMG400031771	O-methyltransferase	33.9406	12.98	1.99857	4.08076e-05
PGSC0003DMG400014013	Flavonoid 3-hydroxylase	287.699	91.1652	1.99442	0.00215974
PGSC0003DMG400026748	Serine-threonine protein kinase, plant-type	13.563	5.18558	1.99421	0.000796346
PGSC0003DMG400023979	ATPase inhibitor	11.7525	8.42032	1.99303	0.0187808
PGSC0003DMG400013036	Gene of unknown function	42.86	13.9874	1.99053	0.00575284
PGSC0003DMG403001316	Non-cell-autonomous protein pathway2	31.4657	12.0823	1.98866	0.00717707
PGSC0003DMG400027633	9-cis-epoxycarotenoid dioxygenase	12.438	2.93679	1.98762	0.041873
PGSC0003DMG401023580	Lipid binding protein	11.0859	5.25327	1.98546	0.0161674
PGSC0003DMG400037662	Conserved gene of unknown function	102.158	35.2279	1.98532	0.00608566
PGSC0003DMG400007286	CP12	23.0211	9.19759	1.98383	0.00329629
PGSC0003DMG402000216	Long-chain acyl-CoA synthetase 4	14.3102	8.49979	1.97916	0.0355066
PGSC0003DMG400007533	Bypass1	10.6324	5.63888	1.97291	0.000868909
PGSC0003DMG400019529	Zinc finger protein	9.60823	3.20945	1.97049	0.0276303
PGSC0003DMG401015935	Aminoadipic semialdehyde synthase	172.356	86.7563	1.96916	0.00232103
PGSC0003DMG400019150	Conserved gene of unknown function	22.8186	10.2384	1.96805	0.0133092
PGSC0003DMG400008113	Isovaleryl-CoA dehydrogenase 2, mitochondrial	187.046	92.7117	1.96702	0.00593778
PGSC0003DMG400014777	Tyramine hydroxycinnamoyl transferase	13.9842	5.84456	1.96603	0.00522679
PGSC0003DMG400024564	Conserved gene of unknown function	35.1732	15.0315	1.9654	0.00770029
PGSC0003DMG400003228	SAUR family protein	25.5987	7.33428	1.9646	0.0090882
PGSC0003DMG400007952	N-hydroxycinnamoyl/benzoyltransferase 6	85.5907	26.2356	1.96397	0.00910967
PGSC0003DMG400026798	Gene of unknown function	42.7232	18.6638	1.96235	1.72518e-05
PGSC0003DMG400044958	Conserved gene of unknown function	8.67974	3.36073	1.96132	0.00928972
PGSC0003DMG402015935	Aminoadipic semialdehyde synthase	171.49	67.3673	1.96108	0.00110955
PGSC0003DMG402023580	Lipid binding protein	9.10699	5.42024	1.96009	0.0168239
PGSC0003DMG400028249	UPF0497 membrane protein	16.7278	6.41653	1.95886	0.0314871
PGSC0003DMG400007820	Stress induced protein	12.7456	6.53178	1.95405	0.0102608
PGSC0003DMG400017603	Flavonoid glucoyltransferase UGT73E2	68.67	19.5609	1.95324	0.00615777
PGSC0003DMG400018246	Sugar transporter ERD6-like 16	6.80538	3.9963	1.95131	0.0027285
PGSC0003DMG400008492	Polygalacturonase inhibiting protein	79.8557	19.0184	1.95108	0.0286279
PGSC0003DMG400029617	Serine/threonine protein kinase	9.02203	2.38037	1.94803	0.00116285
PGSC0003DMG400017176	SET domain protein	153.708	57.7151	1.94272	5.53599e-05
PGSC0003DMG400000457	Lethal leaf spot 1	11.9108	6.46725	1.94203	0.000959732
PGSC0003DMG400006458	Leucine rich repeat protein	111.266	40.2356	1.94142	0.0189906
PGSC0003DMG400031094	Glutathione S-transferase/peroxidase	66.6485	32.745	1.93654	0.00157511
PGSC0003DMG400019483	UDP-glucose:glucosyltransferase	17.8116	6.95154	1.93374	0.0444189
PGSC0003DMG400027961	Purine transporter	10.0528	3.24833	1.93373	0.0165726
PGSC0003DMG400014771	Tyramine hydroxycinnamoyl transferase	133.409	71.3988	1.93066	0.00185026
PGSC0003DMG400015354	Conserved gene of unknown function	118.85	33.7681	1.92581	0.00584124
PGSC0003DMG400029572	Conserved gene of unknown function	16.4027	7.93691	1.92559	0.000427495
PGSC0003DMG400019232	GRAS2	24.3536	6.83143	1.92119	0.00554762
PGSC0003DMG400026491	Sigma factor	7.21939	3.48604	1.91892	0.000715261
PGSC0003DMG400010455	Gene of unknown function	15.4559	5.89939	1.91639	0.0173736
PGSC0003DMG400006796	Gene of unknown function	16.0837	8.48981	1.91163	0.0147428
PGSC0003DMG400010563	Sugar transporter	12.1379	6.80162	1.90941	0.0298622
PGSC0003DMG400023832	Fatty acid desaturase	20.9348	11.7201	1.90925	0.0495875
PGSC0003DMG400025244	Pentatricopeptide repeat-containing protein	9.99346	3.52893	1.90252	0.00128323
PGSC0003DMG400001846	Purine permease	32.7462	11.3015	1.90004	0.0283937
PGSC0003DMG400025361	Phototropin-1	16.0906	11.4181	1.89409	0.0312318
PGSC0003DMG400013965	Transcription factor R2R3-MYB	20.3505	7.68446	1.89296	0.00911187
PGSC0003DMG400009823	Cytochrome P450	52.9945	41.1269	1.89279	0.0452773
PGSC0003DMG400001373	Phospholipase C	10.5871	4.06799	1.89245	0.0133763
PGSC0003DMG403009622	Cytochrome P450	17.0306	4.52304	1.88995	0.000790149
PGSC0003DMG400019017	BHLH transcriptional regulator	14.4255	8.15441	1.88973	0.000374092
PGSC0003DMG400015353	Hcr2-p3	92.8134	30.4729	1.88366	0.0286769
PGSC0003DMG400003754	Cytokinin oxidase/dehydrogenase	8.23759	3.43797	1.88326	0.00112293
PGSC0003DMG400014773	Tyramine hydroxycinnamoyl transferase	32.2433	16.6751	1.88199	0.00155428
PGSC0003DMG400003229	Conserved gene of unknown function	19.7435	7.26723	1.88128	0.000762971
PGSC0003DMG400002790	Conserved gene of unknown function	31.855	13.609	1.88051	0.049482
PGSC0003DMG400013403	PT2	7.54045	4.40958	1.88042	0.0371528
PGSC0003DMG400032491	Glossy1 protein	6.26698	4.32564	1.8746	0.0118607
PGSC0003DMG400019396	Conserved gene of unknown function	8.4428	5.1375	1.87448	0.00223901
PGSC0003DMG400010258	F-box family protein	16.6636	9.37152	1.87347	0.00580647
PGSC0003DMG400019601	Calcineurin B 04	54.1867	23.3143	1.87251	0.0194964
PGSC0003DMG401023579	Structural constituent of cell wall	16.0462	6.73502	1.87124	0.0491034
PGSC0003DMG400003305	Cytochrome P450	111.184	39.816	1.86853	0.033591
PGSC0003DMG400014210	DnaJ protein	123.139	54.5577	1.86653	0.000532745
PGSC0003DMG400001331	Gene of unknown function	8.92162	5.32015	1.86633	0.00363313
PGSC0003DMG400020334	Prephenate dehydrogenase	8.40772	3.16602	1.86623	0.00831238
PGSC0003DMG400033876	TAF-3	33.9814	10.087	1.86561	0.000308524
PGSC0003DMG400014823	Xyloglucan endotransglucosylase-hydrolase XTH3	27.8866	14.6696	1.86438	0.0150298
PGSC0003DMG400000333	Lycopene epsilon cyclase	7.64066	3.18256	1.86191	0.0154308
PGSC0003DMG400016723	Acyl:coa ligase acetate-coa synthetase	13.1732	4.30148	1.85898	0.00911209
PGSC0003DMG400021891	SP1L	11.7094	6.31347	1.85795	0.000691344
PGSC0003DMG400008595	Cc-nbs-lrr resistance protein	15.1049	8.89171	1.85763	0.00033429
PGSC0003DMG400041974	Kinase	14.9483	8.41978	1.85699	0.00366259
PGSC0003DMG403005999	Conserved gene of unknown function	38.2997	15.1117	1.85419	3.03914e-05
PGSC0003DMG402024607	Senescence-associated protein	10.8808	4.0439	1.85266	0.00253259
PGSC0003DMG401029166	Conserved gene of unknown function	8.81589	2.9653	1.85042	0.00210234
PGSC0003DMG402012803	Cytochrome P450	119.742	37.0052	1.84831	0.0478719
PGSC0003DMG400006442	Early light inducible protein	20.8436	13.3829	1.84802	0.00792724
PGSC0003DMG400004575	Gene of unknown function	406.092	276.81	1.84626	0.0135804
PGSC0003DMG400029866	Amino acid transporter	22.7504	9.64731	1.84555	0.0401082
PGSC0003DMG401015827	Receptor kinase	18.0481	6.56681	1.84536	0.00111533
PGSC0003DMG400015355	Monooxygenase	102.427	33.9241	1.84178	0.00615777
PGSC0003DMG400027491	STS14 protein	37.2485	15.7568	1.83731	0.00242598
PGSC0003DMG401029274	Chlorophyll a oxygenase	10.2684	2.92575	1.83685	0.0180412
PGSC0003DMG400030804	UDP-glucose:glucosyltransferase	26.0351	14.2375	1.83558	0.0425382
PGSC0003DMG400030954	Beta-galactosidase	72.2308	31.0125	1.8319	0.00897544
PGSC0003DMG401018708	Aldehyde oxidase	80.42	22.7975	1.83007	2.41883e-05
PGSC0003DMG400027276	Mg protoporphyrin IX chelatase	10.234	4.74723	1.82775	0.0477718
PGSC0003DMG400017259	Agenet domain containing protein	27.0286	9.88636	1.82774	0.000242752
PGSC0003DMG400029156	Gene of unknown function	8.75705	4.41788	1.82445	0.0280339
PGSC0003DMG400029330	Monooxygenase	46.7872	15.689	1.82258	0.0134595
PGSC0003DMG402009791	Cytochrome P450 hydroxylase	61.9127	22.1925	1.81692	0.0424814
PGSC0003DMG400030500	Conserved gene of unknown function	24.4295	15.33	1.81374	0.000168998
PGSC0003DMG400025333	Short chain alcohol dehydrogenase	10.2777	4.04154	1.8123	0.00150446
PGSC0003DMG400023535	Gene of unknown function	10.9392	4.29868	1.81015	0.0108632
PGSC0003DMG400030394	Conserved gene of unknown function	15.1723	9.74593	1.8086	0.00603887
PGSC0003DMG400024643	Flavonoid 3'-monooxygenase	8.6092	4.43484	1.80824	0.00316064
PGSC0003DMG400010859	Lipoxygenase	380.214	157.159	1.80801	0.0170045
PGSC0003DMG400024537	Basic 7S globulin 2 small subunit	48.8178	30.9046	1.80677	0.00936584
PGSC0003DMG400017886	Calcineurin B 04	9.25196	3.12497	1.80662	0.0071572
PGSC0003DMG400013405	THM18 protein	11.9955	6.18857	1.80554	0.00245921
PGSC0003DMG400021270	Gene of unknown function	42.4897	12.1821	1.80402	0.00124187
PGSC0003DMG401000506	Alpha-DOX2	331.617	138.366	1.8004	0.00869105
PGSC0003DMG400006607	Peptide transporter	12.975	5.48586	1.79776	0.0262358
PGSC0003DMG403005679	Cytochrome P450	7.18948	4.71135	1.79344	0.00373209
PGSC0003DMG400025317	E3 ubiquitin ligase	25.1366	9.25679	1.79254	0.0023935
PGSC0003DMG400024538	Basic 7S globulin 2 small subunit	9.84567	4.8787	1.79207	0.00676876
PGSC0003DMG400004676	Hydroxyproline-rich glycoprotein (HRGP)	25.0484	8.12589	1.79194	0.0136786
PGSC0003DMG400010132	Conserved gene of unknown function	18.3617	15.5855	1.7909	0.0314047
PGSC0003DMG400001327	60S ribosomal protein L34	32.2578	9.82462	1.78836	0.0230609
PGSC0003DMG400034548	Conserved gene of unknown function	7.90615	3.3901	1.78572	0.00229115
PGSC0003DMG400014646	Nucellin	156.658	54.3806	1.78566	7.78611e-05
PGSC0003DMG402012908	Serine carboxypeptidase	34.3299	19.6838	1.78438	6.71113e-05
PGSC0003DMG400022430	Polyphenoloxidase	125.522	50.4877	1.78268	0.0109757
PGSC0003DMG400006131	RNA binding protein	7.13882	2.91437	1.78053	0.00398029
PGSC0003DMG400025888	Methylcrotonoyl-CoA carboxylase beta chain, mitochondrial	147.456	43.8929	1.77871	0.000773687
PGSC0003DMG400002590	Beta-galactosidase	475.094	179.198	1.77625	0.0309552
PGSC0003DMG400001622	Phospholipase C	9.58504	5.42264	1.77623	0.00146909
PGSC0003DMG400013486	Disease resistance protein	10.7498	5.24842	1.76396	0.00168186
PGSC0003DMG400013472	Leafy cotyledon 1	10.4577	6.07586	1.75816	0.00174831
PGSC0003DMG400004387	Alpha galactosidase	12.1234	7.42503	1.75648	0.000983739
PGSC0003DMG400013229	Gene of unknown function	63.3838	48.179	1.75472	0.000602437
PGSC0003DMG400031455	Late blight resistance protein	8.10209	4.09632	1.75193	0.0136227
PGSC0003DMG400016155	7-transmembrane G-protein-coupled receptor	8.1614	5.02792	1.75145	0.0357857
PGSC0003DMG400017301	ER glycerol-phosphate acyltransferase	11.2664	4.41894	1.74564	0.0380902
PGSC0003DMG400018650	Multicopper oxidase	24.6548	13.7864	1.7454	0.00189834
PGSC0003DMG400000843	Conserved gene of unknown function	40.3952	15.8897	1.74459	0.00590534
PGSC0003DMG400004430	GDP-mannose transporter	16.4944	6.35432	1.7409	0.039296
PGSC0003DMG400011589	Cyclin-like F-box; F-box protein interaction domain	27.9681	14.8324	1.73815	0.0171133
PGSC0003DMG400006608	Peptide transporter	11.4988	6.24179	1.73806	0.0206876
PGSC0003DMG400006450	Acireductone dioxygenase	23.2522	13.2877	1.73476	0.000232129
PGSC0003DMG400026083	Conserved gene of unknown function	9.13356	4.22994	1.73193	0.0230609
PGSC0003DMG400017189	Desacetoxyvindoline 4-hydroxylase	16.7619	5.06376	1.73078	0.0350591
PGSC0003DMG400014009	Cytochrome P450	23.929	7.10006	1.73024	0.00216259
PGSC0003DMG400010439	CHP-rich zinc finger protein	8.14192	5.1357	1.72647	0.0376579
PGSC0003DMG400031515	Conserved gene of unknown function	8.08097	3.83451	1.7217	0.0226656
PGSC0003DMG400009788	Cytochrome P450	29.0929	15.3454	1.72093	0.00296326
PGSC0003DMG400011577	Disease resistance-responsive family protein	29.4297	9.77943	1.72033	0.0173569
PGSC0003DMG400022792	Cytochrome B561	13.141	10.2999	1.71911	0.0221023
PGSC0003DMG400001455	Serine carboxypeptidase-like 25	7.23994	5.00218	1.71873	0.00350235
PGSC0003DMG400007576	Membrane protein	33.2674	23.3974	1.71734	0.0121635
PGSC0003DMG400018856	Elicitor-inducible protein EIG-J7	40.2083	13.9755	1.71567	0.00584124
PGSC0003DMG400021545	Conserved gene of unknown function	63.122	36.9705	1.71413	0.0343315
PGSC0003DMG400000246	Trehalose-6-phosphate synthase	10.5382	5.0195	1.71366	0.00202819
PGSC0003DMG400027052	Kunitz trypsin inhibitor	18.9984	13.0928	1.71117	0.00831238
PGSC0003DMG400022611	Vitellogenic carboxypeptidase	11.0931	4.02747	1.70789	0.00271607
PGSC0003DMG400009830	Ureide permease	43.0551	15.137	1.70695	0.00890605
PGSC0003DMG402024195	Gene of unknown function	38.4452	22.8331	1.69976	9.74321e-05
PGSC0003DMG400022193	Pirin	12.4197	4.84996	1.69853	0.0390543
PGSC0003DMG400006606	Peptide transporter	57.2929	15.9554	1.6934	0.00802847
PGSC0003DMG400026186	Indole-3-acetic acid-amido synthetase GH3.6	27.1851	11.0363	1.68746	0.00355406
PGSC0003DMG401010005	UDP-glucosyltransferase family 1 protein	9.51128	4.73362	1.68704	0.00462279
PGSC0003DMG400019740	Disease resistance protein	12.9106	9.08932	1.68518	0.00132943
PGSC0003DMG400033099	Short chain dehydrogenase	31.205	14.9733	1.68508	0.0017659
PGSC0003DMG400021107	Conserved gene of unknown function	12.3044	6.21981	1.68488	0.00609315
PGSC0003DMG400008936	Transcription factor	14.2592	6.94939	1.68291	0.0298658
PGSC0003DMG400033643	Conserved gene of unknown function	26.0492	8.98332	1.68153	0.000387105
PGSC0003DMG400025844	Conserved gene of unknown function	10.3234	7.79375	1.68105	0.0123234
PGSC0003DMG400029518	Conserved gene of unknown function	14.1152	8.11378	1.67911	0.00121635
PGSC0003DMG400006732	Conserved gene of unknown function	12.7733	3.93012	1.6776	0.00346273
PGSC0003DMG400039453	Zeatin O-xylosyltransferase	20.5986	9.72988	1.67674	0.0027838
PGSC0003DMG400008962	Inosine-uridine preferring nucleoside hydrolase	37.2592	17.8486	1.67652	0.000189861
PGSC0003DMG400020966	Gene of unknown function	5.50151	4.88456	1.67588	0.00740244
PGSC0003DMG400028659	Cysteine desulfurylase	9.11138	3.17898	1.6754	0.0296073
PGSC0003DMG400017007	MAR-binding protein	99.9326	47.8705	1.67231	0.0022137
PGSC0003DMG402006439	Aldo/keto reductase	86.1338	58.0191	1.67111	0.000179193
PGSC0003DMG400009932	MRNA, 952 bp sequence	9.96006	3.62326	1.67011	0.0159158
PGSC0003DMG400008985	Basic 7S globulin 2 small subunit	165.754	69.0423	1.67001	0.0245616
PGSC0003DMG400005339	Conserved gene of unknown function	136.033	48.2712	1.66929	0.0368037
PGSC0003DMG400028632	Flavonoid glucoyltransferase UGT73E2	23.3301	11.7275	1.66719	0.0132333
PGSC0003DMG401024195	ABC transporter A family member 9	49.3918	15.7838	1.66545	0.000149794
PGSC0003DMG400022659	UPF0497 membrane protein In26	94.7118	58.1005	1.66175	0.0313679
PGSC0003DMG400003605	Dihydroflavonol 4-reductase	40.8776	30.9109	1.65898	0.0280387
PGSC0003DMG400033632	Cf-2.2	12.7352	6.90607	1.65852	0.033926
PGSC0003DMG400023352	Conserved gene of unknown function	16.3439	13.5485	1.65805	0.00968896
PGSC0003DMG400021726	Furin	10.8778	3.85023	1.65198	0.0179341
PGSC0003DMG400027449	Trehalose-6-phosphate synthase	128.055	51.2064	1.65183	0.046572
PGSC0003DMG400028630	Ubiquitin-protein ligase	22.3966	14.1064	1.64488	0.000480314
PGSC0003DMG400017097	Quinone-oxidoreductase homolog, chloroplastic	19.7014	12.0176	1.64429	0.00340335
PGSC0003DMG400001544	Conserved gene of unknown function	14.1492	6.92851	1.64198	0.0225611
PGSC0003DMG400003957	Conserved gene of unknown function	20.4584	7.40441	1.64046	0.00785982
PGSC0003DMG400019567	Cytochrome P450	11.2497	3.93965	1.63959	0.00721116
PGSC0003DMG400006294	Clasp	23.4652	11.4695	1.63786	0.036978
PGSC0003DMG401022901	(S)-2-hydroxy-acid oxidase	54.6161	22.4211	1.63756	0.000238925
PGSC0003DMG400021591	Glycerol-3-phosphate transporter	38.4646	16.2347	1.63702	0.000645844
PGSC0003DMG401006333	Histone H3.2	45.369	19.2866	1.63495	0.0163743
PGSC0003DMG400030996	Protein phosphatase inhibitor 2 containing protein	13.5992	7.75009	1.63017	0.00590534
PGSC0003DMG400026854	Endochitinase 2	438.12	284.326	1.62924	0.0372383
PGSC0003DMG400005401	Sigma factor binding protein 1	9.69286	3.18691	1.62885	0.036978
PGSC0003DMG400025667	Gene of unknown function	7.2356	2.87379	1.62628	0.0268045
PGSC0003DMG400028488	DnaJ protein	50.6743	23.1304	1.62461	0.000247605
PGSC0003DMG400015681	Resistance gene	8.57388	4.07044	1.62151	0.0039079
PGSC0003DMG400000046	GPAT	37.2137	13.9529	1.61986	0.0336723
PGSC0003DMG402027402	Disease resistance protein R3a	41.3195	19.712	1.61931	0.000238925
PGSC0003DMG400030462	Avr9/Cf-9 rapidly elicited protein 216	17.2449	10.3563	1.61902	0.0483369
PGSC0003DMG400011627	Chloroplast small heat shock protein class I	8.68131	2.84702	1.61514	0.0127665
PGSC0003DMG400026855	Endochitinase 4	984.801	341.186	1.61507	0.0245086
PGSC0003DMG400016977	Diphosphoinositol polyphosphate phosphohydrolase	8.16353	4.1696	1.60067	0.00344538
PGSC0003DMG400011049	Glutathione S-transferase omega	178.545	73.134	1.59689	0.0129845
PGSC0003DMG400002943	Microsomal omega-6-desaturase	77.6419	36.115	1.59499	0.0114212
PGSC0003DMG400000929	Conserved gene of unknown function	13.3637	6.08993	1.59452	0.0229621
PGSC0003DMG400006485	Malonyltransferase	11.4038	3.45485	1.59373	0.00470682
PGSC0003DMG400001662	Arginine decarboxylase	116.9	57.1185	1.59281	0.0138775
PGSC0003DMG400016629	Gene of unknown function	8.07255	3.53268	1.59104	0.00609398
PGSC0003DMG400027143	Dihydrolipoyl dehydrogenase	19.3768	16.2691	1.58982	0.00253259
PGSC0003DMG400011073	Avr9/Cf-9 rapidly elicited protein 137	9.26447	2.81158	1.58868	0.0484208
PGSC0003DMG400019023	Diacylglycerol kinase, alpha	20.7194	8.87575	1.58125	0.0127862
PGSC0003DMG400015835	Receptor kinase	8.43913	5.22084	1.58073	0.0399455
PGSC0003DMG400003054	UDP-Glc-4-epimerase	153.068	103.594	1.58024	0.0331626
PGSC0003DMG400029239	Conserved gene of unknown function	28.2337	20.5514	1.57895	0.0240733
PGSC0003DMG400043592	Basic 7S globulin 2 small subunit	34.3354	16.6095	1.57784	0.00204959
PGSC0003DMG400002167	Glutathion S-transferase	301.585	121.311	1.57288	0.0219186
PGSC0003DMG400007788	WRKY transcription factor	23.4998	14.5101	1.57209	0.0357857
PGSC0003DMG401017626	Alpha-amylase	114.907	43.5809	1.56997	0.0284999
PGSC0003DMG400034322	Zinc finger protein	13.4271	8.39845	1.56753	0.0202015
PGSC0003DMG400020972	Ribosomal RNA methyltransferase	37.6162	11.9561	1.5669	0.000387105
PGSC0003DMG400019364	Gene of unknown function	9.83118	4.2196	1.5662	0.00798535
PGSC0003DMG400011669	Translation initiation factor if-2	10.7678	7.32559	1.56425	0.00323817
PGSC0003DMG400026436	Serine-threonine protein kinase, plant-type	10.7132	4.72534	1.56293	0.0322311
PGSC0003DMG404006439	Aldo/keto reductase	559.789	245.039	1.56221	0.000668856
PGSC0003DMG400014628	Universal stress protein family protein	31.3809	19.8687	1.56164	0.000927353
PGSC0003DMG400000349	Myb	7.01767	5.44953	1.56113	0.00976045
PGSC0003DMG400017587	Trypsin inhibitor 1	216.287	94.4725	1.55974	0.0154308
PGSC0003DMG400001504	MYB transcription factor	17.8111	9.0196	1.55853	0.0326103
PGSC0003DMG400023957	Prephenate dehydrogenase	19.6513	14.4988	1.55818	0.0309244
PGSC0003DMG400009116	Membrane receptor 1	10.4076	8.06281	1.55697	0.00230952
PGSC0003DMG400018578	Clathrin interactor EPSIN 1	11.5593	5.74099	1.55643	0.0202015
PGSC0003DMG400010481	SAT5	8.50487	3.59484	1.55571	0.0217609
PGSC0003DMG400003020	Disease resistance protein R3a	20.4057	9.80678	1.55557	0.00139353
PGSC0003DMG400006708	HSR203J protein	57.7742	25.4143	1.55427	0.0202015
PGSC0003DMG400026228	Methylglutaconyl-CoA hydratase, mitochondrial	47.5634	39.7973	1.55222	0.00929795
PGSC0003DMG400006381	Glutamyl-tRNA reductase	52.3365	26.1929	1.55013	0.00037967
PGSC0003DMG400008004	Cysteine protease	157.796	105.487	1.54974	0.000609849
PGSC0003DMG401007575	Cc-nbs-lrr resistance protein	49.0648	31.3022	1.54924	0.00121072
PGSC0003DMG400029994	Conserved gene of unknown function	16.5989	16.9038	1.54747	0.0115155
PGSC0003DMG400013016	Nucleotide binding protein	121.047	63.7521	1.54704	0.00754229
PGSC0003DMG400025979	Gene of unknown function	25.7164	16.6967	1.54671	0.014143
PGSC0003DMG400007131	Histone H2B	6.98323	3.54632	1.5465	0.0213008
PGSC0003DMG400001181	ACI19	48.0181	20.6961	1.5462	0.00377628
PGSC0003DMG400021076	Gene of unknown function	105.54	71.7095	1.54277	0.0226656
PGSC0003DMG400013494	Conserved gene of unknown function	207.569	106.698	1.54246	0.00538196
PGSC0003DMG400013852	Zinc finger, CCHC-type	7.4101	3.86996	1.54192	0.00913249
PGSC0003DMG402002177	Glutathione S-transferase	42.3642	22.1497	1.54183	0.000360391
PGSC0003DMG400011711	Conserved gene of unknown function	11.5528	3.47887	1.54174	0.00578257
PGSC0003DMG401027402	Disease resistance protein R3a	23.4518	23.8046	1.53836	0.000745129
PGSC0003DMG402024737	Alpha-L-fucosidase 2	8.41024	5.56828	1.53815	0.0278021
PGSC0003DMG400002340	Elicitor-inducible cytochrome P450	42.1901	28.207	1.53651	0.00272777
PGSC0003DMG401023603	Inositol monophosphatase 1	7.3289	5.0503	1.53502	0.00511778
PGSC0003DMG400009760	Cytochrome P450 71D6	12.9156	7.52746	1.53428	0.0388871
PGSC0003DMG402000410	Conserved gene of unknown function	13.121	4.36746	1.53381	0.00582622
PGSC0003DMG400024843	Conserved gene of unknown function	240.349	80.2954	1.53048	0.0419519
PGSC0003DMG400018252	Germin 12	8.66125	3.04442	1.52799	0.0324053
PGSC0003DMG401002262	ATP-binding cassette transporter	160.356	66.1852	1.5274	0.00423039
PGSC0003DMG400003512	Laccase	7.75977	3.84375	1.52446	0.0454101
PGSC0003DMG400014684	Integrase core domain containing protein	8.91431	4.45556	1.52435	0.0077712
PGSC0003DMG401025785	Gene of unknown function	16.3003	6.43947	1.52238	0.00318501
PGSC0003DMG400005468	ATP binding protein	20.2921	7.82321	1.51571	0.0356755
PGSC0003DMG401012244	Oligopeptide transporter OPT family	35.4872	18.1469	1.51424	0.0151357
PGSC0003DMG400026930	Flavonoid glucoyltransferase UGT73N1	12.8466	7.02157	1.51229	0.00508186
PGSC0003DMG402011681	Signal peptidase I	28.2634	25.5827	1.51102	0.00132519
PGSC0003DMG400022731	PGR5 1A, chloroplastic	7.55839	2.92975	1.5105	0.0173138
PGSC0003DMG400026666	Cc-nbs-lrr resistance protein	16.4373	7.20921	1.50949	0.00485703
PGSC0003DMG400013334	Ubiquitin ligase protein cop1	13.0609	4.71223	1.50879	0.0408518
PGSC0003DMG400025444	Gene of unknown function	8.90759	3.29732	1.50869	0.0456236
PGSC0003DMG400004677	Hydroxyproline-rich glycoprotein (HRGP)	13.7241	8.81624	1.50728	0.0183998
PGSC0003DMG400016169	Endo-1,4-beta-glucanase	10.6633	4.53038	1.50607	0.00792724
PGSC0003DMG400005745	Calcium-binding allergen Ole e 8	34.8886	16.6389	1.50519	0.015644
PGSC0003DMG401019352	Biotin-containing subunit of methylcrotonyl-CoA carboxylase	37.0628	14.6936	1.50283	0.00202819
PGSC0003DMG400041311	Conserved gene of unknown function	72.0528	30.7997	1.5014	0.00296701
PGSC0003DMG400024508	Extracellular Ca2+ sensing receptor	9.91088	4.82917	1.5012	0.040753
PGSC0003DMG400025160	COR413-PM2	127.789	67.0426	1.50035	0.00125011
PGSC0003DMG401002538	Conserved gene of unknown function	9.24333	6.61742	1.49791	0.00928055
PGSC0003DMG400020943	Glycosyltransferase	21.0219	9.03317	1.49597	0.0195815
PGSC0003DMG400022055	Aspartyl-tRNA synthetase	72.1009	46.4142	1.49427	0.0127862
PGSC0003DMG400012321	1-amino-cyclopropane-1-carboxylate synthase	11.2959	3.56018	1.49307	0.00970265
PGSC0003DMG400025467	Gene of unknown function	11.0334	8.85002	1.49169	0.0306122
PGSC0003DMG400045905	Gene of unknown function	16.9914	14.7632	1.49154	0.00740244
PGSC0003DMG400017621	Nitrate transporter	12.5309	6.97924	1.48784	0.0138529
PGSC0003DMG400005284	3-dehydroquinate dehydratase / shikimate dehydrogenase isoform 2	84.4978	43.7777	1.48561	0.00273889
PGSC0003DMG400001994	NBS-LRR protein	13.7624	11.3149	1.48559	0.0121598
PGSC0003DMG400012591	Chlorophyll a-b binding protein CP24 10A, chloroplastic	11.9371	8.50564	1.48429	0.0246173
PGSC0003DMG400001631	Proline-rich protein	105.973	63.6951	1.48243	0.0349368
PGSC0003DMG400023415	Conserved gene of unknown function	33.5719	19.4657	1.48232	0.017512
PGSC0003DMG400031541	TNP2-like transposon protein	8.26804	3.26815	1.48035	0.0104042
PGSC0003DMG400002524	Conserved gene of unknown function	70.0286	46.9369	1.47967	0.0130214
PGSC0003DMG400009375	Reticulon B17	22.7365	8.65529	1.47908	0.0454643
PGSC0003DMG400022747	Green flesh protein	10.6621	4.28155	1.47868	0.00650588
PGSC0003DMG400021875	Conserved gene of unknown function	10.8092	6.08334	1.47815	0.0198513
PGSC0003DMG400041029	Bcl-2-associated athanogene	26.4767	9.68694	1.47536	0.0150742
PGSC0003DMG400027117	AP2-domain DNA-binding protein	6.68741	3.48859	1.47112	0.0123614
PGSC0003DMG400037480	Receptor-like kinase CHRK1	66.4565	40.3078	1.47109	0.0340433
PGSC0003DMG400015769	Conserved gene of unknown function	28.2843	14.1363	1.46986	0.0341279
PGSC0003DMG400014440	Gene of unknown function	78.7181	35.3122	1.46612	0.0347549
PGSC0003DMG400024504	Conserved gene of unknown function	6.6219	4.37302	1.46588	0.014335
PGSC0003DMG400031042	Glutamate decarboxylase isoform1	22.2542	15.2386	1.46585	0.0438871
PGSC0003DMG400029256	Anthocyanin acyltransferase	18.8392	7.86799	1.46335	0.0473573
PGSC0003DMG400026337	Gene of unknown function	11.7734	7.09152	1.46287	0.0313679
PGSC0003DMG400020242	Receptor serine-threonine protein kinase	11.0212	4.90824	1.46269	0.00983678
PGSC0003DMG400001698	Ankyrin repeat-containing protein	7.75976	5.48352	1.45886	0.0104353
PGSC0003DMG400000444	Heat shock cognate 70 kDa protein	22.5319	7.90352	1.4569	0.00722159
PGSC0003DMG400017758	Arabinogalactan-protein	11.1918	5.1437	1.45557	0.0354285
PGSC0003DMG400014776	Tyramine hydroxycinnamoyl transferase	45.2947	35.5978	1.4541	0.0436119
PGSC0003DMG400025395	Nitrate transporter	390.079	179.337	1.45309	0.0479824
PGSC0003DMG401001731	Ascorbate peroxidase	17.3278	12.5972	1.4478	0.00329629
PGSC0003DMG402019352	Biotin-containing subunit of methylcrotonyl-CoA carboxylase	61.4006	43.812	1.44724	0.00527237
PGSC0003DMG400022923	Cold-inducible protein	10.4534	6.01048	1.4467	0.0286039
PGSC0003DMG400018636	Glycerol-3-phosphate acyltransferase	13.8839	9.69452	1.4436	0.0057211
PGSC0003DMG400019195	Conserved gene of unknown function	96.5975	40.7307	1.44342	0.00501674
PGSC0003DMG400019395	Ubiquitin carrier protein	60.9537	32.6432	1.44295	0.00581236
PGSC0003DMG400001816	Benzoate carboxyl methyltransferase	13.6406	12.8525	1.44113	0.00588219
PGSC0003DMG400027712	TIR1	9.34272	4.51112	1.44003	0.0458323
PGSC0003DMG400007523	Ocs element-binding factor	14.6459	7.63874	1.43782	0.0291527
PGSC0003DMG400010688	Violaxanthin de-epoxidase	7.54692	3.72969	1.43442	0.0204131
PGSC0003DMG400009058	Transcription factor bHLH151	22.5678	10.0514	1.43159	0.0446039
PGSC0003DMG400012342	Conserved gene of unknown function	7.24659	5.23553	1.43107	0.0127877
PGSC0003DMG400006022	Kinase	7.58315	6.21452	1.42793	0.0105656
PGSC0003DMG400006391	Phosphoenolpyruvate carboxykinase	867.099	644.55	1.42612	0.0039878
PGSC0003DMG400011330	Branched-chain alpha-keto acid dehydrogenase E2 subunit	156.843	66.5658	1.42592	0.00400358
PGSC0003DMG400014604	Calmodulin-binding heat-shock protein	24.5687	13.4321	1.42529	0.00132943
PGSC0003DMG400006570	Tospovirus resistance protein C	16.398	11.3591	1.42502	0.00135683
PGSC0003DMG401025828	3-hydroxybutyryl-CoA dehydratase	9.74884	3.77044	1.42437	0.0114212
PGSC0003DMG402027132	Lipase	13.0565	7.98144	1.42249	0.00630605
PGSC0003DMG400013248	Lipoxygenase	35.0126	19.924	1.41934	0.00110955
PGSC0003DMG400003053	HSP transcription factor	65.7523	34.8505	1.41909	0.00345539
PGSC0003DMG400014303	Conserved gene of unknown function	26.2092	19.8045	1.41541	0.0143097
PGSC0003DMG400020122	Circadian clock coupling factor ZGT	16.3325	5.38851	1.41453	0.0307444
PGSC0003DMG400012105	HSP transcription factor	67.8009	32.9267	1.41391	0.00345024
PGSC0003DMG400031098	Conserved gene of unknown function	21.5502	9.94968	1.41035	0.0432954
PGSC0003DMG400027705	Gene of unknown function	12.1347	5.6998	1.4078	0.0498344
PGSC0003DMG400007373	Beta-ketoacyl-coa synthase family protein	17.3119	13.6796	1.4053	0.02801
PGSC0003DMG400013649	Auxin:hydrogen symporter	70.3784	30.5397	1.40472	0.0457279
PGSC0003DMG402025971	Vesicle-associated membrane protein	31.1654	26.1353	1.40387	0.00146564
PGSC0003DMG400020622	Elicitor-inducible protein EIG-J7	9.4665	7.18655	1.4035	0.0147762
PGSC0003DMG400026719	SKP1 3	8.67912	3.46433	1.40277	0.0105656
PGSC0003DMG400021634	ACL062Cp	13.9895	7.69441	1.40235	0.0141044
PGSC0003DMG400015327	UDP-glucose:glucosyltransferase	81.3158	57.103	1.40007	0.0184307
PGSC0003DMG400020116	Wound-inducible carboxypeptidase	8.49263	8.04619	1.3998	0.0149843
PGSC0003DMG400016441	WRKY protein	51.8343	38.7029	1.39905	0.0192229
PGSC0003DMG400030219	Chlorophyll b reductase	32.0823	22.8107	1.39778	0.00398029
PGSC0003DMG400006709	CXE carboxylesterase	80.4096	82.6639	1.39574	0.00140947
PGSC0003DMG400018937	S-adenosyl-methionine-sterol-C-methyltransferase homolog	53.7596	40.1207	1.39384	0.0127789
PGSC0003DMG400016535	Mitochondrial carnitine/acylcarnitine carrier protein	16.7723	7.18853	1.39034	0.0159672
PGSC0003DMG402019343	DNA binding protein	36.0993	29.6306	1.38881	0.0258323
PGSC0003DMG400015390	Conserved gene of unknown function	7.30198	3.19532	1.3882	0.0455603
PGSC0003DMG400021666	Epoxide hydrolase	47.1166	27.0899	1.38701	0.00126638
PGSC0003DMG400025872	UDP-glucose:glucosyltransferase	22.4185	9.18457	1.38694	0.00584124
PGSC0003DMG400030352	Flavoprotein wrbA	33.2847	15.0461	1.38554	0.0238859
PGSC0003DMG400001624	Disease resistance response protein	23.5366	15.7579	1.38535	0.0257903
PGSC0003DMG400002346	Gene of unknown function	12.3659	6.81756	1.38467	0.0444721
PGSC0003DMG400012186	1-amino-cyclopropane-1-carboxylate synthase	29.0465	11.3577	1.38171	0.00686506
PGSC0003DMG400011023	Acyl-CoA dehydrogenase	118.62	66.495	1.3814	0.00149929
PGSC0003DMG400016143	Multidrug resistance pump	102.771	33.9799	1.37939	0.0297548
PGSC0003DMG400028245	Short-chain dehydrogenase/reductase 2	33.0879	15.7439	1.37568	0.00300979
PGSC0003DMG400023615	Universal stress protein family protein	9.47252	6.70276	1.37322	0.00964637
PGSC0003DMG402006074	Geraniol 10-hydroxylase	13.7081	9.01984	1.37278	0.0108632
PGSC0003DMG400026479	Metal ion binding protein	14.9674	12.4533	1.369	0.0494568
PGSC0003DMG400006905	Gene of unknown function	9.19635	3.82271	1.36767	0.041152
PGSC0003DMG400019408	WRKY transcription factor	10.7493	6.49862	1.36664	0.0205593
PGSC0003DMG400002607	Conserved gene of unknown function	84.947	49.7268	1.3656	0.00260554
PGSC0003DMG400026522	Avr9/Cf-9 rapidly elicited protein 141	7.79335	3.79952	1.3578	0.017546
PGSC0003DMG402010071	Geraniol 10-hydroxylase	7.57909	7.25928	1.35568	0.0116736
PGSC0003DMG400020582	Selenium-binding protein	145.611	104.229	1.35278	0.0022649
PGSC0003DMG400003748	Peroxidase	11.9275	9.60516	1.35027	0.0395759
PGSC0003DMG400015412	Triacylglycerol lipase	18.9536	10.8968	1.34993	0.0107659
PGSC0003DMG400004952	Branched-chain amino acid aminotransferase	93.3523	70.9245	1.34861	0.00180065
PGSC0003DMG400027234	Conserved gene of unknown function	12.8553	9.16763	1.34632	0.0135804
PGSC0003DMG400011189	HQT	39.0747	30.8734	1.34579	0.0127877
PGSC0003DMG400013352	Dopamine beta-monooxygenase	48.6457	48.7928	1.33987	0.0212396
PGSC0003DMG400026346	F-box family protein	15.1855	9.18991	1.33856	0.018169
PGSC0003DMG400013653	Copper transporter	66.9199	48.0876	1.33844	0.0018448
PGSC0003DMG400005031	Hydrolase, alpha/beta fold family protein	11.9721	10.4198	1.33762	0.00798535
PGSC0003DMG400014567	Conserved gene of unknown function	9.10822	5.23264	1.33748	0.0187799
PGSC0003DMG400020484	ATP synthase subunit b', chloroplastic	10.1897	3.6591	1.33101	0.0171133
PGSC0003DMG400028374	Ureide permease	54.2812	42.5087	1.33097	0.00647516
PGSC0003DMG400010025	Multicopper oxidase	92.2747	59.5065	1.32716	0.021026
PGSC0003DMG400033928	Peptidase S41 family protein	28.6446	10.5808	1.32587	0.0411567
PGSC0003DMG400015360	Thioredoxin m(Mitochondrial)-type	8.29102	5.94758	1.32485	0.0461687
PGSC0003DMG402004033	Gene of unknown function	74.2772	32.2053	1.32448	0.00244744
PGSC0003DMG400017284	Receptor-like kinase	9.24476	5.44967	1.32346	0.0134888
PGSC0003DMG400011842	Chitinase	221.37	201.686	1.32342	0.00490523
PGSC0003DMG400025814	CXE carboxylesterase	36.6222	32.6877	1.32105	0.0382244
PGSC0003DMG400011266	Catechol O-methyltransferase	269.392	159.993	1.31906	0.003625
PGSC0003DMG400010597	Gene of unknown function	45.8081	36.1406	1.31697	0.0191159
PGSC0003DMG400016124	UDP-glucosyltransferase	10.214	5.6386	1.31614	0.0154015
PGSC0003DMG400022370	Diphosphonucleoside phosphohydrolase	8.89098	7.51732	1.31559	0.0117956
PGSC0003DMG400020560	Protein phosphatase 2c	18.4098	8.92186	1.31463	0.0104192
PGSC0003DMG400014449	LeOPT1	17.7339	10.7131	1.31462	0.0272468
PGSC0003DMG400026382	Gamma-glutamyl-gamma-aminobutyrate hydrolase	57.3031	49.1187	1.31373	0.0202011
PGSC0003DMG400029832	Sugar-dependent1	60.9818	27.3652	1.31355	0.00806014
PGSC0003DMG400014654	Glutathione S-transferase/peroxidase	91.3472	42.408	1.31352	0.00972969
PGSC0003DMG400029074	Purine permease	17.5403	8.60661	1.31273	0.0433033
PGSC0003DMG402030920	Cucumber peeling cupredoxin	25.4262	19.7999	1.30968	0.0447945
PGSC0003DMG400011291	Tobamovirus multiplication 1	19.1805	14.5992	1.30926	0.00369995
PGSC0003DMG400008508	S-locus-specific glycoprotein S6	13.6534	10.9179	1.30875	0.0122771
PGSC0003DMG400017743	Phosphatidylinositol N-acetylglucosaminyltransferase subunit C	17.034	8.08858	1.30437	0.00940346
PGSC0003DMG402027687	Wound-inducible carboxypeptidase	7.06299	3.75949	1.30055	0.0260099
PGSC0003DMG400009883	Calcium-dependent protein kinase	7.33883	4.3812	1.30048	0.0117824
PGSC0003DMG400013982	Proline transporter 1	170.374	100.049	1.29987	0.0232379
PGSC0003DMG400030521	E3 ubiquitin-protein ligase RHA2A	9.24534	3.97138	1.29873	0.0312178
PGSC0003DMG400021684	E3 ubiquitin-protein ligase RMA1H1	71.2266	41.6896	1.2975	0.0121814
PGSC0003DMG400029046	Aromatic amino acid decarboxylase 1B	56.3296	45.5598	1.29736	0.00304706
PGSC0003DMG400029416	Glutathione-s-transferase theta, gst	16.6679	15.1238	1.29656	0.036978
PGSC0003DMG402016602	Tospovirus resistance protein C	26.6613	16.898	1.29328	0.0108632
PGSC0003DMG400009728	Nudix hydrolase 17, mitochondrial	44.5729	27.5586	1.29307	0.0143974
PGSC0003DMG400021157	Sterol 22-desaturase	13.8401	10.7986	1.29198	0.0129559
PGSC0003DMG401022539	Conserved gene of unknown function	8.04343	7.32805	1.29164	0.0175847
PGSC0003DMG400033642	2,4-dienoyl-CoA reductase	87.333	57.7872	1.2906	0.0156009
PGSC0003DMG400010618	Conserved gene of unknown function	29.0007	15.2438	1.2901	0.0313679
PGSC0003DMG400013392	CBL-interacting protein kinase 20	58.2804	28.3921	1.28923	0.0269195
PGSC0003DMG402011679	Ent-kaurene oxidase	8.28984	6.53166	1.28451	0.0160758
PGSC0003DMG400023910	ATEXO70H4	9.24393	4.78055	1.28427	0.0463103
PGSC0003DMG401030920	Cucumber peeling cupredoxin	56.8691	31.5047	1.2842	0.0479435
PGSC0003DMG400022344	FAD-linked oxidoreductase 1	30.6693	21.4815	1.28257	0.0404003
PGSC0003DMG400002373	Gene of unknown function	7.36866	4.92229	1.27984	0.0499805
PGSC0003DMG400022378	Epoxide hydrolase	22.7665	17.305	1.27849	0.00340511
PGSC0003DMG402002262	ATP-binding cassette transporter	13.9423	10.1761	1.27614	0.0115651
PGSC0003DMG400010684	GATA transcription factor	9.01614	7.42628	1.27453	0.0179341
PGSC0003DMG400024037	Aminotransferase ybdL	32.8148	15.2995	1.2743	0.00337824
PGSC0003DMG400001433	ATP binding protein	10.697	8.07198	1.26949	0.00722159
PGSC0003DMG400018839	Acid phosphatase 1	10.3989	7.94697	1.26752	0.0161086
PGSC0003DMG400022402	Hexose transporter 1	230.228	109.251	1.26728	0.00992322
PGSC0003DMG401018777	12-oxophytodienoate reductase 1	9.30845	6.39732	1.26655	0.0354285
PGSC0003DMG400000601	ZR1 protein	6.28332	6.16831	1.26643	0.0206242
PGSC0003DMG400021452	AMP dependent ligase	79.3807	65.2037	1.2624	0.0110876
PGSC0003DMG400006840	SBT4B protein	8.4666	5.33873	1.26223	0.0413786
PGSC0003DMG400031303	F-box domain containing protein	12.162	13.323	1.26163	0.0109103
PGSC0003DMG400025873	UDP-glucose:glucosyltransferase	201.531	131.825	1.26111	0.019999
PGSC0003DMG400019484	UDP-glucose:glucosyltransferase	23.9662	14.8427	1.25887	0.0145063
PGSC0003DMG400026533	Conserved gene of unknown function	8.53193	7.92929	1.25815	0.0185522
PGSC0003DMG400014212	Heat shock protein	11.1713	5.10205	1.25636	0.0408902
PGSC0003DMG400002302	Aminoadipic semialdehyde synthase	10.7401	8.35263	1.25392	0.017351
PGSC0003DMG400021499	Ctp synthase	210.825	126.06	1.25328	0.0198199
PGSC0003DMG400009959	Ornithine decarboxylase	47.5465	36.2847	1.24833	0.0201093
PGSC0003DMG400002171	Glutathione S-transferase T2	139.41	109.169	1.2478	0.00798535
PGSC0003DMG400007552	Conserved gene of unknown function	29.1826	14.6129	1.24767	0.00398029
PGSC0003DMG400002980	Disease resistance protein R3a	20.3848	12.7493	1.24463	0.00752494
PGSC0003DMG400000718	Conserved gene of unknown function	14.4283	13.92	1.24398	0.0316592
PGSC0003DMG400025871	UDP-glucose:glucosyltransferase	187.899	98.9483	1.24247	0.0205666
PGSC0003DMG400006872	Thylakoid lumenal 19 kDa protein, chloroplast	5.29646	4.77905	1.24208	0.0350591
PGSC0003DMG400029727	Conserved gene of unknown function	20.319	13.6062	1.24152	0.0174412
PGSC0003DMG400005426	Dirigent 1	50.8012	40.2929	1.24119	0.003625
PGSC0003DMG400014627	Glutathione S-transferase	462.168	291.749	1.24049	0.00770029
PGSC0003DMG400030891	Hydrolase, hydrolyzing O-glycosyl compounds	196.955	108.841	1.23986	0.0177908
PGSC0003DMG400012844	Pirin	30.7472	28.9267	1.23933	0.0129992
PGSC0003DMG400017560	Phosphatidylinositol-4-phosphate 5-kinase	10.563	6.62866	1.2388	0.0213568
PGSC0003DMG400024155	Flavonol synthase/flavanone 3-hydroxylase	7.8938	5.0918	1.23777	0.0260627
PGSC0003DMG400008830	NAD-dependent epimerase/dehydratase	32.7989	33.7596	1.2366	0.0135746
PGSC0003DMG400006455	Gene of unknown function	71.2244	29.3027	1.23627	0.00390251
PGSC0003DMG400019336	Conserved gene of unknown function	7.99219	3.94003	1.23537	0.0241128
PGSC0003DMG400030715	Heparanase	44.8404	27.9447	1.23201	0.0370314
PGSC0003DMG402017205	Nucleolar GTP-binding protein	15.1065	16.3725	1.22955	0.0136663
PGSC0003DMG400036183	Conserved gene of unknown function	22.1568	11.7327	1.2291	0.00776373
PGSC0003DMG401019891	AMP dependent CoA ligase	7.55868	5.90563	1.2278	0.0427899
PGSC0003DMG400025692	Amino acid binding protein	20.5595	12.2688	1.22619	0.0105656
PGSC0003DMG400020335	Axi 1 protein from Nicotiana tabacum	40.1673	21.6531	1.22608	0.0226656
PGSC0003DMG400015860	Molybdopterin cofactor sulfurase	39.9234	17.0697	1.22477	0.00506258
PGSC0003DMG400011641	CBL-interacting protein kinase 13	18.1819	17.9724	1.22381	0.00419311
PGSC0003DMG400008223	Heat shock factor protein HSF30	28.7835	15.2378	1.22335	0.0385343
PGSC0003DMG400018795	Multidrug resistance protein 1, 2	81.2662	44.1367	1.22261	0.00673876
PGSC0003DMG400015448	MAPKKK5	32.5452	26.9081	1.22257	0.0175847
PGSC0003DMG400005262	Anthranilate phosphoribosyltransferase	8.6293	10.4806	1.2224	0.0228284
PGSC0003DMG400030402	Histone H4	48.2426	36.6842	1.21853	0.00455144
PGSC0003DMG400013347	Acyltransferase	6.33483	5.63046	1.21806	0.0160758
PGSC0003DMG400028944	Charged multivesicular body protein 4b	39.0835	33.333	1.21695	0.00404994
PGSC0003DMG400015351	Conserved gene of unknown function	11.412	5.06271	1.2154	0.0226656
PGSC0003DMG400027233	ATP binding / carbohydrate binding / kinase/ protein kinase/ protein serine/threonine kinase/ protein tyrosine kinase/ sugar binding	11.3885	5.96601	1.215	0.0208332
PGSC0003DMG400022506	Cytidine deaminase	167.284	135.27	1.21468	0.00612014
PGSC0003DMG400028235	Hin1	23.5528	23.0788	1.21427	0.0237286
PGSC0003DMG401006439	Gene of unknown function	60.7421	50.068	1.21381	0.0153673
PGSC0003DMG400010674	GMP synthase	25.0951	17.2576	1.21326	0.0151366
PGSC0003DMG400022063	WRKY1a transcription factor	35.519	32.7636	1.21277	0.0487262
PGSC0003DMG402015827	Wall-associated kinase	35.8007	18.9304	1.21272	0.00549652
PGSC0003DMG400001688	Ethphon-induced protein	184.049	93.1323	1.21258	0.00580816
PGSC0003DMG400039609	NB-ARC domain containing protein	11.0367	7.15805	1.21126	0.0161674
PGSC0003DMG400046726	F-box family protein	11.986	5.92659	1.21088	0.0125038
PGSC0003DMG400030841	Conserved gene of unknown function	13.9253	10.5699	1.20947	0.0109103
PGSC0003DMG400011611	Hcr2-0B	11.1253	6.68667	1.20865	0.0211189
PGSC0003DMG400010993	Cytochrome P450 hydroxylase	12.954	14.5305	1.20572	0.017345
PGSC0003DMG400029320	Conserved gene of unknown function	29.0413	15.3362	1.20475	0.016473
PGSC0003DMG400003695	Endo-1,4-beta-mannosidase protein 1	9.26803	6.44433	1.20446	0.0468782
PGSC0003DMG400033038	Isochorismate synthase	6.69324	4.19354	1.20418	0.0400674
PGSC0003DMG400016623	Cytochrome P450	11.6625	6.03079	1.20393	0.0439649
PGSC0003DMG400031194	Nucleotide pyrophosphatase/phosphodiesterase	6.04143	4.09302	1.20122	0.041018
PGSC0003DMG400035093	Gene of unknown function	9.29569	7.8389	1.20112	0.0165518
PGSC0003DMG400028159	Transcription factor	8.60373	3.27694	1.20064	0.0347549
PGSC0003DMG400015370	Conserved gene of unknown function	99.678	45.0443	1.20003	0.016473
PGSC0003DMG400020660	Protein kinase domain containing protein	16.6255	14.4775	1.19778	0.0105656
PGSC0003DMG402003983	ATP binding protein	6.17529	5.21339	1.1975	0.0237182
PGSC0003DMG400001830	Conserved gene of unknown function	19.4365	10.6751	1.19633	0.00888053
PGSC0003DMG400025927	Conserved gene of unknown function	218.275	190.558	1.19432	0.0400434
PGSC0003DMG400036968	Conserved gene of unknown function	20.8971	12.93	1.19429	0.0105478
PGSC0003DMG400025772	Tip120	7.87226	6.49955	1.19402	0.0376408
PGSC0003DMG401005711	Gene of unknown function	6.86707	6.14605	1.18959	0.0266224
PGSC0003DMG401002917	Disease resistance protein BS2	14.1925	7.0038	1.18928	0.0247371
PGSC0003DMG402028184	Molybdopterin-binding	7.34903	7.0372	1.18719	0.0285912
PGSC0003DMG400014327	Methyl binding domain protein	26.1004	14.8439	1.18713	0.00789913
PGSC0003DMG400017643	Conserved gene of unknown function	150.663	127.22	1.18675	0.0224872
PGSC0003DMG400031453	Gene of unknown function	16.8423	6.73444	1.18548	0.0133396
PGSC0003DMG400017742	NC domain-containing protein	70.2212	45.6149	1.18542	0.00538359
PGSC0003DMG400020271	Ubiquitin-protein ligase	12.8652	9.86481	1.1852	0.0410703
PGSC0003DMG400023801	Armadillo repeat-containing protein	47.572	33.8879	1.18264	0.0435092
PGSC0003DMG400019435	Wound-induced protein WIN1	354.441	433.623	1.18139	0.0441524
PGSC0003DMG400023730	F-box family protein	19.9305	15.8893	1.17803	0.0107611
PGSC0003DMG400005390	Calmodulin-binding protein	7.16356	4.98682	1.17741	0.0276303
PGSC0003DMG400011249	F-box family protein	23.2038	20.3145	1.17354	0.0417813
PGSC0003DMG400030918	Dicyanin	86.1581	73.3236	1.17259	0.0306404
PGSC0003DMG400022716	Phospholipase A22	12.4069	8.05588	1.17094	0.0456327
PGSC0003DMG400012380	ATEXO70E1	8.41259	5.20153	1.16903	0.0410006
PGSC0003DMG400025600	Conserved gene of unknown function	5.58041	4.78383	1.16902	0.0365738
PGSC0003DMG400015757	RabGAP/TBC domain-containing protein	11.0912	9.20576	1.16717	0.0162466
PGSC0003DMG400028140	Ring finger protein	28.5235	18.7727	1.16712	0.0102906
PGSC0003DMG400027868	UPF0497 membrane protein 16	44.5648	35.0874	1.16616	0.0116361
PGSC0003DMG400028153	Hin1	34.8559	25.0763	1.16579	0.0419519
PGSC0003DMG400001549	Beta-amylase	134.064	91.4297	1.16551	0.0231646
PGSC0003DMG400031811	Esterase/lipase/thioesterase family protein	13.102	6.78414	1.16506	0.0341279
PGSC0003DMG400022660	F-box family protein	13.3505	8.60777	1.16347	0.0167002
PGSC0003DMG401002977	Serine/threonine-protein kinase Nek4	23.8755	13.1076	1.16164	0.0199043
PGSC0003DMG400009882	Nucleoredoxin	27.5308	14.5818	1.16134	0.0464003
PGSC0003DMG400011891	NAC domain protein	117.912	104.13	1.16071	0.0110371
PGSC0003DMG400003079	Leucoanthocyanidin dioxygenase	12.9461	7.99539	1.15865	0.0328801
PGSC0003DMG403001521	Disease resistance response protein	6.28115	4.09723	1.15839	0.0291209
PGSC0003DMG400016429	Kinase	11.8971	6.42334	1.15728	0.029724
PGSC0003DMG400018254	Germin 3	11.0983	6.241	1.15423	0.0324753
PGSC0003DMG400018184	Carbohydrate binding protein	36.6115	20.1144	1.15288	0.00639629
PGSC0003DMG400004958	Inositol-tetrakisphosphate 1-kinase 2	20.1146	8.37033	1.15123	0.0115651
PGSC0003DMG400032778	Conserved gene of unknown function	8.59538	5.26616	1.15072	0.0180725
PGSC0003DMG402019961	Glossy1 protein	13.4919	8.79822	1.14995	0.0239961
PGSC0003DMG400028152	Hin1	39.0478	33.9	1.14972	0.0208697
PGSC0003DMG400001390	Gene of unknown function	35.483	28.6605	1.14962	0.0287425
PGSC0003DMG400018452	ATP binding protein	10.8904	10.6688	1.1482	0.0241128
PGSC0003DMG404026043	NRC1	15.0578	6.86437	1.14775	0.0227675
PGSC0003DMG400019033	Cysteine proteinase 3	467.567	261.795	1.14734	0.00928055
PGSC0003DMG400018407	Zinc finger protein	53.033	44.6727	1.14723	0.0377937
PGSC0003DMG400015668	Transcription factor	18.4249	17.5582	1.14693	0.0176083
PGSC0003DMG400017115	Nodulin family protein	43.1313	47.9149	1.14647	0.049921
PGSC0003DMG400030005	Poly(A) polymerase	7.49152	5.60074	1.14433	0.0389206
PGSC0003DMG402005796	Brain protein 44	15.6505	8.13726	1.14212	0.0338339
PGSC0003DMG400006680	Peroxidase 1	11.6517	5.00656	1.13883	0.0317275
PGSC0003DMG400011071	Kinase	6.89249	4.92887	1.13752	0.0354285
PGSC0003DMG400022490	Sodium/hydrogen exchanger	61.6603	33.218	1.13377	0.0221772
PGSC0003DMG401028844	Cell division control protein	32.0497	34.903	1.13366	0.0076371
PGSC0003DMG402014734	P-coumaroyl quinate/shikimate 3'-hydroxylase	33.2248	20.0161	1.13292	0.0162306
PGSC0003DMG400001924	Matrix metalloprotease 1	6.80335	3.2596	1.12925	0.0383879
PGSC0003DMG401001531	Conserved gene of unknown function	20.1927	21.7128	1.12815	0.011887
PGSC0003DMG401001494	TSI-1 protein	325.979	132.533	1.12794	0.0336566
PGSC0003DMG400020620	Acyl-coenzyme A oxidase 2, peroxisomal	94.9477	48.9054	1.12653	0.00745284
PGSC0003DMG400027638	Mutator transposase-like polypeptide	7.43168	4.64304	1.12605	0.0362254
PGSC0003DMG400001149	Allene oxide synthase 2	13.2356	6.9622	1.12581	0.0232712
PGSC0003DMG400010989	Type-1 phosphatidic acid phosphohydrolase 1	5.85881	4.83561	1.12394	0.0358748
PGSC0003DMG400009556	Replication factor A 1, rfa1	34.0068	24.7213	1.12365	0.041018
PGSC0003DMG400023995	Trehalose-6-phosphate synthase	68.7796	63.5648	1.12284	0.0247838
PGSC0003DMG401023991	Conserved gene of unknown function	16.0845	14.0537	1.12119	0.0464003
PGSC0003DMG400024644	101 kDa heat shock protein	56.011	36.9118	1.12045	0.0346014
PGSC0003DMG400022520	Gene of unknown function	62.3019	26.9361	1.11902	0.0165518
PGSC0003DMG400032563	Conserved gene of unknown function	13.1591	13.2964	1.11793	0.0211391
PGSC0003DMG400001884	Cystathionine beta-lyase	12.2169	8.67326	1.11648	0.0245654
PGSC0003DMG400016401	Electron transporter	32.8447	30.7473	1.11635	0.00968896
PGSC0003DMG400021688	Gene of unknown function	8.57705	7.62265	1.11606	0.0252277
PGSC0003DMG400027856	Geranylgeranyl pyrophosphate synthase 2	10.9402	7.67941	1.1145	0.0326103
PGSC0003DMG400009399	Glutaredoxin-C9	26.512	27.0382	1.11414	0.0127862
PGSC0003DMG401025971	Vesicle-associated membrane protein	64.7358	58.6052	1.11159	0.00823194
PGSC0003DMG402016933	RGC2 resistance protein K	5.46135	5.38458	1.11011	0.0367727
PGSC0003DMG400014028	Serine rich protein	8.72782	7.38961	1.10915	0.0337111
PGSC0003DMG402012386	CYP72A58	11.8686	4.65785	1.10871	0.040753
PGSC0003DMG400000537	Guanosine-3',5'-bis(Diphosphate) 3'-pyrophosphohydrolase	18.5475	23.6045	1.10692	0.0262358
PGSC0003DMG400010209	Ubiquitin-protein ligase	11.0202	7.92907	1.10565	0.0301031
PGSC0003DMG400034780	Ankyrin repeat-containing protein	8.85363	8.20297	1.10403	0.030563
PGSC0003DMG400008685	Neighbor of COX4	13.9007	8.40269	1.10386	0.0239961
PGSC0003DMG400016129	ATP binding protein	7.92041	4.28581	1.10356	0.0388871
PGSC0003DMG400002930	Jasmonate ZIM-domain protein 1	32.1036	32.6254	1.0994	0.0196881
PGSC0003DMG400013645	EMB1624	7.31172	6.45755	1.0994	0.0337897
PGSC0003DMG400028030	Conserved gene of unknown function	10.5496	9.34722	1.09829	0.0389967
PGSC0003DMG400022448	Conserved gene of unknown function	13.6814	11.2134	1.09784	0.0122424
PGSC0003DMG400018679	3-hydroxy-3-methylglutaryl-coenzyme A reductase 3	48.9175	36.1423	1.09602	0.00911187
PGSC0003DMG400002003	Gene of unknown function	6.48523	4.59123	1.09363	0.041286
PGSC0003DMG400025756	Protein phosphatase 2c	32.0333	23.4263	1.0928	0.0115651
PGSC0003DMG400003546	Ferulate-5-hydroxylase	137.45	80.84	1.09188	0.048574
PGSC0003DMG400018774	Cell division protease ftsH	7.47415	5.29954	1.09154	0.0463713
PGSC0003DMG400030572	ATP binding protein	37.6178	45.7473	1.0901	0.00968896
PGSC0003DMG400014224	Amino acid binding protein	11.211	8.18985	1.08896	0.0238957
PGSC0003DMG400021422	Transcription cofactor	126.23	82.6243	1.08652	0.0176746
PGSC0003DMG401016404	Conserved gene of unknown function	21.3339	15.0471	1.08505	0.012595
PGSC0003DMG400036991	Conserved gene of unknown function	17.2337	16.9727	1.08395	0.0160885
PGSC0003DMG400033566	Flavonol synthase/flavanone 3-hydroxylase	6.70656	5.84507	1.08385	0.0418839
PGSC0003DMG400004757	Conserved gene of unknown function	8.13487	5.97616	1.08185	0.0417813
PGSC0003DMG400023465	Phospholipase	22.2124	19.6086	1.08159	0.0176162
PGSC0003DMG400003507	TVLP1	12.2816	5.25733	1.08066	0.0321779
PGSC0003DMG400003353	NBS-LRR resistance protein	17.1017	19.5064	1.07964	0.0180333
PGSC0003DMG401019961	Gene of unknown function	19.1765	10.8879	1.0767	0.019894
PGSC0003DMG400039856	Beta-glucan-elicitor receptor	32.8661	19.4055	1.07628	0.0106988
PGSC0003DMG402030323	Conserved gene of unknown function	9.15093	7.84675	1.07612	0.0389509
PGSC0003DMG400024693	Lipoxygenase	19.054	16.3021	1.07525	0.0138292
PGSC0003DMG400011378	CONSTANS-like zinc finger protein	29.5217	20.8027	1.07368	0.0147367
PGSC0003DMG400030463	NN mitogen-activated protein kinase	54.0623	46.0909	1.07098	0.0233523
PGSC0003DMG401009305	Disease resistance protein RGA3	9.39219	6.22297	1.07004	0.041152
PGSC0003DMG400025934	Conserved gene of unknown function	10.0374	5.59934	1.06898	0.0306404
PGSC0003DMG401014734	P-coumaroyl quinate/shikimate 3'-hydroxylase	13.1397	8.44491	1.06865	0.0315153
PGSC0003DMG400028799	Pollen-specific C2 domain containing protein	10.4913	7.24722	1.06862	0.040377
PGSC0003DMG401016933	Disease resistance protein; Calcium-binding EF-hand; AAA ATPase	12.4685	8.79281	1.06591	0.0292423
PGSC0003DMG400010994	Cytochrome P450 hydroxylase	9.87134	5.89885	1.0639	0.0448265
PGSC0003DMG402024480	Gene of unknown function	6.92072	8.34338	1.06382	0.0303335
PGSC0003DMG400003816	Histone H2A	12.0627	8.3567	1.06171	0.0331978
PGSC0003DMG400029419	Syringolide-induced protein 14-1-1	5.46155	5.15874	1.06138	0.0283717
PGSC0003DMG401028184	Molybdopterin-binding	15.8422	13.8351	1.05728	0.0302474
PGSC0003DMG400015728	HIPL1 protein	41.6076	29.048	1.05618	0.011887
PGSC0003DMG400021245	Cell cycle regulatory protein	5.99683	5.11745	1.05607	0.0452773
PGSC0003DMG400001122	Coiled-coil protein	15.2956	8.33707	1.05495	0.0350168
PGSC0003DMG400023458	Phenylalanine ammonia-lyase	295.305	263.349	1.05462	0.0149368
PGSC0003DMG400005716	Conserved gene of unknown function	52.3799	35.0214	1.05449	0.0362254
PGSC0003DMG400021542	CYP81B36	105.275	72.9166	1.05349	0.0499966
PGSC0003DMG401028427	Leucine-rich repeat family protein	8.00455	4.98892	1.0506	0.0473466
PGSC0003DMG400023461	Chlorophyll a-b binding protein 6A, chloroplastic	55.224	30.7675	1.05005	0.0477718
PGSC0003DMG400022260	BTB/POZ domain-containing protein	45.5516	23.5762	1.04893	0.0231794
PGSC0003DMG400019721	Receptor serine/threonine kinase	5.18335	6.45625	1.0469	0.0472108
PGSC0003DMG400022655	Lipase	25.6538	11.1142	1.04672	0.0212081
PGSC0003DMG400015330	Homogentisate 1,2-dioxygenase	75.0793	49.1212	1.04637	0.0110281
PGSC0003DMG400030434	Acyl-CoA thioesterase	27.8091	13.3817	1.04489	0.0188408
PGSC0003DMG401014048	Leucine Rich Repeat family protein	27.0341	24.1127	1.04477	0.0155753
PGSC0003DMG400022815	Protein kinase	18.3288	10.6304	1.04425	0.0380902
PGSC0003DMG400016880	Gene of unknown function	13.5907	9.83117	1.04409	0.0179341
PGSC0003DMG400027803	Cell division protein kinase	13.3718	11.721	1.04362	0.0256865
PGSC0003DMG402014048	Non-LTR retroelement reverse transcriptase	23.6103	17.5088	1.04269	0.0198513
PGSC0003DMG400033670	Bacterial spot disease resistance protein 4	5.49422	5.8565	1.04239	0.0313711
PGSC0003DMG402009344	Conserved gene of unknown function	9.66894	5.18681	1.0402	0.0336566
PGSC0003DMG400009533	Structural molecule	8.6306	5.65503	1.03892	0.0428997
PGSC0003DMG400028255	Soul heme-binding family protein	13.2412	8.65881	1.03857	0.0294677
PGSC0003DMG401009323	Receptor protein kinase	28.727	26.7514	1.03744	0.0373757
PGSC0003DMG400022950	Ribosomal protein S6 kinase	11.9811	14.9405	1.03736	0.0171133
PGSC0003DMG400001089	Conserved gene of unknown function	6.09731	4.3799	1.03509	0.0358706
PGSC0003DMG400014109	Conserved gene of unknown function	22.8858	17.0653	1.03401	0.0227675
PGSC0003DMG400010230	Receptor protein kinase	29.7465	35.4591	1.03249	0.017293
PGSC0003DMG400003013	Beta-D-glucan exohydrolase	197.904	99.8999	1.03133	0.0159931
PGSC0003DMG400047346	BRASSINOSTEROID INSENSITIVE 1-associated receptor kinase 1	41.1425	40.3667	1.02947	0.0186042
PGSC0003DMG400022832	Triose phosphate/phosphate translocator, chloroplastic	32.4837	22.4628	1.02936	0.0478719
PGSC0003DMG400013482	Conserved gene of unknown function	59.4046	43.7739	1.02744	0.0124099
PGSC0003DMG400004561	Late blight resistance protein Rpi-blb2	15.7923	20.6785	1.02715	0.0210487
PGSC0003DMG400002123	Ripening regulated protein DDTFR18	89.369	88.7166	1.027	0.047681
PGSC0003DMG400003429	Atypical receptor-like kinase 1	35.423	27.8213	1.02649	0.0248011
PGSC0003DMG400008938	Endo-1,4-beta-glucanase	75.5267	72.9689	1.02632	0.0191159
PGSC0003DMG400016959	ATP synthase delta chain, chloroplastic	18.4055	13.7937	1.02477	0.0288154
PGSC0003DMG400017180	Electron transfer flavoprotein beta-subunit	48.1734	35.7102	1.02405	0.0131107
PGSC0003DMG400002492	Calmodulin binding protein	6.19251	5.57224	1.02278	0.0428752
PGSC0003DMG402018708	Aldehyde oxidase	47.7548	44.4406	1.02063	0.0127862
PGSC0003DMG400030767	Iaa-amino acid hydrolase 4	24.1893	17.1818	1.01986	0.0201093
PGSC0003DMG400017226	Inorganic phosphate transporter 1	381.371	252.924	1.01776	0.0363787
PGSC0003DMG400002310	Gene of unknown function	17.0024	8.4366	1.01742	0.0335747
PGSC0003DMG400030698	Stress induced protein	15.3947	11.7395	1.0174	0.0267208
PGSC0003DMG400019087	REX1 DNA Repair family protein	11.4188	10.0136	1.01722	0.0382903
PGSC0003DMG400016108	Endo-1,3-1,4-beta-d-glucanase	25.6345	18.3196	1.01533	0.021759
PGSC0003DMG400009217	Conserved gene of unknown function	13.2536	8.3216	1.01472	0.0353101
PGSC0003DMG400018275	Germin	18.8992	21.2359	1.01402	0.0143081
PGSC0003DMG401001401	Inositol-1,4,5-triphosphate-5-phosphatase	45.3881	30.1131	1.01255	0.0149368
PGSC0003DMG400019758	Dihydrodipicolinate synthase, chloroplastic	37.8431	18.2232	1.01232	0.0149927
PGSC0003DMG400023074	Isoamyl acetate-hydrolyzing esterase	8.50884	9.51995	1.01231	0.0476282
PGSC0003DMG400003446	Undecaprenyl pyrophosphate synthetase	25.2351	17.9612	1.0116	0.0160254
PGSC0003DMG400011310	Epoxide hydrolase 1	35.7354	23.463	1.00779	0.017345
PGSC0003DMG400000541	Hydrogen peroxide-induced 1	119.682	116.124	1.00388	0.0170045
PGSC0003DMG400031844	2-Hydroxyisoflavanone dehydratase	236.28	235.37	1.00381	0.0180439
PGSC0003DMG400021815	TRNA-(N1G37) methyltransferase	5.5928	30.6986	-1.00038	0.0348276
PGSC0003DMG400032152	Enoyl-acyl-carrier-protein reductase	9.83514	28.2554	-1.00097	0.0297298
PGSC0003DMG400016997	Pentatricopeptide repeat-containing protein	7.38192	26.4282	-1.00199	0.0321482
PGSC0003DMG400014436	Polyubiquitin 1	20.3484	35.9474	-1.00204	0.014335
PGSC0003DMG400007760	Bet v I allergen family protein	235.019	810.651	-1.00307	0.0398311
PGSC0003DMG400010676	DNA binding protein	77.7511	282.199	-1.00634	0.0164829
PGSC0003DMG400014978	Calmodulin-binding transcription activator (Camta), plants	4.23301	10.5252	-1.00666	0.0480492
PGSC0003DMG400022963	Isoamyl acetate-hydrolyzing esterase	7.7523	19.0113	-1.00701	0.0336723
PGSC0003DMG400023536	Eukaryotic translation initiation factor 2 gamma subunit	42.3069	104.356	-1.00714	0.0138718
PGSC0003DMG400015754	RNA binding protein	140.513	352.334	-1.0083	0.0178291
PGSC0003DMG400021917	Gene of unknown function	8.78858	34.2796	-1.01042	0.0361671
PGSC0003DMG400022496	60S ribosome subunit biogenesis protein NIP7	36.2465	91.8468	-1.01162	0.0135422
PGSC0003DMG400012156	Polygalacturonase	18.4215	86.3988	-1.01242	0.0432419
PGSC0003DMG400023819	Cytochrome P450	8.56324	33.4602	-1.01348	0.0233895
PGSC0003DMG400029643	Nodule inception protein	12.9368	31.7833	-1.01367	0.0489274
PGSC0003DMG400022641	Reductase 2	6.79994	28.576	-1.01416	0.0249644
PGSC0003DMG402021193	U3 small nucleolar RNA-interacting protein	26.4071	76.8942	-1.01493	0.0135422
PGSC0003DMG400020909	ATP binding protein	11.6234	35.7393	-1.01735	0.0163538
PGSC0003DMG400001864	RNA binding protein	3.81372	8.63837	-1.01874	0.0482188
PGSC0003DMG400014869	Formin 6	5.01643	15.3528	-1.01939	0.0269574
PGSC0003DMG401027007	40S ribosomal protein S29	243.859	748.114	-1.02261	0.0184038
PGSC0003DMG400016197	AP2/EREBP transcription factor	4.45599	11.8596	-1.02333	0.033926
PGSC0003DMG400024264	Ribosomal protein l7ae	81.3431	297.83	-1.02445	0.0155088
PGSC0003DMG400029132	UDP-glucose:glucosyltransferase	3.50383	10.6092	-1.02464	0.0499966
PGSC0003DMG400019083	Conserved gene of unknown function	10.2559	31.1079	-1.03079	0.037994
PGSC0003DMG400021533	Hspc200	17.4955	43.2327	-1.03256	0.0222552
PGSC0003DMG400005331	WD-repeat protein	25.0829	91.2726	-1.03276	0.0119074
PGSC0003DMG400015182	Deoxycytidylate deaminase	6.86479	14.6072	-1.03307	0.0291209
PGSC0003DMG400003403	PPR1 protein	4.10837	10.2398	-1.03589	0.0479634
PGSC0003DMG400006547	Conserved gene of unknown function	9.00158	21.681	-1.03643	0.0288887
PGSC0003DMG400022489	Mitochondrial import inner membrane translocase subunit tim44	25.228	61.6289	-1.03893	0.0121598
PGSC0003DMG400025930	Pentatricopeptide repeat-containing protein	14.4315	35.2588	-1.03971	0.0162466
PGSC0003DMG400015458	Lrr receptor protein kinase	17.4071	69.8181	-1.03996	0.0130214
PGSC0003DMG400025762	Gene of unknown function	7.69907	19.5553	-1.0401	0.0256537
PGSC0003DMG400023206	Cold shock domain protein 2	5.4808	13.0929	-1.04113	0.0311265
PGSC0003DMG400000162	Ccr4-not transcription complex	3.54379	10.9464	-1.04168	0.0476853
PGSC0003DMG400018364	Conserved gene of unknown function	14.465	70.1701	-1.04197	0.0134366
PGSC0003DMG400031753	NAC domain protein	3.50624	16.1147	-1.04283	0.0370267
PGSC0003DMG400013691	SAUR family protein	3.68548	8.37207	-1.04482	0.0431845
PGSC0003DMG401019602	Gene of unknown function	19.0558	57.2549	-1.04984	0.012358
PGSC0003DMG400021889	Conserved gene of unknown function	16.2244	62.6456	-1.05013	0.0404551
PGSC0003DMG400014362	F-box/LRR-repeat protein	2.88171	8.67023	-1.052	0.0470821
PGSC0003DMG400032159	Dynein light chain type 1 family protein	5.46271	16.5056	-1.05225	0.0312318
PGSC0003DMG400020165	DNA-directed RNA polymerases I, II, and III subunit RPABC5	39.4457	163.043	-1.05248	0.0120939
PGSC0003DMG400033334	Bacterial spot disease resistance protein 4	19.6506	51.0557	-1.05259	0.0111636
PGSC0003DMG400010900	Cytosolic acetoacetyl-coenzyme A thiolase	29.7332	105.427	-1.05357	0.0116361
PGSC0003DMG400028978	Conserved gene of unknown function	10.5728	25.1459	-1.05496	0.0222098
PGSC0003DMG400014124	Zinc finger protein	8.04773	28.8314	-1.0563	0.0189959
PGSC0003DMG400027790	Dephospho-CoA kinase	8.48927	24.3186	-1.05888	0.0233523
PGSC0003DMG400024287	Gene of unknown function	3.71532	14.8946	-1.05892	0.038367
PGSC0003DMG400013073	Conserved gene of unknown function	9.42934	29.1914	-1.05924	0.0181026
PGSC0003DMG400005577	NB-ARC domain containing protein	9.06035	17.0522	-1.06106	0.0314452
PGSC0003DMG400029333	Conserved gene of unknown function	5.87906	12.0368	-1.0618	0.0301031
PGSC0003DMG400006153	Conserved gene of unknown function	10.1857	25.2197	-1.06228	0.018856
PGSC0003DMG400033121	RING zinc finger protein	4.72638	20.1682	-1.06297	0.0395769
PGSC0003DMG400026860	Ubiquitin-protein ligase	9.45449	20.4014	-1.06449	0.0204131
PGSC0003DMG400021863	Nucleotide binding site-leucine rich repeat protein	8.95663	24.1246	-1.06586	0.0278814
PGSC0003DMG400016694	Conserved gene of unknown function	2.49604	12.2167	-1.06589	0.0418307
PGSC0003DMG400022426	Receptor kinase	6.11639	15.4691	-1.06784	0.0252748
PGSC0003DMG400030212	Nitrate reductase	146.848	423.387	-1.0682	0.0332879
PGSC0003DMG400027051	Protein carboxyl methylase	14.6707	45.6083	-1.07082	0.0114518
PGSC0003DMG400023260	LIGULELESS1 protein	6.17585	23.5377	-1.07379	0.0286456
PGSC0003DMG402017089	NBS-coding resistance gene analog	17.3527	40.7577	-1.07538	0.0411738
PGSC0003DMG400014177	ADP-ribosylation factor GTPase-activating protein AGD1	13.4776	52.0248	-1.07577	0.0226656
PGSC0003DMG400006483	TRNA-dihydrouridine synthase	10.3303	48.1926	-1.08239	0.0140575
PGSC0003DMG401025549	Sterol desaturase	24.7934	85.8548	-1.08336	0.037897
PGSC0003DMG402003154	Proteasome-activating nucleotidase	5.39486	22.2282	-1.08615	0.0268045
PGSC0003DMG400014192	Mitochondrial glycoprotein family protein	7.34861	15.0209	-1.08783	0.0297204
PGSC0003DMG400030395	60S ribosomal protein L35	20.5508	76.7004	-1.09266	0.00911474
PGSC0003DMG400014973	Conserved gene of unknown function	2.18951	12.9493	-1.09375	0.0427516
PGSC0003DMG400002793	Conserved gene of unknown function	3.07909	15.0593	-1.0941	0.0378028
PGSC0003DMG400011401	Phytochrome A-associated F-box protein	9.32464	20.5238	-1.09448	0.0167697
PGSC0003DMG400000711	Basic helix-loop-helix protein BHLH7	8.07547	16.8566	-1.09494	0.0161918
PGSC0003DMG400004756	Disease resistance protein	3.17981	13.1678	-1.09801	0.0400674
PGSC0003DMG400000932	Reticulon family protein	3.02512	11.1485	-1.10124	0.0390543
PGSC0003DMG400002074	Pectinesterase	120.67	551.775	-1.10302	0.0119122
PGSC0003DMG400036499	Acetyltranferase	4.58385	18.7724	-1.10318	0.0209563
PGSC0003DMG400028792	O-linked n-acetylglucosamine transferase, ogt	36.6574	73.4209	-1.10509	0.0110964
PGSC0003DMG400021701	Conserved gene of unknown function	57.0816	146.781	-1.10653	0.00972969
PGSC0003DMG400002267	Auxin-regulated protein	6.42564	21.8822	-1.10688	0.0202015
PGSC0003DMG402016693	Ubiquitin-protein ligase	3.47248	12.239	-1.10715	0.0298278
PGSC0003DMG401008909	Metallothionein type 2 B	345.753	1348.33	-1.11115	0.0295997
PGSC0003DMG400020831	Conserved gene of unknown function	7.05165	22.8436	-1.11316	0.0178119
PGSC0003DMG400002837	Stage III sporulation protein AA	3.41213	13.1709	-1.11405	0.0316809
PGSC0003DMG400023306	Conserved gene of unknown function	4.97137	19.0789	-1.11413	0.026085
PGSC0003DMG402022603	Tir-nbs-lrr resistance protein	3.29191	8.56686	-1.11417	0.0399455
PGSC0003DMG401022374	Disease resistance protein (TIR class)	47.8696	118.644	-1.11466	0.014421
PGSC0003DMG400018715	Ribosomal protein L7/L12 C-terminal domain containing protein	4.32949	15.759	-1.11481	0.0325081
PGSC0003DMG401012419	Hypervariable Bacillus group-specific protein	15.9409	49.7637	-1.11489	0.0100575
PGSC0003DMG400026532	Deacetylase	227.893	744.876	-1.11526	0.0119615
PGSC0003DMG400004040	DNA binding protein	5.38331	25.2735	-1.1159	0.0414074
PGSC0003DMG400045947	Ubiquinone biosynthesis protein coq-8	7.84364	22.7894	-1.11607	0.0198221
PGSC0003DMG401009127	Calcium sensor calcineurin B	12.0808	29.8368	-1.11794	0.0396213
PGSC0003DMG402028565	Sugar transporter	21.618	67.0847	-1.11919	0.00772821
PGSC0003DMG400013510	Gene of unknown function	7.54837	20.1164	-1.11934	0.0207432
PGSC0003DMG400023305	Gene of unknown function	3.65869	12.6999	-1.11952	0.0319991
PGSC0003DMG400004647	Cytochrome P450 CYP82E4v2 nicotine demethylase	34.0311	121.991	-1.12103	0.00789177
PGSC0003DMG400031000	Nucleoredoxin	151.892	339.929	-1.12105	0.0247749
PGSC0003DMG402019602	Gene of unknown function	20.9967	55.6255	-1.1218	0.00767185
PGSC0003DMG400030946	BZIP transcription factor	30.0696	124.922	-1.12285	0.017351
PGSC0003DMG402008909	Metallothionein	542.254	2169.89	-1.12299	0.0273105
PGSC0003DMG400028376	Hydrolase, hydrolyzing O-glycosyl compounds	25.2551	102.669	-1.12428	0.00944788
PGSC0003DMG402002164	Glutathione-S-transferase	11.154	38.8988	-1.12555	0.0214154
PGSC0003DMG400008888	Uracil phosphoribosyltransferase	8.49756	32.7272	-1.1257	0.0162306
PGSC0003DMG400012294	Methanol inducible protein	130.751	450.758	-1.12679	0.0408902
PGSC0003DMG400011344	Chloroplast-targeted copper chaperone	4.22425	14.0164	-1.12771	0.033956
PGSC0003DMG400024060	Xyloglucan endotransglucosylase/hydrolase protein A	9.333	35.8743	-1.12799	0.0471509
PGSC0003DMG400027410	Disease resistance protein R3a	6.92009	24.4285	-1.1281	0.0262469
PGSC0003DMG401003154	Proteasome-activating nucleotidase	5.33472	11.1687	-1.13226	0.0286039
PGSC0003DMG400020553	Gene of unknown function	154.84	397.895	-1.13248	0.00976045
PGSC0003DMG400011057	Chloroplast lumen common family protein	11.4102	35.5768	-1.13386	0.0158199
PGSC0003DMG400024320	Auxin response factor 16	6.30117	14.3786	-1.13588	0.0262358
PGSC0003DMG401028646	Conserved gene of unknown function	18.5763	49.1357	-1.13657	0.0076112
PGSC0003DMG400003950	Pentatricopeptide repeat-containing protein	2.94862	8.871	-1.13775	0.0390543
PGSC0003DMG402012419	Cmp-2-keto-3-deoctulosonate (Cmp-kdo) cytidyltransferase	16.0168	41.5851	-1.13993	0.00772821
PGSC0003DMG401007871	NBS-LRR protein	18.4273	45.6572	-1.14007	0.00663573
PGSC0003DMG400011892	Gene of unknown function	43.9031	146.076	-1.14032	0.00789177
PGSC0003DMG400025545	Late blight resistance protein homolog R1B-23	42.6997	185.296	-1.1406	0.00772821
PGSC0003DMG401022603	ATP binding / protein binding / transmembrane receptor	6.25798	25.1638	-1.14112	0.0132464
PGSC0003DMG402009127	Gene of unknown function	5.17692	11.193	-1.14199	0.0364775
PGSC0003DMG400023353	MAR-binding protein	27.0338	58.1852	-1.14224	0.00670085
PGSC0003DMG400022604	Serine/threonine-protein phosphatase	22.2829	103.211	-1.14259	0.00688509
PGSC0003DMG400023130	Conserved gene of unknown function	2.32747	7.79262	-1.14539	0.0412348
PGSC0003DMG400000516	Polyribonucleotide nucleotidyltransferase	11.5578	35.5884	-1.14714	0.0112996
PGSC0003DMG400025553	Late blight resistance protein	20.4677	120.43	-1.1486	0.0401082
PGSC0003DMG400021645	Midasin	2.12414	12.6492	-1.15008	0.0369845
PGSC0003DMG400011523	HJTR2GH1 protein	3.46984	13.8489	-1.15051	0.0238123
PGSC0003DMG400012458	Disease resistance protein (TIR class)	9.81514	20.7424	-1.15055	0.0444526
PGSC0003DMG400026347	Protein phosphatase 1 regulatory subunit SDS22	11.5328	30.4806	-1.15175	0.0108632
PGSC0003DMG400029191	DOF domain class transcription factor	2.58713	8.45973	-1.15281	0.0324053
PGSC0003DMG400031271	AAA ATPase	213.516	695.827	-1.15454	0.00969211
PGSC0003DMG400004317	Stellacyanin	8.74128	34.7123	-1.1548	0.0239166
PGSC0003DMG401029775	MAA3	6.51412	14.4262	-1.15658	0.0203551
PGSC0003DMG400006309	DC1 domain containing protein	2.17809	12.7246	-1.16016	0.0383879
PGSC0003DMG400011519	HJTR2GH1 protein	3.00338	12.8176	-1.16117	0.0241313
PGSC0003DMG402019060	Sucrose-phosphate synthase isoform C	11.1879	46.6945	-1.16162	0.0108186
PGSC0003DMG400026023	Nuc-1 negative regulatory protein preg	4.55145	12.1906	-1.16179	0.0276527
PGSC0003DMG400017086	Disease resistance protein	18.0321	60.1612	-1.16487	0.0135196
PGSC0003DMG400033662	Hydrolase/ protein serine/threonine phosphatase	21.1228	47.3683	-1.16894	0.00612014
PGSC0003DMG400025503	Ribosome biogenesis protein nop10	16.0621	66.6836	-1.16991	0.00566178
PGSC0003DMG400009683	PPR1 protein	4.36792	26.9174	-1.17444	0.0198212
PGSC0003DMG401013464	Purine transporter	11.3038	48.7013	-1.17489	0.0409198
PGSC0003DMG402024815	Pentatricopeptide repeat protein PPR868-14	5.50498	13.5822	-1.17692	0.0202279
PGSC0003DMG400026113	Conserved gene of unknown function	11.6781	29.3743	-1.17836	0.0105171
PGSC0003DMG401005387	Gene of unknown function	3.81563	8.71113	-1.18065	0.0224055
PGSC0003DMG402012694	Zeatin O-xylosyltransferase	5.47444	22.1341	-1.1816	0.0172984
PGSC0003DMG400016941	Conserved gene of unknown function	3.04469	11.3493	-1.18171	0.0444999
PGSC0003DMG400004172	Gene of unknown function	12.4677	57.453	-1.18541	0.00881158
PGSC0003DMG400014902	Cytochrome P450	5.25899	18.7303	-1.18594	0.0227675
PGSC0003DMG402024140	PAE	34.1957	110.157	-1.18745	0.0178291
PGSC0003DMG400022555	Ubiquitin carrier protein	3.68081	16.172	-1.18805	0.0181641
PGSC0003DMG400025058	Interferon-induced GTP-binding protein mx	5.12627	13.7677	-1.18911	0.0201571
PGSC0003DMG400007457	DNA binding protein	15.8369	70.9663	-1.18992	0.0331978
PGSC0003DMG400002085	Pectinesterase	149.237	611.451	-1.19152	0.00940346
PGSC0003DMG401014059	Protein phosphatase	4.56662	14.874	-1.19209	0.0347549
PGSC0003DMG400028689	Peptidyl-prolyl cis-trans isomerase	28.2587	57.8914	-1.19506	0.0048743
PGSC0003DMG400008491	ATP binding protein	5.34648	10.0372	-1.19817	0.0199543
PGSC0003DMG400040222	Dehydration-responsive element-binding protein 1B	5.67815	25.6587	-1.19834	0.0135746
PGSC0003DMG400016650	Expansin	11.6891	48.8931	-1.19931	0.0455783
PGSC0003DMG400045482	Conserved gene of unknown function	7.31397	24.5246	-1.19998	0.0285632
PGSC0003DMG400017168	Conserved gene of unknown function	6.31744	19.1866	-1.20002	0.0226656
PGSC0003DMG400031835	Spermine synthase	15.8338	33.899	-1.2022	0.013688
PGSC0003DMG400038291	Glycosyltransferase	2.4851	15.6498	-1.20293	0.0228284
PGSC0003DMG400034326	Gene of unknown function	3.46906	8.40682	-1.20371	0.0246173
PGSC0003DMG400030838	Queuine tRNA-ribosyltransferase	8.44638	25.2063	-1.20467	0.0105425
PGSC0003DMG400008110	Nucleic acid binding protein	14.8969	35.3842	-1.20541	0.00616687
PGSC0003DMG400007471	NRC1	18.58	83.4864	-1.20766	0.0135746
PGSC0003DMG400029339	ARF domain class transcription factor	6.648	15.3827	-1.20941	0.0267208
PGSC0003DMG401011505	DECOY	3.17314	10.4502	-1.21148	0.047869
PGSC0003DMG400005222	Aminocarboxymuconate-semialdehyde decarboxylase	10.235	27.3509	-1.21229	0.00949176
PGSC0003DMG400004719	Pentatricopeptide repeat-containing protein	5.23194	26.1541	-1.21678	0.0168153
PGSC0003DMG400010316	G1-like6 protein	5.4911	24.7208	-1.21702	0.0321713
PGSC0003DMG402018799	Alliin lyase	12.2697	26.0023	-1.21998	0.00604243
PGSC0003DMG400006822	Geranylgeranyl hydrogenase	12.7042	53.0572	-1.22019	0.00549615
PGSC0003DMG400032141	RRNA-processing protein EBP2	10.9827	47.4886	-1.22111	0.00595538
PGSC0003DMG401019060	Sucrose-phosphate synthase isoform C	5.24536	15.4713	-1.22133	0.0266224
PGSC0003DMG400025127	Pho1	4.73946	16.3825	-1.22138	0.0186042
PGSC0003DMG400023684	Stress-associated protein 12	3.74542	20.0141	-1.22462	0.0190573
PGSC0003DMG400036851	Actin-depolymerizing factor 2	10.3427	29.5377	-1.22612	0.00734673
PGSC0003DMG400020898	Conserved gene of unknown function	10.2581	35.8547	-1.22858	0.00812666
PGSC0003DMG402007871	Disease resistance protein Gpa2	20.7696	58.8823	-1.22873	0.00378355
PGSC0003DMG400045626	Gene of unknown function	3.38946	9.18662	-1.22954	0.022659
PGSC0003DMG400029277	GDU1	12.0484	29.099	-1.23203	0.0291209
PGSC0003DMG400007622	Chaperonin containing t-complex protein 1, beta subunit, tcpb	3.99632	18.8205	-1.2334	0.0193381
PGSC0003DMG400014064	Receptor kinase	2.8318	10.1493	-1.23501	0.024914
PGSC0003DMG400029850	Coiled-coil domain-containing protein	18.6745	79.3036	-1.2384	0.00377628
PGSC0003DMG400006571	Tospovirus resistance protein A	8.22187	26.1933	-1.24025	0.00773306
PGSC0003DMG400018042	Bzip-like transcription factor	3.17577	14.5383	-1.24314	0.0179181
PGSC0003DMG400027629	Conserved gene of unknown function	4.12485	17.1372	-1.24478	0.0141044
PGSC0003DMG401009045	GRAS family transcription factor	3.00642	16.5612	-1.24815	0.0186464
PGSC0003DMG400015770	Cyclin-dependent kinase inhibitor	8.48652	23.3582	-1.24817	0.0107481
PGSC0003DMG400029287	Conserved gene of unknown function	2.92245	8.13955	-1.2487	0.0302455
PGSC0003DMG400004119	Auxin-induced protein 5NG4	8.47232	24.1149	-1.24951	0.00716636
PGSC0003DMG400025548	Small nuclear ribonucleoprotein polypeptide	19.8077	92.2456	-1.25141	0.0406919
PGSC0003DMG400012819	Conserved gene of unknown function	3.07272	13.0505	-1.25707	0.0188189
PGSC0003DMG400003109	Salt-tolerance protein	10.2133	54.6534	-1.25778	0.00578257
PGSC0003DMG400003986	Structural molecule	8.7257	26.5761	-1.25949	0.00960696
PGSC0003DMG400005528	DNA binding protein	2.78784	12.9404	-1.26172	0.0159854
PGSC0003DMG401024140	PAE	36.6264	157.912	-1.26666	0.0134708
PGSC0003DMG401012500	Homeodomain associated leucine zipper protein	2.75504	9.21548	-1.26885	0.0254269
PGSC0003DMG400014656	Glutathione S-transferase/peroxidase	9.88731	24.5344	-1.26996	0.00705922
PGSC0003DMG400029510	ZFP4 (ZINC FINGER PROTEIN 4)	24.7506	103.917	-1.2718	0.00940346
PGSC0003DMG400027035	Nucleic acid binding protein	2.97525	7.29909	-1.27183	0.0214793
PGSC0003DMG400019515	SET protein, phospatase 2A inhibitor	49.1196	114.085	-1.27365	0.00327202
PGSC0003DMG400008432	Conserved gene of unknown function	12.2547	42.5557	-1.27461	0.0053158
PGSC0003DMG400017833	ATPAO5	5.91416	21.5208	-1.27622	0.0406489
PGSC0003DMG400017446	Gene of unknown function	1.97922	10.6193	-1.27874	0.0231383
PGSC0003DMG400023270	Elongation factor 1-alpha	695.961	1615.4	-1.2788	0.00630605
PGSC0003DMG400000062	Mads box protein	1.81127	8.40022	-1.28009	0.0268594
PGSC0003DMG401018799	Alliin lyase	15.7585	58.8682	-1.28234	0.00314342
PGSC0003DMG400032572	EDNR2GH7 protein	2.56734	9.84902	-1.28253	0.0197279
PGSC0003DMG400003927	Ubiquitin-protein ligase	2.75864	13.1939	-1.28316	0.0150641
PGSC0003DMG400005961	Ribose-5-phosphate isomerase	1.62645	9.04235	-1.28972	0.0165548
PGSC0003DMG400031557	Translocation transactivator/inclusion body protein	47.1125	106.387	-1.28979	0.0442443
PGSC0003DMG400021944	Conserved gene of unknown function	4.16283	19.8513	-1.29008	0.0184537
PGSC0003DMG401014619	Serine racemase	2.17089	9.30211	-1.29232	0.026242
PGSC0003DMG400005073	Signal transducer	3.42387	8.11901	-1.29345	0.0184794
PGSC0003DMG400020720	SAM (And some other nucleotide) binding motif	14.2166	62.9741	-1.29429	0.00361864
PGSC0003DMG400010304	Sulfite reductase	141.87	631.51	-1.29484	0.0039878
PGSC0003DMG400011848	Gene of unknown function	2.88099	13.5443	-1.29624	0.0170976
PGSC0003DMG400012465	STIG1	3.66659	11.166	-1.30013	0.0160885
PGSC0003DMG400026789	Gene of unknown function	2.30214	9.26358	-1.30462	0.0191159
PGSC0003DMG400029443	Pentatricopeptide repeat-containing protein	4.67943	21.1908	-1.30932	0.0132927
PGSC0003DMG400014235	Pentatricopeptide repeat-containing protein	6.51353	19.3706	-1.31553	0.0105171
PGSC0003DMG400006945	Conserved gene of unknown function	72.8749	269.091	-1.31801	0.00549449
PGSC0003DMG400010666	Flavonol synthase/flavanone 3-hydroxylase	4.38583	15.6654	-1.32269	0.0117071
PGSC0003DMG402012500	Homeobox-leucine zipper protein	6.24798	14.8642	-1.3239	0.0115651
PGSC0003DMG400011520	Rpi protein	2.54725	13.6163	-1.32512	0.0132716
PGSC0003DMG400017735	GTP-binding protein erg	11.8276	41.7431	-1.3334	0.00367544
PGSC0003DMG400007234	Leucine-rich repeat receptor kinase	6.7685	42.0814	-1.3342	0.0271183
PGSC0003DMG400025080	Interferon-induced GTP-binding protein mx	20.9806	64.2789	-1.3352	0.00209422
PGSC0003DMG400007801	Anthocyanin acyltransferase	4.48381	14.8401	-1.34119	0.0337744
PGSC0003DMG400016824	Conserved gene of unknown function	5.80076	14.5647	-1.34261	0.026095
PGSC0003DMG400011068	Amino acid transporter	2.51249	17.2894	-1.34523	0.0140564
PGSC0003DMG400024758	RNase H family protein	30.9508	151.664	-1.34734	0.00247222
PGSC0003DMG400029569	Proline-rich protein	26.2081	152.025	-1.34845	0.0314871
PGSC0003DMG400009128	40S ribosomal protein S12	7.94011	36.2747	-1.34862	0.00440152
PGSC0003DMG400027407	Plant disease resistant protein	6.69019	22.3137	-1.35109	0.0241313
PGSC0003DMG400029502	Protein OBERON 3	8.71696	19.8815	-1.35653	0.00260624
PGSC0003DMG401022640	Conserved gene of unknown function	8.79434	39.2805	-1.35885	0.00483346
PGSC0003DMG400020992	Conserved gene of unknown function	2.49788	14.6047	-1.36069	0.0144496
PGSC0003DMG400017214	MazG nucleotide pyrophosphohydrolase domain protein	25.3514	92.3465	-1.36248	0.0144655
PGSC0003DMG400002775	Pyrophosphate-energized vacuolar membrane proton pump	3.23686	15.457	-1.36267	0.0140396
PGSC0003DMG400012708	Glucosyltransferase	8.66135	34.0818	-1.36351	0.00425337
PGSC0003DMG400004688	S-adenosylmethionine synthase 2	20.2325	95.4129	-1.36478	0.0263727
PGSC0003DMG400009665	NAC domain protein	4.65239	17.3149	-1.37511	0.00804148
PGSC0003DMG400007469	NRC1	3.43936	14.0171	-1.37556	0.0114212
PGSC0003DMG402022640	Two-component sensor protein histidine protein kinase	18.3787	68.1818	-1.37698	0.00169476
PGSC0003DMG400020736	Late blight resistance protein Rpi-blb2	17.9213	44.6404	-1.37895	0.0045734
PGSC0003DMG403003154	Proteasome-activating nucleotidase	2.68496	15.1942	-1.38803	0.0138292
PGSC0003DMG400011269	Calmodulin-binding protein family	5.48739	16.8917	-1.39059	0.012358
PGSC0003DMG400003380	Late blight resistance protein homolog R1A-4	7.7938	37.6758	-1.39271	0.00305474
PGSC0003DMG400013559	UDP-glucosyltransferase	5.19153	17.9022	-1.39467	0.00583492
PGSC0003DMG400028350	Flavonol 4'-sulfotransferase	5.79673	22.5613	-1.39652	0.0356543
PGSC0003DMG400042937	Resistance protein PSH-RGH6	12.7647	74.3481	-1.39751	0.0438445
PGSC0003DMG401011998	High-affinity nitrate transporter	102.821	430.794	-1.40757	0.0481732
PGSC0003DMG400005192	40S ribosomal protein S11	47.1214	128.43	-1.40802	0.00132653
PGSC0003DMG402030529	Conserved gene of unknown function	2.89672	9.17297	-1.40925	0.0116736
PGSC0003DMG400021986	Late blight resistance protein Rpi-blb2	6.35805	31.9174	-1.41298	0.00377099
PGSC0003DMG400017723	Carbohydrate transporter	6.26642	20.0053	-1.41705	0.00499047
PGSC0003DMG400021019	Arginine decarboxylase	5.20612	12.1373	-1.41831	0.00859039
PGSC0003DMG400032584	R2 late blight resistance protein	4.17633	12.3383	-1.41885	0.0081637
PGSC0003DMG400007374	Extensin	10.2781	55.9567	-1.42332	0.00926506
PGSC0003DMG400012567	Non-specific lipid-transfer protein	27.0792	122.036	-1.42518	0.00110955
PGSC0003DMG400011558	Transcription factor LIM	3.10554	10.6652	-1.42552	0.0438926
PGSC0003DMG402026150	6-phosphogluconolactonase	10.7939	48.1588	-1.42702	0.00119532
PGSC0003DMG400016458	Multi antimicrobial extrusion family protein	7.73594	51.8845	-1.43117	0.00630605
PGSC0003DMG400027717	Auxin-induced protein 5NG4	5.2547	16.9766	-1.43208	0.0419812
PGSC0003DMG400008649	LOB domain-containing protein	4.36486	17.7181	-1.43275	0.0175545
PGSC0003DMG400016252	Protein AINTEGUMENTA	2.78762	8.13726	-1.43292	0.0312178
PGSC0003DMG400016915	Non-symbiotic hemoglobin 2	6.05477	37.5208	-1.4372	0.014143
PGSC0003DMG402005959	WD-repeat protein	45.1243	175.464	-1.43806	0.00119541
PGSC0003DMG400014672	C-7 protein	34.7236	144.093	-1.44272	0.000932738
PGSC0003DMG400020799	Cationic peroxidase 1	21.864	94.6827	-1.44579	0.0135804
PGSC0003DMG400029349	Glycosyltransferase	4.69089	25.2902	-1.44853	0.0052139
PGSC0003DMG400029468	Cleavage and polyadenylation specificity factor	3.76062	10.1477	-1.45241	0.00979306
PGSC0003DMG400028561	Receptor protein kinase	7.57366	22.458	-1.45847	0.0256537
PGSC0003DMG400031777	Homeobox-leucine zipper protein ATHB-52	5.96195	35.089	-1.45985	0.0285433
PGSC0003DMG400006230	Gene of unknown function	25.6836	86.2038	-1.46089	0.0298658
PGSC0003DMG400007381	Zinc finger (Ran-binding) family protein	7.34557	27.8019	-1.46198	0.00341376
PGSC0003DMG401018790	S-adenosylmethionine transporter	5.77516	18.9822	-1.46541	0.0057693
PGSC0003DMG400008846	P-type trefoil	2.46207	18.0914	-1.4704	0.0108632
PGSC0003DMG400020749	NBS-LRR resistance protein	10.3748	80.9111	-1.47065	0.00926506
PGSC0003DMG400000270	O-methyltransferase	3.59998	14.3336	-1.47258	0.0396924
PGSC0003DMG400000834	Gene of unknown function	8.80326	59.1551	-1.47389	0.00112293
PGSC0003DMG400020653	Early tobacco anther 1	9.1086	39.0924	-1.4777	0.0252277
PGSC0003DMG400028635	Sulfate transporter	4.46776	10.8198	-1.48296	0.00854568
PGSC0003DMG400007111	Protein SELF-PRUNING	1.80634	8.93187	-1.48482	0.0394236
PGSC0003DMG400027240	Hydrolase, hydrolyzing O-glycosyl compounds	6.11158	24.0051	-1.48591	0.0163127
PGSC0003DMG400009601	Lactoylglutathione lyase	5.0458	19.4332	-1.48664	0.0181174
PGSC0003DMG400017578	ESC	1.90935	11.7823	-1.49243	0.00647516
PGSC0003DMG401005337	Late blight resistance protein Rpi-blb2	5.51142	30.2578	-1.49311	0.00364527
PGSC0003DMG400029920	Conserved gene of unknown function	7.66126	42.7013	-1.49649	0.00347822
PGSC0003DMG402012723	Apurinic endonuclease-redox protein	5.19121	16.3115	-1.49814	0.00610379
PGSC0003DMG400000957	ATP binding protein	7.45184	20.6245	-1.50028	0.0143027
PGSC0003DMG400025283	Conserved gene of unknown function	29.064	118.583	-1.50799	0.0203481
PGSC0003DMG400013547	Sucrose sythase	42.49	171.334	-1.52216	0.0464003
PGSC0003DMG400029450	Polygalacturonase	10.5004	28.0394	-1.5228	0.00112293
PGSC0003DMG400024521	Gene of unknown function	2.48348	17.6528	-1.52648	0.00911474
PGSC0003DMG400005005	C-terminal zinc-finger	1.76426	9.85564	-1.53076	0.010334
PGSC0003DMG402014923	Gene of unknown function	2.89572	14.171	-1.53474	0.00757005
PGSC0003DMG400027681	Dopamine beta-monooxygenase	2.23348	13.5879	-1.53669	0.0223812
PGSC0003DMG400018463	Disease resistance protein	9.39513	37.8597	-1.53777	0.00822053
PGSC0003DMG400018587	4-amino-4-deoxychorismate lyase	6.23466	32.3806	-1.5386	0.00167546
PGSC0003DMG400029462	Hero resistance protein 1 homologue	7.95234	36.618	-1.53935	0.000796346
PGSC0003DMG400008794	Major latex	21.8053	89.506	-1.54059	0.0315153
PGSC0003DMG400024474	Gonadotropin beta chain	2.87478	8.72708	-1.54239	0.0204131
PGSC0003DMG400026700	Hydroxymethylglutaryl-CoA lyase, mitochondrial	15.0099	51.9823	-1.54348	0.000390783
PGSC0003DMG400016600	Tospovirus resistance protein E	5.51533	31.3301	-1.54626	0.00112293
PGSC0003DMG400027378	Vicilin	5.7798	22.7352	-1.54646	0.0168678
PGSC0003DMG400004398	Conserved gene of unknown function	17.0275	60.4244	-1.54656	0.000942501
PGSC0003DMG400033116	Adenylate isopentenyltransferase	7.03943	28.6615	-1.547	0.0471509
PGSC0003DMG400028585	Zinc finger family protein	2.05819	9.9849	-1.55841	0.00831238
PGSC0003DMG400025512	Late blight resistance protein Rpi-blb2	3.36425	16.2028	-1.56249	0.00508186
PGSC0003DMG400017283	Nematode resistance	3.38819	11.7473	-1.56885	0.00398029
PGSC0003DMG400023699	Patatin B2	1.96667	11.1329	-1.573	0.0454545
PGSC0003DMG400017991	Signal recognition particle subunit srp72	3.37441	15.1196	-1.57364	0.00561531
PGSC0003DMG400026764	Calcium ion binding protein	2.64816	10.6962	-1.57377	0.0454056
PGSC0003DMG400032156	Oxidoreductase, 2OG-Fe(II) oxygenase family protein	2.92685	15.7159	-1.57532	0.0104042
PGSC0003DMG400007996	Serpin	2.42878	11.4991	-1.57726	0.00798535
PGSC0003DMG400044789	Gene of unknown function	3.34219	14.8621	-1.58084	0.005527
PGSC0003DMG400034632	Glucosyltransferase	10.2943	64.5771	-1.58316	0.00911209
PGSC0003DMG400011000	Putative sulfate transporter	7.15464	25.3671	-1.58764	0.0231288
PGSC0003DMG400024097	Sterol glucosyltransferase	5.0984	18.7235	-1.59	0.00975921
PGSC0003DMG402003479	Oxidoreductase, 2OG-Fe(II) oxygenase family protein	15.2307	65.7829	-1.59159	0.0427899
PGSC0003DMG400023272	Elongation factor 1-alpha	501.897	1890.07	-1.60292	0.000805721
PGSC0003DMG400011423	Gb protein	1.5649	9.87722	-1.60324	0.00964162
PGSC0003DMG400029506	Hero resistance protein	16.7346	91.7882	-1.60334	0.00398029
PGSC0003DMG400005049	UDP-3-O-[3-hydroxymyristoyl] glucosamine N-acyltransferase	2.96744	17.0784	-1.60778	0.00464137
PGSC0003DMG400010038	Conserved gene of unknown function	2.79095	19.884	-1.60863	0.0171949
PGSC0003DMG400021621	Wiscott-Aldrich syndrome, C-terminal	4.25574	33.4288	-1.60957	0.0473573
PGSC0003DMG400027409	CC-NBS-LRR protein	3.7094	20.7417	-1.6111	0.0220146
PGSC0003DMG400019829	Nucleic acid binding protein	4.90107	29.2943	-1.61115	0.00204655
PGSC0003DMG400005214	Boron transporter	5.50772	32.7965	-1.61804	0.0102341
PGSC0003DMG400006573	Tospovirus resistance protein A	8.55677	47.8838	-1.61858	0.000219954
PGSC0003DMG401005535	Histone deacetylase	1.64632	11.1518	-1.62117	0.00727661
PGSC0003DMG400000732	Hydrolase, alpha/beta fold family protein	11.0881	48.0649	-1.62138	0.00112115
PGSC0003DMG400021798	Conserved gene of unknown function	6.85946	25.8205	-1.63095	0.0269859
PGSC0003DMG400021434	RNase H family protein	8.10513	35.957	-1.63155	0.00104093
PGSC0003DMG400025079	Interferon-induced GTP-binding protein mx	6.01806	34.4972	-1.63741	0.000974765
PGSC0003DMG400030896	ATP binding protein	2.0577	8.08734	-1.63782	0.0110947
PGSC0003DMG400016875	Gene of unknown function	17.9123	65.0634	-1.64181	0.00263493
PGSC0003DMG400024151	Hydroxyproline-rich glycoprotein family protein	7.66268	53.4512	-1.6519	0.000652927
PGSC0003DMG400016291	Phosphoenolpyruvate carboxylase kinase 2	9.02691	75.3744	-1.65528	0.040061
PGSC0003DMG400008460	Cystatin	7.34452	28.0738	-1.66981	0.0313679
PGSC0003DMG400024275	Gamma aminobutyrate transaminase isoform3	20.5861	87.6925	-1.67195	0.00285737
PGSC0003DMG400020118	Oxidoreductase	7.61206	22.3038	-1.68469	0.00455484
PGSC0003DMG400028063	Coatomer	9.59092	46.3443	-1.68853	0.000310456
PGSC0003DMG400012111	Granule-bound starch synthase 1, chloroplastic/amyloplastic	100.141	303.689	-1.696	0.00440004
PGSC0003DMG400016610	Glucosyltransferase	4.92323	24.8259	-1.70167	0.00220352
PGSC0003DMG400020139	Auxin-induced protein 22B	6.01069	27.4359	-1.71258	0.00613471
PGSC0003DMG400031878	NBS-LRR resistance protein	17.6265	73.7732	-1.71996	0.000150398
PGSC0003DMG402017076	DNA topoisomerase 6 subunit B	4.95181	19.1817	-1.72318	0.00101701
PGSC0003DMG400017931	Conserved gene of unknown function	1.69135	12.3775	-1.7276	0.0134248
PGSC0003DMG400021351	Cohesion establishment factor 7	3.95593	30.8435	-1.7289	0.00057562
PGSC0003DMG400013085	Gene of unknown function	1.48476	8.88466	-1.73048	0.0045734
PGSC0003DMG400022781	Conserved gene of unknown function	3.81472	17.4931	-1.73154	0.00549449
PGSC0003DMG400039532	Conserved gene of unknown function	2.01947	11.3355	-1.73687	0.0233314
PGSC0003DMG400012234	Conserved gene of unknown function	2.2766	13.9161	-1.75587	0.00123195
PGSC0003DMG400001589	Amino acid transporter	9.69435	33.3178	-1.75938	0.00123195
PGSC0003DMG400008063	Fasciclin-like AGP 13	3.99531	23.987	-1.76963	0.0420608
PGSC0003DMG400019645	UDPG glucosyltransferase	3.05326	25.1609	-1.7874	0.00940346
PGSC0003DMG400017634	Thioredoxin h6	1.93232	12.7825	-1.7876	0.00410975
PGSC0003DMG402009486	Ubiquitin-protein ligase	3.60323	22.6522	-1.79919	0.000261509
PGSC0003DMG400016068	Major latex	4.8511	37.3506	-1.80008	0.0362124
PGSC0003DMG400008731	S-antigen protein	12.6724	65.7088	-1.80279	0.0142789
PGSC0003DMG400012820	Calmodulin	1.50415	12.4114	-1.8133	0.00343559
PGSC0003DMG402007333	Conserved gene of unknown function	3.29613	10.4842	-1.8187	0.00181967
PGSC0003DMG400020498	Inositol-1,4,5-triphosphate-5-phosphatase	9.41369	35.9477	-1.81887	0.00116844
PGSC0003DMG400017558	Universal stress protein family protein	2.03937	10.9291	-1.8231	0.0322311
PGSC0003DMG400018479	White-brown-complex ABC transporter family	3.73023	24.3993	-1.8232	0.00964637
PGSC0003DMG400028622	Acyl-protein thioesterase	10.8889	73.3688	-1.83809	0.0252277
PGSC0003DMG400002406	Gene of unknown function	13.3581	70.3289	-1.84611	0.0225611
PGSC0003DMG400030061	F-box family protein	2.8617	9.52332	-1.84719	0.00172827
PGSC0003DMG400029830	Glucan endo-1,3-beta-D-glucosidase	9.65007	70.5446	-1.84721	0.0479711
PGSC0003DMG400001826	Gene of unknown function	6.6916	35.8516	-1.85506	0.000327996
PGSC0003DMG400017751	Purine transporter	5.1449	22.1587	-1.85969	0.00547612
PGSC0003DMG400008111	Syntaxin-71	2.79701	12.4799	-1.86268	0.00179961
PGSC0003DMG400029457	Hero resistance protein	13.9434	88.2965	-1.86272	0.00271136
PGSC0003DMG400037333	Late blight resistance protein homolog R1C-3	9.02108	70.5548	-1.8684	0.0213526
PGSC0003DMG400042273	4,5-DOPA dioxygenase extradiol	2.73969	19.4202	-1.87139	0.000423956
PGSC0003DMG400028349	Flavonol 4'-sulfotransferase	5.19925	43.5445	-1.87162	0.0163127
PGSC0003DMG400015482	Transcription factor bHLH63	4.75403	21.1967	-1.87935	0.00367544
PGSC0003DMG400005763	Conserved gene of unknown function	3.14788	19.0153	-1.89076	0.0325081
PGSC0003DMG400022578	Transcription factor bHLH63	1.80315	13.8745	-1.89599	0.00612891
PGSC0003DMG400024147	Serine-threonine protein kinase, plant-type	1.03047	10.1592	-1.91443	0.0132878
PGSC0003DMG400021831	Inositol-3-phosphate synthase	52.3328	254.343	-1.91507	0.00770029
PGSC0003DMG400020732	NBS-LRR resistance protein	13.7899	54.5617	-1.91583	0.00271607
PGSC0003DMG400009605	Ice binding protein	5.81489	24.1343	-1.92481	0.0132569
PGSC0003DMG400038197	Gene of unknown function	10.8797	81.0859	-1.92615	0.0172906
PGSC0003DMG400017317	Nematode resistance	7.3037	39.8416	-1.92752	6.44463e-05
PGSC0003DMG402032547	HJTR2GH1 protein	2.90949	11.298	-1.92799	0.000447215
PGSC0003DMG400020888	White-brown-complex ABC transporter family	1.20292	12.8899	-1.93117	0.0251422
PGSC0003DMG400034877	DEXH helicase-like repair protein	1.94337	10.6452	-1.93298	0.00229115
PGSC0003DMG400022203	Benzoate carboxyl methyltransferase	1.98606	18.4211	-1.93422	0.000574664
PGSC0003DMG400013680	Pectinesterase	2.70449	14.2215	-1.93488	0.0241313
PGSC0003DMG400019402	Translation initiation factor	4.75766	23.4123	-1.968	0.000544243
PGSC0003DMG400005584	Flavonol 4'-sulfotransferase	3.61196	18.6003	-1.9716	0.00897544
PGSC0003DMG400031430	Gene of unknown function	1.77052	12.874	-1.98396	0.00588219
PGSC0003DMG400016906	BZIP transcription factor BZI-2	4.60854	17.9309	-1.99366	0.000912056
PGSC0003DMG400001890	Conserved gene of unknown function	2.28643	9.44585	-2.0017	0.0314871
PGSC0003DMG400020729	TIR1	10.3711	55.6299	-2.00327	0.00996402
PGSC0003DMG402011505	DECOY	7.40598	37.6574	-2.02209	3.91479e-05
PGSC0003DMG400009211	Acyltransferase	1.3131	8.75879	-2.02279	0.0224936
PGSC0003DMG400008062	ABC transporter I family member 10, chloroplastic	4.18286	25.7219	-2.04441	0.000257245
PGSC0003DMG400024157	Homeobox-leucine zipper protein	1.84496	11.7855	-2.05188	0.00144782
PGSC0003DMG400024478	Calmodulin-binding protein	11.3683	47.1646	-2.05395	0.00703768
PGSC0003DMG400005981	Methylketone synthase IIa	1.86576	10.8117	-2.05654	0.000715218
PGSC0003DMG400004474	Multidrug resistance pump	0.895637	9.9262	-2.06038	0.00548296
PGSC0003DMG401030815	Alcohol dehydrogenase-like 1	10.3079	100.158	-2.06522	7.37415e-05
PGSC0003DMG402026906	Endonuclease III	4.4517	26.8121	-2.08909	7.87278e-05
PGSC0003DMG400030259	Nudix hydrolase 1	1.02004	9.86629	-2.08945	0.0114212
PGSC0003DMG401004120	Auxin-induced protein 5NG4	27.9405	135.864	-2.09785	5.50718e-05
PGSC0003DMG400006440	Aldo/keto reductase	2.98526	15.2918	-2.10352	0.000822208
PGSC0003DMG401001903	Cytochrome P450	4.42664	23.8541	-2.11015	0.0321676
PGSC0003DMG400010417	Monoglyceride lipase	2.30286	11.4091	-2.11281	0.000745129
PGSC0003DMG400000557	Conserved gene of unknown function	2.54036	26.9721	-2.14514	0.00104076
PGSC0003DMG401017076	Type II DNA topoisomerase VI subunit B	1.47964	10.5902	-2.15283	0.000715261
PGSC0003DMG400002239	EMB2733/ESP3 (EMBRYO DEFECTIVE 2733); ATP-dependent RNA helicase	3.06064	16.8467	-2.15706	0.000100916
PGSC0003DMG400019498	Gene of unknown function	0.799882	9.41059	-2.16694	0.00224423
PGSC0003DMG400015194	Malate synthase	13.2522	48.3548	-2.1688	0.0115119
PGSC0003DMG400014755	Taxane 13-alpha-hydroxylase cytochrome P450	6.208	38.8098	-2.16962	0.000583721
PGSC0003DMG402019239	Conserved gene of unknown function	5.43185	29.0414	-2.17335	3.93468e-05
PGSC0003DMG400024914	Conserved gene of unknown function	1.4578	17.4566	-2.17476	0.000996276
PGSC0003DMG401003118	N-acylethanolamine amidohydrolase	2.30675	13.7139	-2.18297	0.000171219
PGSC0003DMG402001903	Cytochrome P450	1.81231	10.0003	-2.20305	0.0355758
PGSC0003DMG400014459	Phosphoethanolamine N-methyltransferase	26.9771	101.443	-2.22478	0.0297548
PGSC0003DMG400026956	Inositol polyphosphate-5-phosphatase	5.47886	47.9363	-2.2282	0.0331951
PGSC0003DMG400027455	Ribonuclease t2	2.04074	14.7066	-2.23306	0.038367
PGSC0003DMG400029751	Gene of unknown function	12.11	90.8718	-2.23345	0.0152852
PGSC0003DMG400017895	Wound-induced protein 1	18.5464	204.578	-2.26232	0.000536885
PGSC0003DMG400001983	Disease resistance protein BS2	0.981885	10.0658	-2.27832	0.00296974
PGSC0003DMG400023237	Conserved gene of unknown function	3.50958	21.5625	-2.28138	0.0142954
PGSC0003DMG400033356	Sn-1 protein	7.09862	74.3576	-2.29795	0.0186611
PGSC0003DMG400022656	Zinc finger family protein	1.57713	13.8262	-2.30669	0.00207541
PGSC0003DMG400021582	7-keto-8-amino pelargonic acid synthase	6.4606	30.5716	-2.32074	7.20146e-05
PGSC0003DMG400006644	Polyribonucleotide nucleotidyltransferase	0.888325	12.3127	-2.32159	0.000360778
PGSC0003DMG400014226	Conserved gene of unknown function	4.60638	29.4898	-2.34013	9.33699e-06
PGSC0003DMG400046968	Pentatricopeptide repeat-containing protein	1.56763	11.1974	-2.34462	0.000310456
PGSC0003DMG400028220	Cytochrome P450 monooxygenase CYP82E3	2.03902	18.0212	-2.36047	0.0222552
PGSC0003DMG400027387	Hyoscyamine 6-dioxygenase	15.7636	72.2623	-2.3616	0.0499966
PGSC0003DMG400000547	UP-9A	2.12514	10.5529	-2.36466	0.00107381
PGSC0003DMG400034336	Gene of unknown function	1.05709	9.87229	-2.37031	0.00650588
PGSC0003DMG401007298	Transcription factor	1.21873	11.2748	-2.37465	0.00285737
PGSC0003DMG401003297	Protein ZINC INDUCED FACILITATOR-LIKE 1	11.929	52.3257	-2.38578	0.0171949
PGSC0003DMG400001623	Disease resistance response protein	1.09293	8.96108	-2.38803	0.00060114
PGSC0003DMG400016628	Tospovirus resistance protein C	3.42464	32.6443	-2.38948	0.00137611
PGSC0003DMG400025192	Dehydration-responsive protein RD22	35.7546	498.133	-2.40203	0.0240318
PGSC0003DMG400004753	Conserved gene of unknown function	1.51467	17.4245	-2.40263	7.56202e-05
PGSC0003DMG400009351	TAF7 (TBP-ASSOCIATED FACTOR 7)	1.20856	9.52611	-2.42137	0.000135775
PGSC0003DMG400023273	HJTR2GH1 protein	2.26752	12.5991	-2.46036	2.2768e-05
PGSC0003DMG400022365	Beta-galactosidase	2.5377	21.869	-2.49644	0.0194964
PGSC0003DMG400011724	Gene of unknown function	0.924547	11.8269	-2.50392	0.00011333
PGSC0003DMG400011732	Gene of unknown function	2.11753	23.6828	-2.51352	1.247e-05
PGSC0003DMG400025717	Flavonol 4'-sulfotransferase	1.95001	24.2618	-2.52775	0.0164724
PGSC0003DMG400011527	SNKR2GH5 protein	1.22053	13.5954	-2.54365	3.95487e-05
PGSC0003DMG400013516	Polygalacturonase	2.96242	49.0708	-2.55219	0.0309265
PGSC0003DMG401009486	Gene of unknown function	1.0762	11.6836	-2.5606	5.5695e-05
PGSC0003DMG400011294	MYB transcription factor MYB114	0.946728	10.4106	-2.56529	0.00014434
PGSC0003DMG400020798	Cationic peroxidase 1	10.6286	88.8653	-2.56733	0.0147611
PGSC0003DMG400016599	Tospovirus resistance protein C	3.00779	39.5682	-2.57904	1.74895e-05
PGSC0003DMG400004600	Cysteine proteinase	1.39488	12.9386	-2.61537	7.37666e-05
PGSC0003DMG400025193	Dehydration-responsive protein RD22	1.01913	11.9438	-2.6833	0.00797625
PGSC0003DMG400029505	NRC1	41.1942	294.017	-2.7181	1.71258e-05
PGSC0003DMG400017238	Desacetoxyvindoline 4-hydroxylase	0.817979	9.93455	-2.73808	0.0171386
PGSC0003DMG400017237	Desacetoxyvindoline 4-hydroxylase	2.01334	19.2016	-2.74858	0.00591311
PGSC0003DMG400008256	60S ribosomal protein L36	8.02697	97.507	-2.75204	9.91715e-10
PGSC0003DMG400028305	Heat shock protein binding protein	15.2081	145.668	-2.75673	0.0189755
PGSC0003DMG400016601	Tospovirus resistance protein A	4.00083	60.7532	-2.77425	5.87828e-08
PGSC0003DMG400013629	Cytochrome P450 hydroxylase	2.44091	29.5664	-2.8009	0.0104601
PGSC0003DMG400011720	Copper transporter	1.65408	25.2465	-2.81222	5.02686e-05
PGSC0003DMG400023020	40S ribosomal protein S15a-1	1.0665	14.4532	-2.834	4.8985e-06
PGSC0003DMG400018055	Glycine-rich protein 2	1.22451	8.95522	-2.88996	0.00206193
PGSC0003DMG400016491	Conserved gene of unknown function	2.42659	26.2898	-2.89638	0.000794177
PGSC0003DMG400011021	CPRD49	2.1642	19.1342	-2.90593	0.00975224
PGSC0003DMG400015221	Cytochrome P450 71A2	1.10351	10.5183	-2.92294	0.000556969
PGSC0003DMG400007562	SBT2 protein	1.84995	26.496	-2.94288	0.000745129
PGSC0003DMG400028995	Kinase family protein	1.22588	15.0043	-2.94469	3.29529e-06
PGSC0003DMG400021383	Oxidoreductase, 2OG-Fe(II) oxygenase family protein	0.537431	10.1213	-2.97815	0.000301117
PGSC0003DMG400008669	Conserved gene of unknown function	0.498516	10.2331	-2.98039	0.0027838
PGSC0003DMG400001626	Amidase	1.33447	16.8165	-2.98172	2.92261e-06
PGSC0003DMG400004683	Gene of unknown function	1.36101	30.0509	-3.00201	5.84711e-05
PGSC0003DMG400046427	Flavonol 4'-sulfotransferase	3.15714	51.724	-3.03105	0.00156064
PGSC0003DMG401026002	Gene of unknown function	6.12561	119.367	-3.04558	0.00279456
PGSC0003DMG400042287	Gene of unknown function	0.691256	11.2557	-3.06848	0.0472612
PGSC0003DMG402023841	Sterol desaturase	11.0188	234.13	-3.11495	0.00666579
PGSC0003DMG400007190	Carbohydrate transporter	0.707664	10.2886	-3.12643	0.0104206
PGSC0003DMG400024062	Expansin	0.994517	11.9661	-3.18495	0.000440801
PGSC0003DMG400029452	Disease resistance protein	5.03091	54.2619	-3.2224	2.2366e-06
PGSC0003DMG400010268	Cytochrome P450	2.34228	31.5816	-3.23568	0.0396924
PGSC0003DMG400002414	Sn-2 protein	16.5036	300.685	-3.26391	0.00995237
PGSC0003DMG400017321	CYP72A56	1.27992	21.192	-3.35938	1.01813e-07
PGSC0003DMG400017323	CYP72A56	1.98392	47.4998	-3.406	2.03309e-07
PGSC0003DMG400011323	Lipid binding protein	1.01391	10.7853	-3.40972	0.026085
PGSC0003DMG400017322	CYP72A56	3.04812	64.3609	-3.41327	1.84425e-08
PGSC0003DMG400024444	Gene of unknown function	3.073	44.6096	-3.42116	0.0106181
PGSC0003DMG400029346	Resveratrol/hydroxycinnamic acid O-glucosyltransferase	0.688516	12.8506	-3.47353	0.000185806
PGSC0003DMG400033354	Sn-1 protein	4.53642	65.6048	-3.5172	0.00814871
PGSC0003DMG400002102	Gene of unknown function	0.530778	9.5737	-3.51723	0.000257549
PGSC0003DMG400009557	Specific tissue protein 2	1.21365	28.6953	-3.53372	0.0417813
PGSC0003DMG400044946	Gene of unknown function	1.62587	37.9077	-3.55929	0.00806014
PGSC0003DMG400029963	Transposase En/Spm	0.78066	17.3026	-3.58663	3.73412e-07
PGSC0003DMG400024442	Sesquiterpene synthase	2.52828	39.583	-3.60564	0.0110604
PGSC0003DMG400025194	Dehydration-responsive protein RD22	1.37033	24.1793	-3.6215	0.00182216
PGSC0003DMG400036797	Subtilase	0.623188	13.8025	-3.67379	0.000358388
PGSC0003DMG400016764	Conserved gene of unknown function	0.417157	13.5764	-3.7452	0.000466667
PGSC0003DMG400031553	Ribosomal RNA methyltransferase	0.844079	21.2938	-3.7543	3.0842e-06
PGSC0003DMG400031023	B3 domain-containing protein Os02g0598200	0.655998	9.96983	-3.82592	8.82575e-06
PGSC0003DMG400026955	Gene of unknown function	1.53453	22.2242	-3.83367	1.77353e-05
PGSC0003DMG400009558	Specific tissue protein 2	0.992435	27.7409	-3.92673	0.0180413
PGSC0003DMG400027019	Polygalacturonase-1 non-catalytic subunit beta	1.49323	33.0057	-3.92848	0.00492238
PGSC0003DMG400027852	Glucosyltransferase	1.79072	61.0275	-3.94697	0.0081637
PGSC0003DMG400013342	Caffeic acid O-methyltransferase II	1.51009	29.4744	-4.05202	0.000129749
PGSC0003DMG400029504	Hero resistance protein	1.92367	43.74	-4.06943	1.69882e-07
PGSC0003DMG400030255	Sn-1 protein	3.64738	108.838	-4.07118	0.000350028
PGSC0003DMG400008485	Major latex	3.93499	62.5688	-4.09058	0.00271607
PGSC0003DMG400023715	Cinnamoyl-CoA reductase	0.475409	10.574	-4.1551	0.000209262
PGSC0003DMG400020681	Early nodulin	0.48724	13.7332	-4.15925	0.0330743
PGSC0003DMG400022092	Gene of unknown function	0.711307	16.108	-4.25092	3.1678e-08
PGSC0003DMG400033350	Gene of unknown function	0.299668	12.3398	-4.25995	2.42774e-05
PGSC0003DMG400006886	Gene of unknown function	0.54536	21.2103	-4.33287	0.0317355
PGSC0003DMG400015605	Cytochrome P450	0.72737	28.8748	-4.43918	8.27161e-05
PGSC0003DMG400013981	Proline transporter 2	0.583651	30.2433	-4.59103	1.98482e-06
PGSC0003DMG400014982	Gene of unknown function	0.328423	10.4033	-4.64392	6.62389e-07
PGSC0003DMG400012167	Multidrug resistance protein ABC transporter family	0.799831	30.6229	-4.78107	3.21161e-07
PGSC0003DMG400008486	Major latex	1.12124	38.2541	-4.85158	0.00116811
PGSC0003DMG400022567	Peroxidase 72	0.344796	14.0155	-4.91239	0.00464137
PGSC0003DMG400035539	Sugar transporter	0.481065	15.578	-4.94833	0.000154505
PGSC0003DMG400046688	Gene of unknown function	0.163852	12.1446	-4.95413	3.45762e-05
PGSC0003DMG400017918	Glycine-rich protein	0.230431	13.4305	-4.99083	0.025258
PGSC0003DMG400014655	Glutathione S-transferase	0.388294	13.094	-5.14314	1.13435e-06
PGSC0003DMG402004173	Gene of unknown function	0.139137	13.789	-5.16318	1.53661e-06
PGSC0003DMG400022682	Translocation transactivator/inclusion body protein	0.144003	11.7404	-5.21863	8.84234e-06
PGSC0003DMG400004599	Gene of unknown function	1.34119	108.679	-5.36986	4.72798e-10
PGSC0003DMG400033348	Gene of unknown function	0.133849	10.3584	-5.53311	2.71533e-06
PGSC0003DMG400021672	F-box family protein	0.241689	14.43	-5.66461	9.32137e-09
PGSC0003DMG402015022	Sesquiterpene synthase	3.12778	294.429	-5.84232	0.000168998
PGSC0003DMG401015022	Sesquiterpene synthase	1.59853	139.362	-5.8646	6.45027e-05
PGSC0003DMG400046234	Miraculin	0.471232	28.3996	-5.87219	0.00380766
PGSC0003DMG400017552	Caffeic acid O-methyltransferase II	0.331451	33.858	-5.87411	3.58547e-06
PGSC0003DMG400033340	Gene of unknown function	0.0870151	12.2252	-6.14296	1.33113e-05
PGSC0003DMG400006713	Cembratrienol synthase 2a	0.14322	10.5256	-6.19027	0.000223754
PGSC0003DMG400031456	Proline transporter	0.119771	18.5805	-6.20925	1.42315e-06
PGSC0003DMG402011540	Branched-chain-amino-acid aminotransferase	0.1347	19.8335	-6.45267	7.99499e-05
PGSC0003DMG402026002	Gene of unknown function	0.422076	74.4754	-6.47722	4.36124e-08
PGSC0003DMG400005112	Basic PR-1 protein	0.918605	118.11	-6.48525	2.54887e-07
PGSC0003DMG400030007	Gene of unknown function	0.0951871	19.4688	-6.5533	4.36124e-08
PGSC0003DMG400043736	PR1 protein	0.054487	17.1546	-6.61726	0.000322633
PGSC0003DMG400006058	Conserved gene of unknown function	0.23123	25.9641	-6.65194	5.87828e-08
PGSC0003DMG400039458	Polyprotein	0.982017	153.552	-6.67342	9.09523e-08
PGSC0003DMG400018845	Protein DYAD	0.0885661	15.1072	-6.78468	3.26967e-07
PGSC0003DMG400001092	UDP-glucoronosyl/UDP-glucosyl transferase family protein	0.120202	19.4866	-6.90066	2.75974e-07
PGSC0003DMG400005269	Glucose-6-phosphate/phosphate translocator 2	0.206723	29.9599	-7.19171	0.00357329
PGSC0003DMG400001176	Gene of unknown function	0.0550364	12.2218	-7.22941	1.86793e-06
PGSC0003DMG400006207	60S ribosomal protein L7A	0.291396	67.4559	-7.36048	1.17411e-09
PGSC0003DMG400015225	Transposase	0.295909	128.964	-7.65308	9.66352e-10
PGSC0003DMG400028706	Conserved gene of unknown function	0.0353563	11.9842	-7.70779	9.91715e-10
PGSC0003DMG400023126	Conserved gene of unknown function	0.0407	13.1143	-7.77151	4.8765e-06
PGSC0003DMG400028085	TNP2-like transposon protein	0.106251	71.9442	-8.00935	3.36896e-08
PGSC0003DMG400005113	PR1 protein	0.101316	55.2923	-8.36486	1.51219e-06
PGSC0003DMG400039376	Conserved gene of unknown function	0.017403	15.2354	-8.58484	3.54478e-09
PGSC0003DMG400013730	Conserved gene of unknown function	0	11.6533	-10.3494	3.28077e-06

## Sheet: r24n-r24c
gene	description	tpm(res_24_nem)	tpm(res_24_cont)	log2(FC)	FDR
PGSC0003DMG400019248	Chlorophyll a-b binding protein 13, chloroplastic	10.0233	0.268622	4.63555	0.030631
PGSC0003DMG400008301	Chlorophyll a/b binding protein	14.4058	0.783204	4.0293	0.0372557
PGSC0003DMG400003530	Abscisic acid and environmental stress-inducible protein TAS14	17.0723	0.77378	3.94898	0.0499731
PGSC0003DMG400008297	Chlorophyll a-b binding protein 1B, chloroplastic	31.1212	1.82855	3.6974	0.0349519
PGSC0003DMG400013412	Chlorophyll a-b binding protein 3C	41.76	3.72917	3.48695	0.0311106
PGSC0003DMG400013411	Chlorophyll a-b binding protein 3C, chloroplastic	58.2953	4.40272	3.45995	0.0311106
PGSC0003DMG400026500	Type I (26 kD) CP29 polypeptide	25.0345	1.31502	3.41732	0.0343698
PGSC0003DMG400009992	Glyceraldehyde-3-phosphate dehydrogenase B subunit	10.6477	1.59148	3.40023	0.0344864
PGSC0003DMG400013460	Chlorophyll a-b binding protein 3C, chloroplastic	100.054	7.47417	3.38814	0.0310574
PGSC0003DMG400033590	Periaxin	19.4357	1.39964	3.38003	0.0339248
PGSC0003DMG400020776	PPR1 protein	11.7055	1.28428	3.36756	0.0328321
PGSC0003DMG400012494	PGR5 1A, chloroplastic	17.242	1.53615	3.31103	0.0329605
PGSC0003DMG400008804	Chlorophyll a/b binding protein	18.2645	1.42949	3.26531	0.0377807
PGSC0003DMG400014386	Chlorophyll a-b binding protein 7, chloroplastic	15.0638	1.90775	3.1855	0.0377014
PGSC0003DMG400006149	Chlorophyll a-b binding protein 4, chloroplastic	23.4087	3.44323	3.14687	0.0350675
PGSC0003DMG400019508	Chlorophyll a/b binding protein	27.722	2.54406	3.12552	0.036318
PGSC0003DMG400022249	Chloroplast photosystem I reaction center V	17.6256	2.06157	3.09113	0.0320851
PGSC0003DMG400019584	Ribulose bisphosphate carboxylase small chain 1, chloroplastic	13.1781	1.30793	3.06902	0.0329605
PGSC0003DMG400005890	16kDa membrane protein	13.3868	1.67011	3.00652	0.03794
PGSC0003DMG400007536	Photosystem II reaction center W protein, chloroplastic	21.5421	2.52822	2.93041	0.030631
PGSC0003DMG400021727	Photosystem II oxygen-evolving complex protein 3	37.4749	4.5606	2.90719	0.0329605
PGSC0003DMG400008488	Chloroplast pigment-binding protein CP29	30.0197	2.81779	2.89996	0.0377014
PGSC0003DMG400022399	MYB transcription factor	18.7305	2.94393	2.76901	0.0350901
PGSC0003DMG400021144	Photosystem I subunit III	23.2191	3.99129	2.69265	0.0427977
PGSC0003DMG400002782	Oxygen-evolving enhancer protein 1, chloroplastic	28.733	5.25248	2.68885	0.030631
PGSC0003DMG400026141	Gene of unknown function	9.54791	2.33672	2.68765	0.0377807
PGSC0003DMG400010035	Oxygen-evolving enhancer protein 1, chloroplastic	30.1566	3.66676	2.68586	0.0387567
PGSC0003DMG400018352	RAP2	35.7038	6.88904	2.67948	0.030631
PGSC0003DMG400000926	Oxygen-evolving enhancer protein 2, chloroplastic	37.7894	3.56175	2.67342	0.0381647
PGSC0003DMG400031535	Glycine-rich protein A3	174.978	30.3529	2.65696	0.0344864
PGSC0003DMG400008632	Chalcone synthase J	12.3217	2.20263	2.5966	0.030631
PGSC0003DMG400016270	Heat stress transcription factor A-6b	38.7	5.00996	2.58447	0.030631
PGSC0003DMG400041620	Plastocyanin, chloroplastic	18.6365	1.76668	2.57136	0.0344864
PGSC0003DMG400028348	Ribulose-1,5 bisphosphate carboxylase/oxygenase large subunit N-methyltransferase, chloroplastic	9.39153	2.12212	2.56857	0.0414378
PGSC0003DMG400020154	Photosystem I reaction center subunit IV A isoform 2	10.1512	1.22672	2.55647	0.030631
PGSC0003DMG400007201	Photosystem II core complex proteins psbY, chloroplast	15.8156	2.41396	2.54629	0.030631
PGSC0003DMG400030542	Heat shock protein binding protein	8.15323	2.03097	2.52821	0.030631
PGSC0003DMG400008978	Xyloglucanase inhibitor	73.5148	10.2503	2.51957	0.030631
PGSC0003DMG400022172	Ccaat-binding transcription factor subunit A	59.3827	14.8214	2.46961	0.030631
PGSC0003DMG400021287	Chlorophyll a-b binding protein 8, chloroplastic	18.8452	5.04441	2.40805	0.0371992
PGSC0003DMG400002626	Photosystem I psaH protein	17.6308	3.03562	2.38869	0.0344864
PGSC0003DMG400017588	Proteinase inhibitor I-B	23.0508	5.75662	2.3346	0.030631
PGSC0003DMG400022022	Photosystem I reaction center subunit IV B isoform 2	15.4763	2.80639	2.32785	0.0323676
PGSC0003DMG400031091	Glutathione S-transferase	97.8927	15.3562	2.32023	0.0332718
PGSC0003DMG400015356	NADPH:protochlorophyllide oxidoreductase	21.1758	3.91128	2.31843	0.0356214
PGSC0003DMG400013751	Cytochrome b6-f complex iron-sulfur subunit, chloroplastic	14.2399	2.62809	2.28424	0.0381647
PGSC0003DMG400027671	Photosystem I subunit XI	23.5944	4.44348	2.27378	0.0376462
PGSC0003DMG400022131	Lipid binding protein	35.6666	9.34345	2.23021	0.0366406
PGSC0003DMG400027276	Mg protoporphyrin IX chelatase	10.234	3.3079	2.18824	0.0362905
PGSC0003DMG400007180	P-coumaroyl quinate/shikimate 3'-hydroxylase	11.6121	3.09835	2.18457	0.0457018
PGSC0003DMG400006661	ASR4	191.696	39.1028	2.15786	0.0453791
PGSC0003DMG400022075	Cytochrome P450	23.9324	5.56003	2.14717	0.030631
PGSC0003DMG400025967	Pectinesterase	17.8061	4.30108	2.14243	0.0426149
PGSC0003DMG400018351	NADPH:protochlorophyllide oxidoreductase	21.2222	4.63161	2.10564	0.0343698
PGSC0003DMG400003243	Gene of unknown function	28.5796	6.45695	2.05573	0.0466703
PGSC0003DMG400027475	CONSTANS	12.1366	3.58778	2.05418	0.0328321
PGSC0003DMG400020779	Ribosomal protein S1	17.1451	3.76554	2.04762	0.049655
PGSC0003DMG400011350	OrfB protein	7.73272	2.52286	2.0452	0.0442194
PGSC0003DMG400011816	Photosystem I reaction centre PSI-D subunit	34.3901	7.43602	1.99568	0.0345696
PGSC0003DMG400029128	Kinase	8.33258	3.39276	1.96524	0.0404087
PGSC0003DMG400019429	Conserved gene of unknown function	27.7234	7.2476	1.94575	0.0311106
PGSC0003DMG400029156	Gene of unknown function	8.75705	2.52385	1.9411	0.0344743
PGSC0003DMG400042093	Chloroplast photosystem II subunit X	24.0982	5.88446	1.94079	0.0486487
PGSC0003DMG400028953	Cytochrome P450 hydroxylase	15.9107	3.06081	1.92323	0.0469819
PGSC0003DMG400045865	Conserved gene of unknown function	22.3074	8.27239	1.91803	0.0455342
PGSC0003DMG400029129	Stress-induced receptor-like kinase	14.553	4.21442	1.91502	0.0328048
PGSC0003DMG400001631	Proline-rich protein	105.973	28.4778	1.89577	0.030631
PGSC0003DMG400009876	Conserved gene of unknown function	15.3828	4.63514	1.88807	0.0356214
PGSC0003DMG400003522	Galactinol synthase	26.2449	5.88157	1.8845	0.0469248
PGSC0003DMG400006458	Leucine rich repeat protein	111.266	40.0433	1.88167	0.0337482
PGSC0003DMG400019150	Conserved gene of unknown function	22.8186	7.62475	1.85644	0.032322
PGSC0003DMG400011627	Chloroplast small heat shock protein class I	8.68131	2.19668	1.84503	0.030631
PGSC0003DMG400022241	Photosystem II 10 kDa polypeptide, chloroplastic	98.1839	27.3074	1.84354	0.0355612
PGSC0003DMG400016590	Stress enhanced protein 2	37.925	10.1955	1.83561	0.0414378
PGSC0003DMG400044046	Gene of unknown function	9.64383	2.76239	1.81843	0.030631
PGSC0003DMG400005882	Conserved gene of unknown function	10.5658	3.11134	1.81742	0.0323676
PGSC0003DMG400028989	Conserved gene of unknown function	24.6067	6.43533	1.81002	0.0404429
PGSC0003DMG400022743	Cytochrome P450	20.1756	7.13303	1.80053	0.030631
PGSC0003DMG400012798	Conserved gene of unknown function	76.8561	20.0047	1.79758	0.0345696
PGSC0003DMG400008056	Gene of unknown function	11.6395	3.92059	1.78831	0.049521
PGSC0003DMG400008223	Heat shock factor protein HSF30	28.7835	6.1177	1.78591	0.030631
PGSC0003DMG400018407	Zinc finger protein	53.033	21.271	1.78359	0.030631
PGSC0003DMG400040317	Endochitinase	8.55133	3.2251	1.77692	0.0329605
PGSC0003DMG400009887	Phospholipase D delta	18.3596	4.84338	1.76435	0.0453791
PGSC0003DMG400024357	DnaJ isoform	23.6286	6.39065	1.76033	0.0410907
PGSC0003DMG400003192	Receptor-like kinase CHRK1	11.157	3.20895	1.75847	0.03794
PGSC0003DMG400027750	Hsc70	32.5947	11.9554	1.75387	0.0311106
PGSC0003DMG400033123	Basic 7S globulin 2 small subunit	75.7791	29.6205	1.75135	0.0345696
PGSC0003DMG400015106	Cell wall peroxidase	15.9545	6.70179	1.7178	0.0491962
PGSC0003DMG400031104	Conserved gene of unknown function	10.1192	3.33312	1.69775	0.0353093
PGSC0003DMG400006041	RING-H2 finger protein ATL1L	59.8287	24.414	1.69742	0.0354647
PGSC0003DMG400022492	Gibberellin receptor GID1	22.8694	9.12182	1.68737	0.0343698
PGSC0003DMG400025927	Conserved gene of unknown function	218.275	71.9273	1.67141	0.030631
PGSC0003DMG400019396	Conserved gene of unknown function	8.4428	3.69758	1.65349	0.030631
PGSC0003DMG400025843	Anthranilate N-benzoyltransferase protein	21.1146	9.13949	1.61523	0.0349616
PGSC0003DMG400009771	Gene of unknown function	20.6814	6.02516	1.61028	0.0337482
PGSC0003DMG400010132	Conserved gene of unknown function	18.3617	8.07419	1.6063	0.0458852
PGSC0003DMG400000380	HSF domain class transcription factor	40.1527	11.8489	1.60137	0.0465578
PGSC0003DMG400013367	Conserved gene of unknown function	16.4285	3.1249	1.59546	0.0337482
PGSC0003DMG400017640	Homeobox protein	35.4363	13.3051	1.59419	0.0387567
PGSC0003DMG400017587	Trypsin inhibitor 1	216.287	83.8778	1.59289	0.030631
PGSC0003DMG400001338	Nam 14	97.4183	37.6516	1.58372	0.030631
PGSC0003DMG400022494	Adhesive plaque matrix protein	16.3845	4.25336	1.58066	0.030631
PGSC0003DMG400044958	Conserved gene of unknown function	8.67974	2.71363	1.57903	0.0344864
PGSC0003DMG400018604	Chloroplast phosphate transporter	11.5185	2.38151	1.56704	0.0349616
PGSC0003DMG400012822	Stem-specific protein TSJT1	428.254	173.431	1.56562	0.0345696
PGSC0003DMG400025953	Conserved gene of unknown function	37.3459	10.3558	1.55944	0.0344864
PGSC0003DMG400030521	E3 ubiquitin-protein ligase RHA2A	9.24534	2.21475	1.54937	0.0318403
PGSC0003DMG400006608	Peptide transporter	11.4988	5.92661	1.53611	0.03794
PGSC0003DMG400005982	Conserved gene of unknown function	10.878	4.3191	1.52757	0.0343698
PGSC0003DMG400007658	Dihydroflavonal-4-reductase	20.1519	5.05087	1.52256	0.03794
PGSC0003DMG400009762	Cytochrome P450	11.3702	4.63064	1.5197	0.0392049
PGSC0003DMG400033567	Leucoanthocyanidin dioxygenase	25.5019	12.502	1.50466	0.0456586
PGSC0003DMG400000333	Lycopene epsilon cyclase	7.64066	3.73617	1.49754	0.0388911
PGSC0003DMG400010258	F-box family protein	16.6636	6.36533	1.48548	0.032322
PGSC0003DMG400031888	Auxin response factor 2	42.8926	17.0456	1.46192	0.0399257
PGSC0003DMG400029271	Conserved gene of unknown function	16.4431	7.17452	1.45849	0.030631
PGSC0003DMG400002524	Conserved gene of unknown function	70.0286	28.9236	1.45646	0.030631
PGSC0003DMG401015537	Ptpla domain protein	11.4587	3.84896	1.45014	0.030631
PGSC0003DMG400008344	Glutamate dehydrogenase A	9.55734	4.34183	1.44837	0.0485413
PGSC0003DMG400019528	Dof zinc finger protein	32.0711	13.011	1.44489	0.030631
PGSC0003DMG402010991	Cytochrome P450 hydroxylase	16.5656	5.78893	1.44295	0.0311106
PGSC0003DMG400024537	Basic 7S globulin 2 small subunit	48.8178	24.5369	1.44137	0.0345696
PGSC0003DMG400021875	Conserved gene of unknown function	10.8092	4.34754	1.43135	0.0343774
PGSC0003DMG400041029	Bcl-2-associated athanogene	26.4767	9.69604	1.41885	0.0323676
PGSC0003DMG400000718	Conserved gene of unknown function	14.4283	7.24832	1.41437	0.0331983
PGSC0003DMG400030587	Nonspecific lipid-transfer protein	42.8657	15.2549	1.40875	0.0454439
PGSC0003DMG400012753	Conserved gene of unknown function	15.535	6.19931	1.40405	0.0399257
PGSC0003DMG400011191	Gene of unknown function	8.5416	2.67466	1.39734	0.0491962
PGSC0003DMG400009590	Conserved gene of unknown function	14.6155	6.93318	1.39113	0.049521
PGSC0003DMG400014212	Heat shock protein	11.1713	3.02474	1.39038	0.0371665
PGSC0003DMG400019540	Glutathione s-transferase	46.9494	15.1907	1.38485	0.037845
PGSC0003DMG400001126	Zinc knuckle (CCHC-type) family protein	18.5829	7.55014	1.38308	0.0350909
PGSC0003DMG400028488	DnaJ protein	50.6743	21.1579	1.37292	0.030631
PGSC0003DMG400029174	GNS1/SUR4 membrane family protein	58.6573	31.212	1.36345	0.030631
PGSC0003DMG400003053	HSP transcription factor	65.7523	28.7434	1.35809	0.030631
PGSC0003DMG400012105	HSP transcription factor	67.8009	23.0853	1.35374	0.030631
PGSC0003DMG400002170	Glutathione-S-transferase	162.238	57.7824	1.35197	0.036425
PGSC0003DMG400030492	Big map kinase/bmk	16.3468	6.33351	1.3508	0.0463311
PGSC0003DMG400004932	Homeobox-leucine zipper protein HAT22	55.8459	26.9068	1.35057	0.030631
PGSC0003DMG400002324	Plastid high chlorophyll fluorescence 136	10.4837	4.66798	1.3414	0.0399257
PGSC0003DMG400003376	Gene of unknown function	24.2569	8.58945	1.33854	0.0329605
PGSC0003DMG400007603	I-box binding factor	34.289	13.0915	1.33424	0.0356214
PGSC0003DMG400026853	Endochitinase 3	76.6813	31.102	1.33395	0.0467712
PGSC0003DMG400015442	Conserved gene of unknown function	8.01293	3.7605	1.33277	0.0350759
PGSC0003DMG400031145	Conserved gene of unknown function	12.096	3.14434	1.32024	0.0329605
PGSC0003DMG402015315	Fiber protein Fb34	55.6672	25.0898	1.31997	0.030631
PGSC0003DMG403006826	Aldehyde oxidase	13.7499	6.91473	1.30506	0.0351038
PGSC0003DMG400003229	Conserved gene of unknown function	19.7435	8.11283	1.30378	0.030631
PGSC0003DMG400001209	Beta-glucosidase	8.13288	2.62842	1.30323	0.0493204
PGSC0003DMG400024538	Basic 7S globulin 2 small subunit	9.84567	4.74054	1.30198	0.035578
PGSC0003DMG400024564	Conserved gene of unknown function	35.1732	15.2723	1.30163	0.0422031
PGSC0003DMG400011102	Transcription factor HBP-1b	74.2455	31.6153	1.2968	0.0474667
PGSC0003DMG400023370	Conserved gene of unknown function	10.3582	4.51904	1.29568	0.0333258
PGSC0003DMG400015229	BTB/POZ domain-containing protein	146.748	68.752	1.29495	0.0337482
PGSC0003DMG400000349	Myb	7.01767	3.04144	1.29327	0.0340622
PGSC0003DMG401019343	DNA binding protein	30.4445	15.901	1.29249	0.0414367
PGSC0003DMG400010618	Conserved gene of unknown function	29.0007	13.5116	1.292	0.0376527
PGSC0003DMG402006074	Geraniol 10-hydroxylase	13.7081	6.822	1.28716	0.0311106
PGSC0003DMG400019344	DNA binding protein	20.1302	10.4383	1.28689	0.0376402
PGSC0003DMG400014567	Conserved gene of unknown function	9.10822	3.90637	1.2692	0.0345696
PGSC0003DMG400008269	Tic62 protein	10.2906	3.79032	1.26557	0.0329336
PGSC0003DMG400011846	Rhodanese-like family protein	13.6424	5.09944	1.26167	0.0474667
PGSC0003DMG400023995	Trehalose-6-phosphate synthase	68.7796	27.8782	1.2505	0.0318403
PGSC0003DMG400021499	Ctp synthase	210.825	106.005	1.23675	0.0337482
PGSC0003DMG400015464	Nicotiana tabacum wound inducive mRNA , complete cds	23.616	10.2374	1.23476	0.0413465
PGSC0003DMG400022677	UPF0497 membrane protein 10	61.2757	21.3668	1.23391	0.0429911
PGSC0003DMG402019343	DNA binding protein	36.0993	18.441	1.23371	0.0419865
PGSC0003DMG400013637	Conserved gene of unknown function	30.3034	15.9997	1.22687	0.0456724
PGSC0003DMG400023547	ZPT2-14	8.92698	3.75069	1.22636	0.0414378
PGSC0003DMG400008113	Isovaleryl-CoA dehydrogenase 2, mitochondrial	187.046	81.2655	1.21846	0.0440432
PGSC0003DMG400000069	Plant cell wall protein SlTFR88	13.9804	7.57395	1.20905	0.0469248
PGSC0003DMG402024074	Conserved gene of unknown function	140.298	62.9141	1.20762	0.0381647
PGSC0003DMG400017560	Phosphatidylinositol-4-phosphate 5-kinase	10.563	5.34298	1.20704	0.0345696
PGSC0003DMG400010554	CYP72A54	14.9362	8.0457	1.20632	0.0337482
PGSC0003DMG400027477	Xylose isomerase	262.916	161.127	1.20492	0.0376891
PGSC0003DMG400002100	Abscisic acid receptor PYR1	55.9016	32.3618	1.2011	0.030631
PGSC0003DMG400003546	Ferulate-5-hydroxylase	137.45	64.7663	1.19765	0.0407794
PGSC0003DMG400001549	Beta-amylase	134.064	66.0762	1.19543	0.0337482
PGSC0003DMG400025804	Conserved gene of unknown function	6.95416	3.63739	1.19519	0.037845
PGSC0003DMG400006276	NtPRp27	61.1062	31.5184	1.18961	0.0337482
PGSC0003DMG400016908	Serine-threonine protein kinase, plant-type	90.9661	40.0299	1.18851	0.0344743
PGSC0003DMG400009380	Receptor protein kinase CLAVATA1	20.0527	9.55707	1.18394	0.0356214
PGSC0003DMG400008354	Conserved gene of unknown function	49.8535	26.9095	1.18039	0.0329329
PGSC0003DMG400014303	Conserved gene of unknown function	26.2092	12.9025	1.17943	0.0365514
PGSC0003DMG400023577	DNA binding protein	15.2507	6.78961	1.17772	0.0349616
PGSC0003DMG400025459	C3HL domain class transcription factor	70.144	29.9892	1.17569	0.0442451
PGSC0003DMG400010597	Gene of unknown function	45.8081	23.9477	1.17262	0.0369626
PGSC0003DMG403009622	Cytochrome P450	17.0306	6.69668	1.16271	0.0344864
PGSC0003DMG400041974	Kinase	14.9483	7.33283	1.15249	0.0378698
PGSC0003DMG400024395	Conserved gene of unknown function	48.5776	22.8558	1.1516	0.0372297
PGSC0003DMG400025888	Methylcrotonoyl-CoA carboxylase beta chain, mitochondrial	147.456	87.1249	1.14699	0.030631
PGSC0003DMG400017007	MAR-binding protein	99.9326	51.9112	1.14685	0.032322
PGSC0003DMG400006442	Early light inducible protein	20.8436	13.5063	1.14407	0.0491715
PGSC0003DMG400004114	Trehalose 6-phosphate synthase	200.323	92.2208	1.14381	0.0470988
PGSC0003DMG400010688	Violaxanthin de-epoxidase	7.54692	3.67795	1.14359	0.0465578
PGSC0003DMG401002917	Disease resistance protein BS2	14.1925	5.81917	1.13623	0.0371992
PGSC0003DMG400024569	Rhicadhesin receptor	100.128	42.1886	1.12853	0.0485807
PGSC0003DMG400018819	Thioredoxin	42.1963	15.5959	1.12276	0.0317905
PGSC0003DMG400041998	Sigma factor sigb regulation protein rsbq	15.2038	9.83319	1.12269	0.0351038
PGSC0003DMG400003957	Conserved gene of unknown function	20.4584	9.25559	1.12061	0.0404792
PGSC0003DMG400046851	Sigma factor sigb regulation protein rsbq	11.1957	5.93646	1.11953	0.0356783
PGSC0003DMG400019971	Circadian clock-associated FKF1	45.8165	27.5976	1.1191	0.030631
PGSC0003DMG400026100	Conserved gene of unknown function	25.9188	15.5099	1.11777	0.0485782
PGSC0003DMG400007035	Conserved gene of unknown function	11.7759	5.66664	1.11422	0.0448856
PGSC0003DMG400026228	Methylglutaconyl-CoA hydratase, mitochondrial	47.5634	22.3261	1.11161	0.0391881
PGSC0003DMG400033099	Short chain dehydrogenase	31.205	17.534	1.10891	0.0323676
PGSC0003DMG400016576	ATGCN5	44.1629	20.2273	1.10854	0.0474667
PGSC0003DMG400029832	Sugar-dependent1	60.9818	36.3992	1.10396	0.0323676
PGSC0003DMG400012844	Pirin	30.7472	20.1554	1.10337	0.0337482
PGSC0003DMG400021435	Protein PHLOEM PROTEIN 2-LIKE A10	17.8255	8.86459	1.09802	0.0329605
PGSC0003DMG400021248	Glycolate oxidase	405.797	186.931	1.09314	0.0408919
PGSC0003DMG400014900	Chitin-inducible gibberellin-responsive protein	28.209	16.0721	1.09015	0.030631
PGSC0003DMG402008946	Desacetoxyvindoline 4-hydroxylase	17.592	9.27469	1.08743	0.0428399
PGSC0003DMG400009850	Progesterone 5-beta-reductase	8.21397	4.55935	1.08097	0.0376402
PGSC0003DMG400022855	1-D-deoxyxylulose 5-phosphate synthase	31.2606	10.0708	1.07798	0.0384913
PGSC0003DMG400008938	Endo-1,4-beta-glucanase	75.5267	40.5631	1.07198	0.0318403
PGSC0003DMG400004404	Expansin9	139.448	88.9537	1.06531	0.0441063
PGSC0003DMG400009509	Heat shock protein 83	11.2677	5.17062	1.06358	0.0425476
PGSC0003DMG400015327	UDP-glucose:glucosyltransferase	81.3158	51.0016	1.06325	0.0482925
PGSC0003DMG400017175	Rhicadhesin receptor	73.2841	36.297	1.06249	0.0445483
PGSC0003DMG400016458	Multi antimicrobial extrusion family protein	7.73594	3.53128	1.06217	0.0353093
PGSC0003DMG400014210	DnaJ protein	123.139	75.6651	1.04699	0.0329329
PGSC0003DMG400024644	101 kDa heat shock protein	56.011	25.5747	1.04413	0.0453791
PGSC0003DMG401028184	Molybdopterin-binding	15.8422	9.62743	1.04259	0.037845
PGSC0003DMG400017620	Nitrate transporter	54.2462	30.8753	1.03957	0.0427844
PGSC0003DMG400010821	Nucleic acid binding protein	45.6596	20.8311	1.03953	0.03794
PGSC0003DMG400035478	Conserved gene of unknown function	56.0304	35.3569	1.03659	0.030631
PGSC0003DMG400017176	SET domain protein	153.708	95.8319	1.0327	0.030631
PGSC0003DMG400018675	AMP dependent ligase	22.3686	10.7711	1.03026	0.0355678
PGSC0003DMG400028396	Phosphate transporter PHO1 homolog 10	28.3733	20.6295	1.03024	0.0452433
PGSC0003DMG400028235	Hin1	23.5528	16.0705	1.02947	0.044291
PGSC0003DMG400017643	Conserved gene of unknown function	150.663	98.2576	1.02436	0.0413465
PGSC0003DMG400028818	Transcription factor	29.0778	16.3032	1.02298	0.0356573
PGSC0003DMG400002545	Cytoplasmic dynein light chain	13.7819	7.70397	1.02256	0.0423044
PGSC0003DMG400022815	Protein kinase	18.3288	11.3757	1.02198	0.0436276
PGSC0003DMG400015834	Serine/threonine kinase	15.755	7.6337	1.02085	0.0378985
PGSC0003DMG400029408	Catalase	2114.17	1132.52	1.02061	0.0343698
PGSC0003DMG400022747	Green flesh protein	10.6621	5.06114	1.01891	0.0414367
PGSC0003DMG400018356	Conserved gene of unknown function	45.8459	29.5006	1.01878	0.0337482
PGSC0003DMG400029518	Conserved gene of unknown function	14.1152	8.36833	1.01798	0.0367379
PGSC0003DMG400001181	ACI19	48.0181	27.1494	1.01727	0.0356214
PGSC0003DMG401002262	ATP-binding cassette transporter	160.356	83.1698	1.00611	0.0364492
PGSC0003DMG400005738	Alpha-dioxygenase 2	95.0912	45.0382	1.0048	0.0323676
PGSC0003DMG400032250	Non-specific lipid-transfer protein	221.798	142.075	1.00296	0.0448856
PGSC0003DMG400017097	Quinone-oxidoreductase homolog, chloroplastic	19.7014	10.022	1.00098	0.0381647
PGSC0003DMG402012500	Homeobox-leucine zipper protein	6.24798	11.1569	-1.00406	0.0423149
PGSC0003DMG400021811	Nucleolin	10.7455	29.2574	-1.00476	0.0356214
PGSC0003DMG400029179	Gene of unknown function	19.9351	53.3052	-1.00609	0.0340342
PGSC0003DMG400028378	ATP binding protein	20.8129	37.3271	-1.00782	0.0312018
PGSC0003DMG402020263	Leucine-rich repeat protein	3.36513	8.74798	-1.01002	0.0414367
PGSC0003DMG400016406	Gene of unknown function	5.50834	9.89431	-1.01074	0.0445965
PGSC0003DMG400001317	Non-cell-autonomous protein pathway2	10.3336	28.8639	-1.0158	0.0328048
PGSC0003DMG400005822	Potassium channel tetramerization domain-containing protein	8.69413	17.6594	-1.01686	0.0332718
PGSC0003DMG400010631	Calcium-binding allergen Ole e	39.9515	69.4707	-1.01914	0.0461656
PGSC0003DMG400006903	B12D	9.16143	17.5251	-1.02664	0.0318403
PGSC0003DMG401008565	Histone H2B	5.78211	10.4784	-1.03087	0.0416217
PGSC0003DMG400008120	Metal ion binding protein	15.1051	34.89	-1.03334	0.030631
PGSC0003DMG400027746	Actin-97	52.3599	140.483	-1.03408	0.032322
PGSC0003DMG402028528	Calsequestrin	8.39699	21.7656	-1.03558	0.03794
PGSC0003DMG400018042	Bzip-like transcription factor	3.17577	6.85033	-1.04718	0.0408848
PGSC0003DMG400018506	Jumonji domain protein	5.22382	7.32927	-1.04872	0.037845
PGSC0003DMG400000124	RAB11B	15.7801	35.9628	-1.05437	0.0356573
PGSC0003DMG400009665	NAC domain protein	4.65239	10.9751	-1.05445	0.0371665
PGSC0003DMG400006404	Carbohydrate esterase	3.34473	6.87807	-1.05584	0.0445086
PGSC0003DMG400023341	AG-motif binding protein-1	13.7519	25.7798	-1.05725	0.0457018
PGSC0003DMG400000502	Conserved gene of unknown function	7.11987	12.1179	-1.05948	0.0354207
PGSC0003DMG402002262	ATP-binding cassette transporter	13.9423	46.5794	-1.06018	0.0345696
PGSC0003DMG400017836	Protein kinase	13.859	35.5596	-1.0642	0.0323676
PGSC0003DMG400005495	Conserved gene of unknown function	38.4383	132.186	-1.0645	0.0350901
PGSC0003DMG400031797	Polygalacturonase	32.8156	53.2862	-1.06674	0.0492748
PGSC0003DMG400007374	Extensin	10.2781	29.489	-1.0672	0.0371992
PGSC0003DMG400026914	Calcium-binding protein	7.57024	16.6106	-1.07185	0.0367379
PGSC0003DMG400007816	UDP-glucuronate 5-epimerase	26.0454	67.6489	-1.07419	0.0349301
PGSC0003DMG400013962	Amino acid transporter	12.3165	28.9556	-1.07701	0.0328321
PGSC0003DMG400000931	Xyloglucan galactosyltransferase KATAMARI1	6.57599	12.742	-1.07717	0.0334815
PGSC0003DMG400017722	Conserved gene of unknown function	44.8662	82.6628	-1.07881	0.030631
PGSC0003DMG400028744	Small molecular heat shock protein 10	81.1554	123.472	-1.07952	0.030631
PGSC0003DMG401022374	Disease resistance protein (TIR class)	47.8696	66.6407	-1.07969	0.0318403
PGSC0003DMG400019241	Conserved gene of unknown function	18.5157	41.3185	-1.08165	0.0343698
PGSC0003DMG400021678	Protein phosphatase-2c	5.49869	13.4156	-1.08473	0.0414378
PGSC0003DMG400046345	60S ribosomal protein L13a	3.4916	8.44627	-1.08747	0.0407794
PGSC0003DMG400005745	Calcium-binding allergen Ole e 8	34.8886	65.2882	-1.09026	0.0482496
PGSC0003DMG400020218	Conserved gene of unknown function	13.1043	23.4944	-1.09061	0.0469819
PGSC0003DMG400024588	Permease I	32.0956	78.2158	-1.09175	0.0372412
PGSC0003DMG400010869	Tetracycline transporter	10.2804	17.9586	-1.09447	0.0387576
PGSC0003DMG400000157	Remorin 2	45.4115	91.7814	-1.09533	0.0465314
PGSC0003DMG400018884	Ccd1	8.08266	25.3207	-1.09993	0.0414367
PGSC0003DMG400030722	Ring finger protein	4.16248	10.4302	-1.10167	0.0429911
PGSC0003DMG400035185	3-hydroxy-3-methylglutaryl-coenzyme A reductase 1	8.54383	16.0143	-1.10259	0.0307048
PGSC0003DMG400012641	Ubiquitin family protein	8.13193	16.5191	-1.10334	0.030631
PGSC0003DMG400011026	Heparanase	10.7014	33.6277	-1.10495	0.0418835
PGSC0003DMG400021372	Fasciclin-like arabinogalactan protein 14	57.8155	78.2607	-1.10512	0.0376402
PGSC0003DMG400047267	3-hydroxy-3-methylglutaryl-coenzyme A reductase 1	5.93994	20.3485	-1.10831	0.0329605
PGSC0003DMG400016038	Polygalacturonase	5.41503	10.6777	-1.11003	0.0345696
PGSC0003DMG400021373	Zinc finger, RING-type	15.1138	27.1604	-1.1123	0.0307048
PGSC0003DMG400014496	Aldehyde dehydrogenase (NAD+)	132.559	219.701	-1.11288	0.030631
PGSC0003DMG400018975	Calmodulin binding protein	13.2458	28.6435	-1.11323	0.0381647
PGSC0003DMG400029467	Protein CCC1	4.91192	14.3021	-1.12144	0.0337864
PGSC0003DMG400002528	Downstream target of agl15-4	4.79116	7.99522	-1.12233	0.0353093
PGSC0003DMG400012931	Conserved gene of unknown function	8.5039	12.3697	-1.12355	0.0485782
PGSC0003DMG400016954	Ripening regulated protein DDTFR8	5.61381	17.8929	-1.12515	0.0347744
PGSC0003DMG400016247	Acyl-[acyl-carrier-protein] desaturase, chloroplastic	12.3308	28.3396	-1.12823	0.0324242
PGSC0003DMG400006550	Auxin influx transport protein	30.7879	58.2148	-1.12978	0.0498421
PGSC0003DMG400001448	UDP-glucose dehydrogenase 2	97.2659	203.216	-1.13063	0.0367379
PGSC0003DMG400008141	Calcium ATPase	6.35902	20.3822	-1.13234	0.0344864
PGSC0003DMG400030590	Phosphatidic acid phosphatase alpha	3.23782	7.37166	-1.13296	0.0381647
PGSC0003DMG400011269	Calmodulin-binding protein family	5.48739	16.6618	-1.14089	0.0356214
PGSC0003DMG400026289	Lipid binding protein	3.88484	6.97677	-1.14486	0.0376836
PGSC0003DMG400028376	Hydrolase, hydrolyzing O-glycosyl compounds	25.2551	57.0059	-1.14809	0.030631
PGSC0003DMG402010623	1-O-acylglucose:anthocyanin-O-acyltransferase	26.4975	56.8968	-1.14994	0.0462826
PGSC0003DMG400035559	Conserved gene of unknown function	9.53929	18.1995	-1.15045	0.0375804
PGSC0003DMG400020553	Gene of unknown function	154.84	247.515	-1.15522	0.030631
PGSC0003DMG400004688	S-adenosylmethionine synthase 2	20.2325	48.0257	-1.15677	0.0469248
PGSC0003DMG400021602	Chitinase	66.7862	152.852	-1.16357	0.0372412
PGSC0003DMG400023524	UDP-glucuronate decarboxylase 1	61.0082	121.872	-1.16797	0.0367379
PGSC0003DMG401004858	Ran GTPase binding protein	3.06932	8.12834	-1.1682	0.0362905
PGSC0003DMG400014123	Aquaporin, MIP family, NIP subfamily	4.6453	8.53455	-1.16897	0.0343698
PGSC0003DMG400039667	Apyrase 3	4.02516	9.67294	-1.17104	0.044291
PGSC0003DMG400010049	Transferase, transferring glycosyl groups	29.7135	86.9906	-1.17345	0.030631
PGSC0003DMG401018475	Gene of unknown function	7.08918	20.764	-1.17572	0.0377014
PGSC0003DMG400029948	Conserved gene of unknown function	4.03975	8.27888	-1.17772	0.0369626
PGSC0003DMG400021550	Adenosine kinase isoform 1T	86.734	205.974	-1.17915	0.0340622
PGSC0003DMG400026760	Receptor-kinase	6.74112	20.2738	-1.18187	0.0470988
PGSC0003DMG400004957	Conserved gene of unknown function	7.41014	21.6941	-1.18275	0.030631
PGSC0003DMG400001662	Arginine decarboxylase	116.9	337.095	-1.19036	0.0429411
PGSC0003DMG400007376	Ubiquitin-protein ligase	3.68436	11.0075	-1.19053	0.0356214
PGSC0003DMG400013983	Wound/stress protein	41.4173	126.407	-1.1918	0.0356214
PGSC0003DMG400025579	Conserved gene of unknown function	12.3346	29.1829	-1.19254	0.0498421
PGSC0003DMG400046343	3-hydroxy-3-methylglutaryl-coenzyme A reductase 1	8.27719	16.2582	-1.19378	0.0318403
PGSC0003DMG400008980	Basic 7S globulin 2 small subunit	31.6509	110.927	-1.19994	0.0381647
PGSC0003DMG400022132	Conserved gene of unknown function	5.08651	12.3806	-1.20617	0.0426149
PGSC0003DMG400000757	Salicylic acid-binding protein 2	7.79936	24.2269	-1.2063	0.0499871
PGSC0003DMG400021944	Conserved gene of unknown function	4.16283	7.91277	-1.20711	0.0345696
PGSC0003DMG400011273	Phosphatase 2C family protein	5.97239	12.3211	-1.21153	0.0381647
PGSC0003DMG400022208	Endo-1,4-beta-glucanase	9.9578	18.5278	-1.21506	0.0429911
PGSC0003DMG400008287	Urease accessory protein G	17.6379	35.2083	-1.21528	0.0408919
PGSC0003DMG400027498	Hsp20/alpha crystallin family protein	4.28252	9.43052	-1.21852	0.0399257
PGSC0003DMG400002507	Zinc finger protein	12.9328	36.0289	-1.22041	0.0356214
PGSC0003DMG400025104	AGP19 (ARABINOGALACTAN-PROTEIN 19)	5.25179	10.6257	-1.22175	0.0318403
PGSC0003DMG400000130	Gtpase activating protein	2.95969	7.16479	-1.2289	0.036425
PGSC0003DMG400013995	Serine carboxypeptidase III	5.56934	12.7716	-1.229	0.0407794
PGSC0003DMG400020118	Oxidoreductase	7.61206	17.0095	-1.22935	0.0336273
PGSC0003DMG400028601	Alpha-L-fucosidase 2	7.5292	13.2	-1.23277	0.0356214
PGSC0003DMG400001924	Matrix metalloprotease 1	6.80335	16.1741	-1.23467	0.0356214
PGSC0003DMG402003586	Cell number regulator 13	13.7945	35.5693	-1.23771	0.0381647
PGSC0003DMG400028137	Fasciclin-like arabinogalactan protein 14	51.3988	150.682	-1.24157	0.0343698
PGSC0003DMG400004698	Aldehyde dehydrogenase	35.0246	82.0135	-1.24253	0.0369626
PGSC0003DMG400003181	Beta-glucosidase 08	22.4244	45.8015	-1.24296	0.0428914
PGSC0003DMG400023689	Villin-2	7.72308	18.3361	-1.24629	0.0350759
PGSC0003DMG400003805	Oxidoreductase	8.90456	25.3499	-1.25271	0.0329336
PGSC0003DMG400027176	Transcription factor	71.8267	218.136	-1.2542	0.0343698
PGSC0003DMG400000791	Photoperiod responsive protein	22.1487	58.0712	-1.25969	0.0419865
PGSC0003DMG400040089	3-hydroxy-3-methylglutaryl-coenzyme A reductase 1	7.87973	15.8671	-1.25977	0.0311106
PGSC0003DMG400033649	Acyl-protein thioesterase	2.38713	8.83583	-1.2647	0.0334379
PGSC0003DMG400023206	Cold shock domain protein 2	5.4808	13.7245	-1.26975	0.030631
PGSC0003DMG402014186	ATP binding protein	5.38629	16.8917	-1.27023	0.0346764
PGSC0003DMG400013663	3-hydroxy-3-methylglutaryl-coenzyme A reductase 1	49.4233	152.271	-1.27239	0.030631
PGSC0003DMG400022856	Conserved gene of unknown function	7.29829	29.2772	-1.27535	0.0381647
PGSC0003DMG400021802	Scarecrow	20.069	44.2241	-1.27943	0.0329605
PGSC0003DMG400028260	Conserved gene of unknown function	4.54515	18.6824	-1.2818	0.0469248
PGSC0003DMG400007294	Multidrug/pheromone exporter, MDR family, ABC transporter family	3.59088	11.1846	-1.28261	0.0414367
PGSC0003DMG400043537	3-hydroxy-3-methylglutaryl-coenzyme A reductase 1	5.71756	15.4932	-1.28752	0.030631
PGSC0003DMG400030979	Polygalacturonase non-catalytic subunit AroGP3	11.206	35.7243	-1.29275	0.0498421
PGSC0003DMG400017508	UDP-glucose:solanidine glucosyltransferase	16.8085	30.6733	-1.30014	0.030631
PGSC0003DMG400000296	Ceramide glucosyltransferase	4.53691	10.9746	-1.3024	0.030631
PGSC0003DMG400022449	Conserved gene of unknown function	4.86204	13.7945	-1.30312	0.0381647
PGSC0003DMG400014408	Fasciclin-like arabinogalactan protein 10	24.7259	70.8076	-1.31044	0.0350901
PGSC0003DMG400004161	Conserved gene of unknown function	18.4054	42.1791	-1.31595	0.0362905
PGSC0003DMG400020264	Conserved gene of unknown function	4.53572	10.8014	-1.31841	0.0482496
PGSC0003DMG401008204	Nucleosome assembly protein	3.68731	7.9087	-1.31938	0.0433432
PGSC0003DMG400012156	Polygalacturonase	18.4215	41.6155	-1.32264	0.0320851
PGSC0003DMG400028635	Sulfate transporter	4.46776	11.3508	-1.32384	0.0307048
PGSC0003DMG400002586	Harpin-induced 1	12.0852	42.4196	-1.33293	0.0344864
PGSC0003DMG400014673	Dimethylaniline monooxygenase	9.97415	33.4595	-1.33801	0.0448856
PGSC0003DMG400025022	Avr9/Cf-9 rapidly elicited protein 20	6.46829	13.4071	-1.33869	0.0381647
PGSC0003DMG400013920	Conserved gene of unknown function	1.92784	8.16246	-1.33917	0.0445483
PGSC0003DMG400014209	Pentatricopeptide repeat-containing protein	5.60227	13.7984	-1.34007	0.030631
PGSC0003DMG400014823	Xyloglucan endotransglucosylase-hydrolase XTH3	27.8866	71.1407	-1.34583	0.0469819
PGSC0003DMG400030808	Phi-1 protein	8.11132	34.5889	-1.34725	0.0401507
PGSC0003DMG400030144	Kinase	3.64989	11.458	-1.34807	0.036425
PGSC0003DMG400007309	3beta-hydroxysteroid-dehydrogenase/decarboxylase isoform 2	14.161	43.7467	-1.35078	0.0371986
PGSC0003DMG400006880	DRT100	23.5197	52.2053	-1.3547	0.030631
PGSC0003DMG400011044	Enolase	17.171	33.5602	-1.35498	0.0469819
PGSC0003DMG400012307	ATP binding protein	7.48052	20.6177	-1.35833	0.0323676
PGSC0003DMG400008403	ATP binding / kinase/ protein serine / threonine kinase	7.7772	19.0209	-1.35983	0.0353093
PGSC0003DMG400001211	Hydrolase, hydrolyzing O-glycosyl compounds	9.58762	24.0633	-1.36026	0.0469564
PGSC0003DMG400041402	Basic 7S globulin 2 small subunit	4.51164	12.0901	-1.36705	0.0356214
PGSC0003DMG400022634	Microtubule-associated protein TORTIFOLIA1	10.1692	23.6221	-1.36863	0.0380409
PGSC0003DMG400029513	Cyclin	3.91598	10.5957	-1.37445	0.030631
PGSC0003DMG400019196	Tropinone reductase	7.52333	18.4197	-1.38242	0.030631
PGSC0003DMG400009304	Calcium-dependent protein kinase substrate protein	4.81725	16.9216	-1.38648	0.030631
PGSC0003DMG400021319	C2 domain-containing protein	5.13699	15.1807	-1.39787	0.0485782
PGSC0003DMG400026264	Homeobox-leucine zipper protein	7.44126	20.2252	-1.39892	0.030631
PGSC0003DMG400043889	Avr9/Cf-9 rapidly elicited protein 65	4.07599	16.2333	-1.40048	0.0424456
PGSC0003DMG400009601	Lactoylglutathione lyase	5.0458	16.9073	-1.40377	0.0344743
PGSC0003DMG400002153	Zinc finger protein	27.5142	100.622	-1.4084	0.0340622
PGSC0003DMG400008549	Sulfate/bicarbonate/oxalate exchanger and transporter sat-1	2.3315	8.01041	-1.40887	0.036425
PGSC0003DMG400022450	Conserved gene of unknown function	2.53227	8.33125	-1.41243	0.0323676
PGSC0003DMG400004440	Gene of unknown function	5.4119	17.2572	-1.41456	0.030631
PGSC0003DMG401009045	GRAS family transcription factor	3.00642	10.3302	-1.41762	0.030631
PGSC0003DMG400011208	Serine carboxypeptidase	5.7409	22.5535	-1.41778	0.0307048
PGSC0003DMG400025385	Senescence-associated protein	5.7622	18.9836	-1.41814	0.030631
PGSC0003DMG400025023	Avr9/Cf-9 rapidly elicited protein 20	18.7691	45.5402	-1.41957	0.0337482
PGSC0003DMG400031001	Gene of unknown function	6.06295	19.5029	-1.42325	0.0484628
PGSC0003DMG400013632	Conserved gene of unknown function	9.96281	16.108	-1.42367	0.0311106
PGSC0003DMG402017934	Pectinesterase	6.7907	18.116	-1.42946	0.045762
PGSC0003DMG400000723	Adenylyl cyclase-associated protein	7.82223	22.5722	-1.42972	0.030631
PGSC0003DMG400028798	Phosphoethanolamine N-methyltransferase	29.2688	68.116	-1.43159	0.030631
PGSC0003DMG400004955	Xylanase Xyn2	7.87273	17.9026	-1.43813	0.03794
PGSC0003DMG400029964	Phospholipase A2	4.79466	15.2711	-1.44535	0.032322
PGSC0003DMG400023681	Multidrug resistance pump	6.23692	17.7023	-1.45691	0.0385773
PGSC0003DMG400020139	Auxin-induced protein 22B	6.01069	18.843	-1.46621	0.030631
PGSC0003DMG400010761	Gene of unknown function	5.0328	13.4865	-1.47028	0.030631
PGSC0003DMG400030364	Avr9/Cf-9 rapidly elicited protein 284	10.6823	41.7976	-1.47354	0.030631
PGSC0003DMG400010095	Conserved gene of unknown function	18.2	36.9149	-1.47491	0.0433289
PGSC0003DMG400010468	Calmodulin binding protein	18.1533	45.0537	-1.47653	0.030631
PGSC0003DMG400019277	Conserved gene of unknown function	11.124	41.9304	-1.4788	0.030631
PGSC0003DMG400009035	Heat shock protein binding protein	2.98691	9.11813	-1.48243	0.0465858
PGSC0003DMG400010735	Conserved gene of unknown function	3.73698	10.2614	-1.49157	0.030631
PGSC0003DMG400028801	ATP binding protein	3.46745	14.3249	-1.49537	0.0490456
PGSC0003DMG400013271	Blue (Type 1) copper domain	3.07706	8.19561	-1.5001	0.0353093
PGSC0003DMG400046129	Gene of unknown function	3.44274	10.9911	-1.50203	0.0377014
PGSC0003DMG400018565	Alcohol dehydrogenase	3.58173	7.54732	-1.50244	0.0377807
PGSC0003DMG400016213	1-aminocyclopropane-1-carboxylate oxidase	4.55074	13.1278	-1.50878	0.0354647
PGSC0003DMG400015004	Myosin heavy chain, clone	3.68377	10.2509	-1.51439	0.0469248
PGSC0003DMG400000048	Cysteine synthase	34.0139	81.0266	-1.51457	0.0329605
PGSC0003DMG400022013	STS14 protein	5.54609	14.4577	-1.51581	0.0376402
PGSC0003DMG400013009	Mob1	4.14312	12.9992	-1.51999	0.030631
PGSC0003DMG400022589	Ocs element-binding factor	24.2763	60.9629	-1.52509	0.0469819
PGSC0003DMG400031385	Pectin acetylesterase	5.56849	16.904	-1.52637	0.030631
PGSC0003DMG400015666	ATP binding protein	33.2148	67.3025	-1.52762	0.030631
PGSC0003DMG400029502	Protein OBERON 3	8.71696	24.0603	-1.52985	0.030631
PGSC0003DMG400027509	Protein ZINC INDUCED FACILITATOR-LIKE 1	2.93317	7.5348	-1.53482	0.0454439
PGSC0003DMG400013537	Proline-rich protein	270.172	756.321	-1.54063	0.03833
PGSC0003DMG400015273	Alpha-galactosidase	6.9558	29.2994	-1.5439	0.0457018
PGSC0003DMG400029515	Myosin heavy chain, clone	4.51496	18.1746	-1.54473	0.038341
PGSC0003DMG400016638	Sorghum bicolor protein targeted either to mitochondria or chloroplast proteins T50848	10.5422	33.4729	-1.54591	0.0345696
PGSC0003DMG400029500	Purple acid phosphatase 1	5.04332	15.5863	-1.55469	0.030631
PGSC0003DMG400010388	BHLH transcription factor	4.32123	12.0769	-1.55782	0.0337482
PGSC0003DMG400016442	Aspartic proteinase	5.34062	20.4296	-1.56124	0.030631
PGSC0003DMG400021152	Alcohol dehydrogenase	3.25984	14.1106	-1.56204	0.0384476
PGSC0003DMG400029542	Sensor histidine kinase	3.9177	14.3014	-1.56733	0.0448809
PGSC0003DMG400000422	Retinoid-inducible serine carboxypeptidase	22.8949	48.0738	-1.57216	0.0389983
PGSC0003DMG402029471	Calcium ion binding protein	4.11996	10.2811	-1.5732	0.030631
PGSC0003DMG400012111	Granule-bound starch synthase 1, chloroplastic/amyloplastic	100.141	279.284	-1.57823	0.030631
PGSC0003DMG400004317	Stellacyanin	8.74128	30.2803	-1.5833	0.030631
PGSC0003DMG400000932	Reticulon family protein	3.02512	9.21797	-1.58688	0.030631
PGSC0003DMG400035643	Drought-induced protein SDi	18.6363	60.5567	-1.58781	0.03794
PGSC0003DMG400010750	ERF transcription factor	8.01637	34.5329	-1.58849	0.030631
PGSC0003DMG400016515	Conserved gene of unknown function	7.69445	22.4597	-1.59336	0.0383331
PGSC0003DMG400008711	Avr9/Cf-9 rapidly elicited protein 76	24.7467	76.5253	-1.60862	0.0329605
PGSC0003DMG400026035	AP2/ERF domain-containing transcription factor	3.48629	11.0871	-1.61191	0.0459698
PGSC0003DMG400004786	Auxin-induced protein X10A	4.27451	12.4988	-1.62879	0.0385392
PGSC0003DMG400018666	Sugar transporter	21.3455	97.1136	-1.63338	0.0442451
PGSC0003DMG400009921	Cysteine protease 14	19.577	43.5563	-1.63954	0.0344864
PGSC0003DMG400029740	Conserved gene of unknown function	14.9146	59.433	-1.64087	0.0364492
PGSC0003DMG400030839	Blue copper protein	27.6916	52.9984	-1.64693	0.030631
PGSC0003DMG400009536	Transferase, transferring glycosyl groups	4.31168	8.04402	-1.66127	0.0323676
PGSC0003DMG400022560	ARO1 1	2.49522	13.2364	-1.66984	0.0454439
PGSC0003DMG400003008	Kinesin	18.5889	60.6916	-1.67093	0.0350324
PGSC0003DMG400015881	Alpha-glucosidase	6.68324	23.3199	-1.67612	0.030631
PGSC0003DMG400028688	Receptor protein kinase	4.97518	21.6317	-1.68165	0.030631
PGSC0003DMG400006461	GDSL-like Lipase/Acylhydrolase family protein	9.21062	37.2396	-1.68755	0.0329605
PGSC0003DMG400028228	Lymphoid organ expressed yellow head virus receptor protein	11.689	47.8583	-1.69537	0.0307048
PGSC0003DMG400013523	Endo-1,4-beta-glucanase	71.606	239.881	-1.69649	0.0323676
PGSC0003DMG400017601	UDP-glucuronate decarboxylase 4	2.20098	9.80721	-1.70079	0.030631
PGSC0003DMG400001344	Conserved gene of unknown function	3.23654	9.33013	-1.70419	0.030631
PGSC0003DMG400006462	GDSL-like Lipase/Acylhydrolase family protein	12.3957	49.1387	-1.71254	0.0353093
PGSC0003DMG400011713	Conserved gene of unknown function	2.56498	13.6904	-1.7144	0.030631
PGSC0003DMG400004797	P-rich protein EIG-I30	18.7468	66.7165	-1.71891	0.0452966
PGSC0003DMG400012749	Fasciclin-like arabinogalactan protein 13	29.6223	81.6621	-1.7215	0.0345696
PGSC0003DMG400029738	LEXYL2 protein	32.3191	127.266	-1.7228	0.0311106
PGSC0003DMG400018279	MYB domain class transcription factor	4.32977	12.492	-1.72742	0.0323676
PGSC0003DMG400024535	Conserved gene of unknown function	4.77938	13.5698	-1.74422	0.0421173
PGSC0003DMG400009605	Ice binding protein	5.81489	19.4924	-1.74849	0.0329605
PGSC0003DMG400016494	Stem 28 kDa glycoprotein	12.9947	30.2996	-1.74931	0.0424493
PGSC0003DMG400017298	Xyloglucan endotransglucosylase-hydrolase XTH9	15.3143	47.6468	-1.75058	0.0345696
PGSC0003DMG400017771	Arabinogalactan-protein	31.8235	96.0695	-1.75063	0.0329605
PGSC0003DMG400016491	Conserved gene of unknown function	2.42659	9.14244	-1.77632	0.0310574
PGSC0003DMG400015116	Conserved gene of unknown function	32.4287	105.179	-1.78334	0.030631
PGSC0003DMG400018914	Polyphenol oxidase	29.9938	111.685	-1.79945	0.0404566
PGSC0003DMG400032510	L-ascorbate oxidase	9.5703	35.6634	-1.80486	0.0329605
PGSC0003DMG400013549	SAUR family protein	2.40372	8.82989	-1.80684	0.0431665
PGSC0003DMG400031101	Xyloglucan endotransglycosylase	25.0177	93.8497	-1.81054	0.0350901
PGSC0003DMG400015147	Conserved gene of unknown function	4.55223	17.4273	-1.81581	0.0376402
PGSC0003DMG400003217	Avr9/Cf-9 rapidly elicited protein 65	5.76736	17.5078	-1.8181	0.0457018
PGSC0003DMG400025017	Indole-3-acetic acid-amido synthetase GH3.6	5.3022	12.0155	-1.81926	0.030631
PGSC0003DMG401016495	Stem 28 kDa glycoprotein	177.777	625.848	-1.8201	0.0343698
PGSC0003DMG400030220	Protein cbxX, chromosomal	4.52397	17.6564	-1.82055	0.0329605
PGSC0003DMG400031852	Conserved gene of unknown function	2.44538	7.62091	-1.8259	0.0323647
PGSC0003DMG400001161	MYC transcription factor	10.7405	40.39	-1.82881	0.030631
PGSC0003DMG400024946	Sigma factor sigb regulation protein rsbq	3.36815	18.3356	-1.83312	0.030631
PGSC0003DMG400017758	Arabinogalactan-protein	11.1918	43.7481	-1.83409	0.030631
PGSC0003DMG400003686	Oxidoreductase	2.38045	8.07131	-1.83767	0.0490686
PGSC0003DMG400007152	UDP-apiose/xylose synthase	10.2432	46.46	-1.84527	0.0307048
PGSC0003DMG400008224	Glutaredoxin	2.86067	10.8319	-1.84622	0.0428914
PGSC0003DMG400012493	Serine protease	2.18154	10.8486	-1.85067	0.0349519
PGSC0003DMG400010557	Allene oxide syntase	99.3534	401.646	-1.85616	0.0344874
PGSC0003DMG400028909	Protease inhibitor/seed storage/LTP family protein	13.9379	52.9411	-1.8661	0.0406372
PGSC0003DMG400004064	Subtilisin inhibitor 1	13.5402	47.022	-1.87005	0.0376891
PGSC0003DMG400011286	Conserved gene of unknown function	6.86933	14.8399	-1.87015	0.030631
PGSC0003DMG400023015	Conserved gene of unknown function	1.64728	10.4934	-1.88042	0.0482496
PGSC0003DMG400011686	Serpin	5.43835	19.4487	-1.88404	0.037721
PGSC0003DMG400030829	Phi-1 protein	11.2368	43.386	-1.88805	0.030631
PGSC0003DMG400008460	Cystatin	7.34452	20.2988	-1.89533	0.0329605
PGSC0003DMG400014417	Ethylene-responsive transcription factor 3	8.59818	20.5309	-1.89872	0.030631
PGSC0003DMG400004789	Multicopper oxidase	28.8726	113.14	-1.90135	0.030631
PGSC0003DMG400027951	Conserved gene of unknown function	4.80666	13.5897	-1.90146	0.0329605
PGSC0003DMG400020204	Hydrolase, acting on ester bonds	8.38593	24.3245	-1.90333	0.030631
PGSC0003DMG400017514	Abscisic acid receptor PYL1	3.71789	14.5468	-1.90895	0.0311106
PGSC0003DMG400005992	Conserved gene of unknown function	6.78183	33.3475	-1.90959	0.0381647
PGSC0003DMG400002125	DNA binding protein	4.63088	18.972	-1.91055	0.030631
PGSC0003DMG400017757	Arabinogalactan-protein	37.6901	144.324	-1.91208	0.030631
PGSC0003DMG400013195	Alpha-L-fucosidase 2	4.6021	17.5771	-1.92386	0.030631
PGSC0003DMG400042033	Acid phosphatase 1	15.4922	97.0792	-1.93376	0.0344864
PGSC0003DMG400008085	UDP-glucuronic acid/UDP-N-acetylgalactosamine transporter	6.95476	22.3912	-1.93901	0.0337482
PGSC0003DMG400016730	Sucrose synthase	4.57053	19.2698	-1.94173	0.0431665
PGSC0003DMG400017772	Arabinogalactan-protein	29.5914	169.041	-1.94724	0.0323676
PGSC0003DMG400013744	Ethylene-responsive element binding factor	4.21908	17.8597	-1.95127	0.043993
PGSC0003DMG400045432	Spotted leaf protein	2.64378	14.7396	-1.9517	0.0320851
PGSC0003DMG400017843	Conserved gene of unknown function	5.21404	26.9104	-1.95309	0.0342074
PGSC0003DMG400030819	Arabinogalactan-protein	46.3452	124.111	-1.95321	0.030631
PGSC0003DMG400019825	Cinnamoyl CoA reductase	18.2726	60.2096	-1.95472	0.0369626
PGSC0003DMG400012720	Calmodulin binding protein SUN	2.61549	11.3078	-1.95936	0.0356214
PGSC0003DMG400000270	O-methyltransferase	3.59998	19.8226	-1.96204	0.030631
PGSC0003DMG400021114	Ethylene-responsive nuclear protein	4.70804	13.655	-1.9639	0.030631
PGSC0003DMG400023361	Methylenetetrahydrofolate reductase	2.62945	15.233	-1.96813	0.0323676
PGSC0003DMG400004996	UDP-glucose 4-epimerase	8.42765	23.5296	-1.96891	0.0311106
PGSC0003DMG400029464	Avr9/Cf-9 rapidly elicited protein 74	5.99733	30.0482	-1.97048	0.0345696
PGSC0003DMG402016495	Stem 28 kDa glycoprotein	25.1561	82.0551	-1.97118	0.0323647
PGSC0003DMG400026718	Plasma membrane intrinsic protein PIP2	51.7633	202.967	-1.97325	0.0369626
PGSC0003DMG400002523	Stem 28 kDa glycoprotein	32.0331	157.067	-1.98408	0.0353093
PGSC0003DMG400002009	Hsp20/alpha crystallin family protein	1.63259	8.43658	-1.98421	0.0356214
PGSC0003DMG401020115	Fimbrin	5.29687	25.7378	-1.98738	0.0381647
PGSC0003DMG402027116	Laccase 90d	1.57677	11.1395	-1.98852	0.0445241
PGSC0003DMG400005748	Protein P21	8.73102	30.1934	-1.99764	0.0329605
PGSC0003DMG400001038	Early nodulin 55-2	5.68066	20.021	-1.998	0.0369626
PGSC0003DMG400026257	Phospholipase A1	3.10253	12.3881	-1.99974	0.0354647
PGSC0003DMG400025152	UDP-glucuronosyltransferase	5.41767	21.6772	-2.00183	0.0465578
PGSC0003DMG400017376	Fasciclin-like arabinogalactan protein 19	43.9527	268.032	-2.00272	0.037845
PGSC0003DMG400012296	Avr9/Cf-9 rapidly elicited protein 194	5.78598	13.5144	-2.003	0.0376402
PGSC0003DMG400005182	Zinc finger protein	2.92055	14.4063	-2.00449	0.0493105
PGSC0003DMG400013815	Nitrate transporter	4.80616	21.6495	-2.00451	0.0485782
PGSC0003DMG400006394	DNA binding protein	7.3391	34.1552	-2.01474	0.0467245
PGSC0003DMG400007111	Protein SELF-PRUNING	1.80634	9.44046	-2.0156	0.030631
PGSC0003DMG400019245	Conserved gene of unknown function	3.24051	11.0424	-2.01712	0.0428914
PGSC0003DMG400007994	Tuber-specific and sucrose-responsive element binding factor	2.02573	8.1556	-2.01837	0.030631
PGSC0003DMG400024948	Arabinogalactan protein	23.7815	126.703	-2.02185	0.030631
PGSC0003DMG400028576	Verticillium wilt disease resistance protein	1.50654	10.3474	-2.02664	0.030631
PGSC0003DMG400005214	Boron transporter	5.50772	26.6983	-2.02891	0.030631
PGSC0003DMG400013680	Pectinesterase	2.70449	12.6144	-2.03074	0.0332718
PGSC0003DMG400026586	Cytochrome P450	43.3534	226.933	-2.03451	0.0408126
PGSC0003DMG400004298	Fasciclin-like arabinogalactan protein 19	5.98057	28.8168	-2.03821	0.0399257
PGSC0003DMG400006093	Auxin responsive protein	20.8283	64.1183	-2.04363	0.030631
PGSC0003DMG400027174	Protein phosphatase 2c	5.15075	28.9087	-2.0441	0.0354647
PGSC0003DMG400011148	Cellulose synthase 3	10.1026	35.2464	-2.04597	0.0343774
PGSC0003DMG400005931	Sterol delta-7 reductase DWF5	14.8679	82.9158	-2.04843	0.0345016
PGSC0003DMG400010403	Basic 7S globulin 2 small subunit	3.21825	8.51602	-2.04966	0.0399257
PGSC0003DMG400008063	Fasciclin-like AGP 13	3.99531	27.9137	-2.05023	0.035333
PGSC0003DMG400023741	Conserved gene of unknown function	14.1318	48.0163	-2.05026	0.030631
PGSC0003DMG400026232	Avr9/Cf-9 rapidly elicited protein 1	5.07521	19.9532	-2.05212	0.0469564
PGSC0003DMG400029450	Polygalacturonase	10.5004	40.8366	-2.05417	0.00840945
PGSC0003DMG400016538	Conserved gene of unknown function	2.12144	11.6714	-2.06083	0.0353093
PGSC0003DMG400001462	Conserved gene of unknown function	2.91144	12.3076	-2.06509	0.0431665
PGSC0003DMG400003512	Laccase	7.75977	30.7183	-2.06768	0.0307048
PGSC0003DMG400027728	Conserved gene of unknown function	3.54985	13.9924	-2.07302	0.0399257
PGSC0003DMG400014200	Flotillin-1	6.22827	30.9227	-2.07686	0.0414367
PGSC0003DMG400030810	Conserved gene of unknown function	4.41152	17.5324	-2.07698	0.030631
PGSC0003DMG401024975	Conserved gene of unknown function	25.9279	91.2512	-2.08099	0.030631
PGSC0003DMG400007854	Xyloglucan endotransglucosylase-hydrolase XTH9	13.3704	68.8079	-2.08226	0.0356214
PGSC0003DMG400025192	Dehydration-responsive protein RD22	35.7546	202.327	-2.08242	0.0417024
PGSC0003DMG400024777	Kinesin heavy chain	1.37834	8.63213	-2.09636	0.0323647
PGSC0003DMG400016280	Auxin/indole-3-acetic acid	3.77846	17.4014	-2.11593	0.0332718
PGSC0003DMG400011326	Ring finger protein	15.0754	96.4902	-2.11609	0.0356214
PGSC0003DMG400004748	Extensin	16.9091	100.022	-2.11947	0.032322
PGSC0003DMG400012170	Dirigent protein	9.26915	35.1493	-2.12944	0.030631
PGSC0003DMG400008337	MYB21	1.5902	10.0562	-2.12977	0.030631
PGSC0003DMG400001876	Conserved gene of unknown function	5.20106	24.096	-2.1372	0.030631
PGSC0003DMG400044996	Conserved gene of unknown function	2.4715	8.64651	-2.14691	0.0378985
PGSC0003DMG400026594	Cytochrome P450	30.8867	182.227	-2.14692	0.0380958
PGSC0003DMG400017299	Xyloglucan endotransglycosylase	8.24143	50.4129	-2.15311	0.0323676
PGSC0003DMG402026034	Oxidoreductase	9.73038	53.9128	-2.16494	0.0466408
PGSC0003DMG400024157	Homeobox-leucine zipper protein	1.84496	9.75519	-2.17109	0.030631
PGSC0003DMG400024000	Nodulin MtN21 family protein	7.3009	27.078	-2.18034	0.0433289
PGSC0003DMG400026189	Xyloglucan endotransglycosylase/hydrolase 16 protein	13.9331	48.171	-2.18358	0.030631
PGSC0003DMG400004675	Extensin class 1 protein	11.1567	31.6651	-2.18635	0.0311106
PGSC0003DMG400019211	DELLA protein GAI	2.21509	8.75381	-2.18863	0.0345696
PGSC0003DMG400015340	Conserved gene of unknown function	1.89208	8.58749	-2.19461	0.030631
PGSC0003DMG400006887	Gene of unknown function	1.94081	13.1603	-2.19999	0.0328321
PGSC0003DMG400000045	Water channel protein	7.74707	37.317	-2.20541	0.0329605
PGSC0003DMG400014401	Glycosyltransferase, CAZy family GT8	2.04116	13.0919	-2.20897	0.030631
PGSC0003DMG400031801	Conserved gene of unknown function	1.52251	9.241	-2.21078	0.030631
PGSC0003DMG400001769	Beta-1,3-glucuronyltransferase	4.65282	15.4715	-2.21358	0.0329605
PGSC0003DMG400002318	DNA binding protein	3.08622	9.43995	-2.2183	0.030631
PGSC0003DMG400022608	Transferase, transferring glycosyl groups	4.98598	20.5476	-2.22261	0.030631
PGSC0003DMG400024274	Cytochrome P450 monooxygenase	8.32939	51.6602	-2.22516	0.0329605
PGSC0003DMG400026502	Vacuolar H+-ATPase A2 subunit isoform	1.97792	9.24314	-2.22565	0.0339248
PGSC0003DMG400009036	Beta-glucosidase	4.12982	17.434	-2.22705	0.0350324
PGSC0003DMG400006160	Fasciclin-like arabinogalactan protein 2	20.1459	139.398	-2.22773	0.030631
PGSC0003DMG400041467	Zinc-finger protein	7.79041	37.0206	-2.2489	0.0337482
PGSC0003DMG400008546	Miraculin	49.2425	430.891	-2.25674	0.0337482
PGSC0003DMG400017558	Universal stress protein family protein	2.03937	14.1569	-2.2608	0.0307048
PGSC0003DMG400020999	Lipoxygenase	89.8643	485.476	-2.26306	0.0312018
PGSC0003DMG400001760	P70 protein	2.49397	16.3582	-2.27301	0.0318403
PGSC0003DMG402003479	Oxidoreductase, 2OG-Fe(II) oxygenase family protein	15.2307	76.288	-2.27847	0.030631
PGSC0003DMG400023708	Actin-58	17.2275	103.595	-2.27906	0.030631
PGSC0003DMG400021941	Disease resistance response protein	4.07482	16.0864	-2.28352	0.0387984
PGSC0003DMG400008444	Induced stolon tip protein	43.6709	199.377	-2.29011	0.030631
PGSC0003DMG400026540	Conserved gene of unknown function	1.65863	10.4369	-2.29321	0.0349616
PGSC0003DMG400015156	Conserved gene of unknown function	12.0444	44.9502	-2.29514	0.0371665
PGSC0003DMG400023940	Conserved gene of unknown function	5.09176	19.5655	-2.29976	0.030631
PGSC0003DMG400028331	Zeatin O-glucosyltransferase	7.13348	38.4793	-2.34178	0.0384476
PGSC0003DMG400010828	Organ-specific protein P4	17.4043	92.2719	-2.35231	0.0344864
PGSC0003DMG400008581	Receptor protein kinase CLAVATA1	2.46209	10.8987	-2.35495	0.0354647
PGSC0003DMG400022365	Beta-galactosidase	2.5377	14.5001	-2.36412	0.0345696
PGSC0003DMG400012262	3-oxoacyl-[acyl-carrier-protein] synthase	2.31039	9.74079	-2.40383	0.0364492
PGSC0003DMG400012120	Conserved gene of unknown function	4.91161	33.7752	-2.4141	0.0329605
PGSC0003DMG400021801	Peroxidase 27	8.71126	77.6887	-2.41639	0.0403323
PGSC0003DMG400019380	Arabinogalactan peptide 20	1.82043	10.7088	-2.42061	0.030631
PGSC0003DMG400011707	CEN 1	2.02838	10.9899	-2.43284	0.0337482
PGSC0003DMG400026455	Nitrate transporter	2.90397	15.021	-2.43342	0.0385773
PGSC0003DMG400003235	Nucleobase ascorbate transporter	3.32844	12.1848	-2.44291	0.0469248
PGSC0003DMG400004796	Extensin	4.74122	33.0789	-2.44937	0.0483304
PGSC0003DMG400023429	Actin-58	6.03122	40.2432	-2.45972	0.030631
PGSC0003DMG400002535	UPF0497 membrane protein 14	5.09473	34.4105	-2.46519	0.032322
PGSC0003DMG402027210	Glucosyltransferase	2.06449	15.942	-2.48397	0.037845
PGSC0003DMG400009783	Proline-rich cell wall protein	4.27094	32.3168	-2.48717	0.030631
PGSC0003DMG400001417	DNA-binding protein	6.94284	31.1941	-2.4938	0.0311106
PGSC0003DMG400023322	White-brown-complex ABC transporter family	2.25348	9.5732	-2.50534	0.036425
PGSC0003DMG400005694	Conserved gene of unknown function	3.7485	12.8387	-2.50931	0.030631
PGSC0003DMG400003641	Gast1	2.46506	17.8491	-2.5348	0.030631
PGSC0003DMG400003691	Phenylcoumaran benzylic ether reductase	13.7265	87.1718	-2.53704	0.0311106
PGSC0003DMG401025923	2-oxoglutarate-dependent dioxygenase	5.26366	42.594	-2.54258	0.0485597
PGSC0003DMG402025923	2-oxoglutarate-dependent dioxygenase	8.63862	70.5541	-2.54477	0.0485782
PGSC0003DMG400006183	Aquaporin	4.81049	28.0112	-2.57926	0.0309029
PGSC0003DMG400028305	Heat shock protein binding protein	15.2081	64.3188	-2.58407	0.0345696
PGSC0003DMG400009559	Specific tissue protein 1	35.5546	184.914	-2.59542	0.0472558
PGSC0003DMG400024530	Protein COBRA	2.01455	20.5855	-2.60933	0.0377014
PGSC0003DMG400021142	DWARF1/DIMINUTO	45.7131	231.664	-2.60988	0.0356214
PGSC0003DMG400020541	Protein phosphatase 2C	3.64345	24.3318	-2.62385	0.030631
PGSC0003DMG400013547	Sucrose sythase	42.49	324.829	-2.63787	0.030631
PGSC0003DMG400030172	Aspartic proteinase oryzasin-1	9.00152	49.9127	-2.6574	0.0323676
PGSC0003DMG400028959	Multicopper oxidase	3.22135	16.5652	-2.65877	0.030631
PGSC0003DMG400021621	Wiscott-Aldrich syndrome, C-terminal	4.25574	24.9144	-2.66276	0.030631
PGSC0003DMG400006924	Lipase	3.39671	17.8958	-2.68205	0.030631
PGSC0003DMG400032084	Conserved gene of unknown function	2.02172	19.0726	-2.68466	0.0353093
PGSC0003DMG400005780	Water channel protein	20.1935	186.635	-2.68547	0.0433289
PGSC0003DMG400023608	Fumarylacetoacetate hydrolase	2.0079	16.1205	-2.69191	0.0350901
PGSC0003DMG400011750	Cytochrome P-450	12.1544	106.107	-2.69706	0.0367379
PGSC0003DMG400007800	Anthocyanin acyltransferase	3.12116	15.6622	-2.70356	0.030631
PGSC0003DMG402032203	Extensin	4.28232	33.1691	-2.70969	0.030631
PGSC0003DMG400001396	Avr9/Cf-9 rapidly elicited protein 231	7.29796	27.2772	-2.71066	0.030631
PGSC0003DMG400043830	Autoinhibited calcium ATPase	1.27592	10.6806	-2.71491	0.030631
PGSC0003DMG400027225	Conserved gene of unknown function	5.75747	32.317	-2.72481	0.030631
PGSC0003DMG400006444	Calmodulin binding protein	3.10807	29.3319	-2.73202	0.0369626
PGSC0003DMG400041435	Arabinogalactan protein	1.26904	10.9018	-2.74272	0.0364492
PGSC0003DMG400024100	Conserved gene of unknown function	8.06648	59.1888	-2.76642	0.0312652
PGSC0003DMG400026401	Delta(7)-sterol-C5(6)-desaturase	8.31347	51.788	-2.80052	0.0333258
PGSC0003DMG400020261	Polcalcin Jun o	1.32855	12.3413	-2.81081	0.0326173
PGSC0003DMG400028426	Cellulose synthase catalytic subunit	4.87921	60.1007	-2.83802	0.0307048
PGSC0003DMG400003447	Conserved gene of unknown function	2.73566	27.4164	-2.84871	0.0337482
PGSC0003DMG400019133	NtEIG-E80 protein	2.39488	18.2636	-2.85711	0.0404566
PGSC0003DMG400025757	Proline-rich cell wall protein	4.40852	38.5535	-2.86002	0.030631
PGSC0003DMG400012763	C-4 sterol methyl oxidase	7.75902	52.861	-2.86704	0.0354647
PGSC0003DMG400030824	Glycosyltransferase	9.29483	43.71	-2.8692	0.030631
PGSC0003DMG400005899	CCR4-associated factor	7.46326	72.9595	-2.87432	0.030631
PGSC0003DMG400018745	Auxin efflux facilitator	1.76167	12.0834	-2.89479	0.0376891
PGSC0003DMG400004790	Invertase	2.75468	20.2865	-2.89971	0.0401507
PGSC0003DMG400030826	Phi-1 protein	2.4399	13.87	-2.90094	0.030631
PGSC0003DMG400011751	2-oxoglutarate-dependent dioxygenase	43.2475	473.561	-2.91625	0.0377014
PGSC0003DMG400018917	Polyphenol oxidase A, chloroplastic	21.3703	155.076	-2.91749	0.030631
PGSC0003DMG400020888	White-brown-complex ABC transporter family	1.20292	11.7259	-2.92463	0.030631
PGSC0003DMG400030828	Phi-1 protein	6.23868	66.8426	-2.93395	0.0318403
PGSC0003DMG400025853	GI19648	4.51729	33.4262	-2.94416	0.030631
PGSC0003DMG400003371	Arabinogalactan protein 2	3.12955	17.9437	-2.94575	0.030631
PGSC0003DMG400011752	Cellulose synthase	27.2952	180.339	-2.95896	0.037845
PGSC0003DMG400011740	SGA	9.25646	98.6759	-2.98681	0.0372557
PGSC0003DMG400004379	Esterase	4.09857	38.9596	-2.99373	0.0318403
PGSC0003DMG400024281	Gamma aminobutyrate transaminase isoform2	4.38809	33.8442	-3.02519	0.031992
PGSC0003DMG400000332	Salt responsive protein 2	4.08576	23.905	-3.03302	0.030631
PGSC0003DMG400018771	Conserved gene of unknown function	1.39994	16.2041	-3.03888	0.0356214
PGSC0003DMG400019898	Glycosyl hydrolase family 9	1.13809	11.8018	-3.04059	0.0378985
PGSC0003DMG400037362	Long cell-linked locus protein	1.20442	12.3106	-3.04085	0.030631
PGSC0003DMG400018916	Polyphenol oxidase	38.7962	489.404	-3.04266	0.030631
PGSC0003DMG401032203	Extensin	4.12589	39.3249	-3.06128	0.030631
PGSC0003DMG400008381	Arabinogalactan peptide 14	3.4482	27.1493	-3.0652	0.030631
PGSC0003DMG400002156	C-4 sterol methyl oxidase 2	5.76634	56.5882	-3.11315	0.0329605
PGSC0003DMG400031758	Phospholipase A1	45.4973	550.733	-3.1622	0.030631
PGSC0003DMG400000482	Glutaredoxin	0.666535	9.92778	-3.21707	0.0350901
PGSC0003DMG400032182	Non-specific lipid-transfer protein	1.24782	15.946	-3.22222	0.030631
PGSC0003DMG400030827	Phi-1 protein	3.77505	31.9927	-3.22348	0.030631
PGSC0003DMG402030595	Conserved gene of unknown function	1.2615	11.1939	-3.26025	0.0325668
PGSC0003DMG400026033	Oxidoreductase	1.85438	16.7878	-3.30386	0.030631
PGSC0003DMG400010410	Calcium-binding protein CML23	1.98384	29.3657	-3.3187	0.030631
PGSC0003DMG400018445	Gene of unknown function	0.955794	17.2476	-3.32128	0.0329124
PGSC0003DMG400028637	2-oxoglutarate-dependent dioxygenase	11.7598	75.3947	-3.33845	0.0371665
PGSC0003DMG400013516	Polygalacturonase	2.96242	39.1126	-3.40205	0.030631
PGSC0003DMG400003642	Gast1	3.00613	28.9546	-3.41097	0.030631
PGSC0003DMG400005272	Peroxidase 27	1.45729	26.56	-3.47796	0.0433289
PGSC0003DMG400032549	8.4 kDa sulfur-rich protein	3.17501	30.0312	-3.48173	0.030631
PGSC0003DMG400021517	Snakin-1	0.566348	9.59192	-3.49031	0.030631
PGSC0003DMG400002993	Regulator of gene silencing	2.65091	38.7919	-3.52911	0.0329605
PGSC0003DMG400003009	Gibberellin receptor GID1	3.03841	36.7491	-3.53946	0.0313445
PGSC0003DMG400029272	GDSL-like Lipase/Acylhydrolase family protein	3.41592	51.5335	-3.5438	0.0491035
PGSC0003DMG400021627	12-oxophytodienoate reductase	0.957947	13.6741	-3.54569	0.030631
PGSC0003DMG400029811	Fasciclin-like arabinogalactan protein 10	1.18409	12.0438	-3.56893	0.0307048
PGSC0003DMG400012983	Pollen ole e 1 allergen and extensin family protein	0.505532	11.2107	-3.57236	0.0431665
PGSC0003DMG400035689	Flavonoid glucoyltransferase UGT73N1	0.603978	9.46461	-3.57554	0.030631
PGSC0003DMG400028517	Conserved gene of unknown function	3.58037	24.3021	-3.6102	0.030631
PGSC0003DMG400025491	Peroxidase	1.46854	25.0643	-3.61055	0.0356214
PGSC0003DMG400027852	Glucosyltransferase	1.79072	32.0247	-3.61782	0.030631
PGSC0003DMG400015534	ZPT2-13	1.25311	10.9308	-3.64593	0.0337482
PGSC0003DMG400025490	Peroxidase	3.81357	40.8444	-3.65025	0.0345696
PGSC0003DMG401018646	O-methyltransferase	1.8961	35.6218	-3.72575	0.030631
PGSC0003DMG400015532	ZPT2-13	0.687475	17.4658	-3.74058	0.0344864
PGSC0003DMG400004747	Extensin	14.0719	157.264	-3.74184	0.0345016
PGSC0003DMG400009268	Proteinase inhibitor	0.62804	9.79415	-3.75659	0.0408919
PGSC0003DMG400016145	Transcription factor bHLH96	0.67152	15.2589	-3.80507	0.030631
PGSC0003DMG400025168	Lipid binding protein	14.6123	188.758	-3.83654	0.0323647
PGSC0003DMG400025825	Methylketone synthase Ib	0.814081	18.3659	-3.88088	0.030631
PGSC0003DMG400010713	Salt responsive protein 2	4.01035	79.2306	-3.90875	0.030631
PGSC0003DMG401004451	Conserved gene of unknown function	0.55164	9.90145	-3.92844	0.030631
PGSC0003DMG400007794	Xyloglucan endotransglucosylase-hydrolase XTH9	5.05412	96.7412	-3.93091	0.030631
PGSC0003DMG400025774	Structural constituent of cell wall	1.11748	12.7716	-3.93268	0.030631
PGSC0003DMG401007810	Transcription factor RF2a	0.813831	21.9984	-3.96759	0.0336273
PGSC0003DMG400005273	Peroxidase	11.7076	144.638	-3.97047	0.0323647
PGSC0003DMG400045603	Regulator of gene silencing	1.22627	26.2891	-4.00239	0.030631
PGSC0003DMG400001977	Regulator of gene silencing	0.608605	13.2028	-4.01242	0.0318403
PGSC0003DMG400016528	Tonoplast intrinsic protein	1.38317	30.681	-4.04042	0.030631
PGSC0003DMG400040538	Regulator of gene silencing	1.12143	15.1141	-4.04685	0.030631
PGSC0003DMG400016665	Annexin	1.29047	23.5934	-4.07616	0.030631
PGSC0003DMG400022295	Conserved gene of unknown function	9.81512	178.256	-4.09273	0.030631
PGSC0003DMG400002994	Regulator of gene silencing	1.02543	21.7409	-4.10809	0.030631
PGSC0003DMG401024332	Peroxidase 27	1.43693	33.7323	-4.11143	0.0356214
PGSC0003DMG400009950	Peroxidase	0.757394	22.5849	-4.12488	0.030631
PGSC0003DMG400021682	Beta-expansin 3	0.516111	10.9428	-4.13705	0.0329336
PGSC0003DMG402024332	Peroxidase 27	0.458017	12.9403	-4.16115	0.0343698
PGSC0003DMG400028619	Conserved gene of unknown function	0.525457	13.6552	-4.17364	0.0323676
PGSC0003DMG400027952	Conserved gene of unknown function	0.705292	10.2463	-4.21159	0.030631
PGSC0003DMG401019533	Gip1	5.09587	136.526	-4.21776	0.0337482
PGSC0003DMG400010572	RNA-binding region-containing protein	1.41963	27.2378	-4.25467	0.030631
PGSC0003DMG400014928	Conserved gene of unknown function	0.684723	14.5538	-4.33636	0.030631
PGSC0003DMG400030636	Loganic acid methyltransferase	2.58993	47.5422	-4.34739	0.030631
PGSC0003DMG400024330	Peroxidase 27	2.953	39.4392	-4.36613	0.0353093
PGSC0003DMG401031759	Phospholipase A1	9.81336	227.795	-4.3779	0.030631
PGSC0003DMG400006886	Gene of unknown function	0.54536	9.9327	-4.45999	0.0365291
PGSC0003DMG400006895	Homeobox protein	0.656059	22.2636	-4.53444	0.030631
PGSC0003DMG400010728	Phospholipase A1	1.06577	28.8863	-4.53497	0.030631
PGSC0003DMG400008323	Gene of unknown function	0.806743	28.8862	-4.53834	0.0330135
PGSC0003DMG400008536	Miraculin	10.296	151.486	-4.56854	0.030631
PGSC0003DMG402019533	Gasa4	2.8831	94.6769	-4.59097	0.0323647
PGSC0003DMG402015537	Late embryogenesis abundant protein	0.734016	19.8148	-4.60199	0.0344864
PGSC0003DMG400002188	Xyloglucan endotransglucosylase/hydrolase 5	0.430409	16.1042	-4.63077	0.0307048
PGSC0003DMG400020681	Early nodulin	0.48724	12.3124	-4.66829	0.0343774
PGSC0003DMG400014310	AP2 domain CBF protein	0.962345	23.0356	-4.73245	0.0343698
PGSC0003DMG400037894	Aspartic proteinase nepenthesin-1	2.34768	77.5355	-4.78415	0.030631
PGSC0003DMG400013027	Acetolactate synthase 1, chloroplastic	0.798606	19.2651	-4.79055	0.0316081
PGSC0003DMG400011323	Lipid binding protein	1.01391	35.5449	-4.79521	0.030631
PGSC0003DMG400029331	Expansin	0.563599	28.0128	-4.82265	0.030631
PGSC0003DMG400002487	Lipid binding protein	0.856679	22.3528	-4.9051	0.030631
PGSC0003DMG400015035	Peroxidase	3.91359	118.789	-4.92874	0.0318403
PGSC0003DMG400008291	Gene of unknown function	0.661925	35.9452	-4.98023	0.030631
PGSC0003DMG400000693	Peroxidase	0.44191	14.0144	-5.0393	0.0329605
PGSC0003DMG400021024	Conserved gene of unknown function	0.261514	11.3303	-5.08061	0.030631
PGSC0003DMG400005152	Peroxidase 10	0.730824	16.7028	-5.09491	0.030631
PGSC0003DMG400002880	Proline-rich protein	1.25078	39.8159	-5.10823	0.030631
PGSC0003DMG402031759	Phospholipase A1	0.419826	9.77838	-5.14524	0.030631
PGSC0003DMG400010203	Conserved gene of unknown function	0.5579	36.6103	-5.24025	0.030631
PGSC0003DMG400024329	Peroxidase 27	0.389874	26.2668	-5.29316	0.0313557
PGSC0003DMG400010202	Conserved gene of unknown function	0.660173	24.0428	-5.29556	0.030631
PGSC0003DMG400002899	AP2/ERF domain-containing transcription factor	0.879786	29.2875	-5.29872	0.0311106
PGSC0003DMG400035736	MYB domain class transcription factor	0.152969	13.7863	-5.45922	0.030631
PGSC0003DMG401028252	Beta-fructofuranosidase	0.631941	43.1535	-5.46816	0.030631
PGSC0003DMG400000694	Peroxidase	0.407712	33.3565	-5.69107	0.030631
PGSC0003DMG400018474	GAST1 protein	0.227848	12.3879	-5.90548	0.030631
PGSC0003DMG400021947	Conserved gene of unknown function	0.227132	13.9267	-6.36985	0.030631
PGSC0003DMG400005269	Glucose-6-phosphate/phosphate translocator 2	0.206723	10.3423	-6.39747	0.030631
PGSC0003DMG400014309	CRT binding factor 2	0.260933	18.8551	-6.43194	0.030631
PGSC0003DMG400003448	Uclacyanin-2	0.198938	18.3894	-6.68649	0.030631

## Sheet: s24n-s24c
gene	description	tpm(sus_24_nem)	tpm(sus_24_cont)	log2(FC)	FDR
PGSC0003DMG400027577	Superoxide dismutase	891.836	202.369	1.99989	0.0487382
PGSC0003DMG400009211	Acyltransferase	8.75879	2.49902	1.78418	0.0442522
PGSC0003DMG400018352	RAP2	20.2994	4.83584	1.60316	0.0480976
PGSC0003DMG400011572	Flavin monooxygenase	19.8113	5.10492	1.54851	0.0480976
PGSC0003DMG400016252	Protein AINTEGUMENTA	8.13726	3.42353	1.37548	0.0452739
PGSC0003DMG400007801	Anthocyanin acyltransferase	14.8401	6.4594	1.34504	0.0437276
PGSC0003DMG400000028	Conserved gene of unknown function	8.09929	2.49626	1.31983	0.0402024
PGSC0003DMG400012465	STIG1	11.166	5.12439	1.30412	0.0395832
PGSC0003DMG400011569	Gene of unknown function	15.1166	7.81362	1.22177	0.0395832
PGSC0003DMG400027413	Ulp1 protease family protein	28.8498	5.19341	1.17978	0.043049
PGSC0003DMG400022203	Benzoate carboxyl methyltransferase	18.4211	5.32592	1.04734	0.043049
PGSC0003DMG400009886	Tetracycline transporter	5.32426	7.95724	-1.00645	0.0480976
PGSC0003DMG400009007	PIT1	10.8042	16.3524	-1.03823	0.043049
PGSC0003DMG400015685	High mobility group protein	9.47008	19.7969	-1.05219	0.0460912
PGSC0003DMG400005071	Conserved gene of unknown function	7.37502	14.5349	-1.05649	0.0464093
PGSC0003DMG401013295	Myosin heavy chain, clone	4.27942	10.5097	-1.06176	0.0480976
PGSC0003DMG400022832	Triose phosphate/phosphate translocator, chloroplastic	22.4628	32.6184	-1.0749	0.0480976
PGSC0003DMG400028207	Peptidase C14, caspase catalytic subunit p20	8.48217	16.1793	-1.09712	0.0395832
PGSC0003DMG400022494	Adhesive plaque matrix protein	19.1781	30.9697	-1.10451	0.0464093
PGSC0003DMG400022747	Green flesh protein	4.28155	6.7647	-1.10905	0.043049
PGSC0003DMG400025459	C3HL domain class transcription factor	37.7763	108.795	-1.11477	0.0493003
PGSC0003DMG400027052	Kunitz trypsin inhibitor	13.0928	14.8731	-1.12786	0.0480976
PGSC0003DMG400026311	CONSTANS	9.50988	14.0381	-1.13364	0.0395832
PGSC0003DMG400028632	Flavonoid glucoyltransferase UGT73E2	11.7275	25.0944	-1.15568	0.0493003
PGSC0003DMG400030954	Beta-galactosidase	31.0125	54.2829	-1.20627	0.0480976
PGSC0003DMG400014224	Amino acid binding protein	8.18985	27.0804	-1.23696	0.0395832
PGSC0003DMG400022541	Peroxidase 72	6.99012	14.2218	-1.24169	0.043049
PGSC0003DMG401014557	Conserved gene of unknown function	4.77364	9.41994	-1.2515	0.0480976
PGSC0003DMG400018659	Dimethylaniline monooxygenase	17.91	26.6978	-1.2619	0.0437276
PGSC0003DMG400011577	Disease resistance-responsive family protein	9.77943	28.6553	-1.26721	0.04944
PGSC0003DMG400031777	Homeobox-leucine zipper protein ATHB-52	35.089	71.4163	-1.28291	0.0480976
PGSC0003DMG400011589	Cyclin-like F-box; F-box protein interaction domain	14.8324	27.3896	-1.29569	0.0489686
PGSC0003DMG400022370	Diphosphonucleoside phosphohydrolase	7.51732	15.0754	-1.29985	0.0395832
PGSC0003DMG400022345	COL domain class transcription factor	2.99937	9.9866	-1.3317	0.043049
PGSC0003DMG400000457	Lethal leaf spot 1	6.46725	8.63068	-1.34125	0.0395832
PGSC0003DMG400003748	Peroxidase	9.60516	22.7037	-1.34421	0.0473956
PGSC0003DMG400018408	Zinc finger protein	7.4664	19.824	-1.34819	0.0395832
PGSC0003DMG400009302	Micronuclear linker histone polyprotein	5.83378	14.5652	-1.37729	0.0437276
PGSC0003DMG400029086	Conserved gene of unknown function	14.7326	27.3106	-1.3818	0.0395832
PGSC0003DMG400002855	UPF0497 membrane protein 1	10.8794	22.5133	-1.38482	0.0477332
PGSC0003DMG400000988	Synovial sarcoma associated ss18 protein	7.04798	12.1345	-1.38525	0.0452739
PGSC0003DMG400004897	Auxin-repressed protein	5.94654	13.4795	-1.41011	0.0480976
PGSC0003DMG402031907	Gene of unknown function	2.90614	7.69235	-1.42203	0.04944
PGSC0003DMG400018115	ATP binding protein	3.39418	7.83935	-1.42629	0.0395832
PGSC0003DMG400022262	Conserved gene of unknown function	21.7781	35.9605	-1.45574	0.0403933
PGSC0003DMG400001304	Protein P21	3.81778	10.9726	-1.46799	0.0395832
PGSC0003DMG400011846	Rhodanese-like family protein	3.97359	10.3332	-1.48858	0.043049
PGSC0003DMG401018962	Beta-amyrin synthase	5.20075	14.2366	-1.49615	0.043049
PGSC0003DMG400018950	Phytochrome-interacting factor	4.59261	9.57685	-1.50404	0.0395832
PGSC0003DMG400006386	Peroxidase	5.5184	19.116	-1.51669	0.0437276
PGSC0003DMG400024082	AMP dependent ligase	4.78554	9.74681	-1.52124	0.0480976
PGSC0003DMG400022241	Photosystem II 10 kDa polypeptide, chloroplastic	49.9041	111.511	-1.52242	0.0493003
PGSC0003DMG400015602	Gibberellin-regulated protein 3	6.30494	17.8464	-1.52738	0.0480976
PGSC0003DMG400008148	YA3	2.79813	11.7838	-1.53061	0.0395832
PGSC0003DMG400032289	Gene of unknown function	7.52518	17.982	-1.57744	0.0437276
PGSC0003DMG400009052	Long-chain-fatty-acid CoA ligase	3.7746	13.3276	-1.61674	0.0437276
PGSC0003DMG400024289	Reticuline oxidase	4.18327	8.79895	-1.63131	0.0395832
PGSC0003DMG400009869	DNAJ	5.62013	11.6933	-1.6621	0.0402024
PGSC0003DMG400000519	Glucan endo-1,3-beta-glucosidase, acidic isoform GI9	6.01241	14.2372	-1.67832	0.0452739
PGSC0003DMG400023415	Conserved gene of unknown function	19.4657	51.8172	-1.69786	0.0395832
PGSC0003DMG400013650	Gene of unknown function	2.54757	8.53633	-1.73147	0.0395832
PGSC0003DMG400022535	Lactoylglutathione lyase	3.18885	7.79964	-1.77591	0.0403933
PGSC0003DMG400003512	Laccase	3.84375	14.5522	-1.80079	0.043049
PGSC0003DMG400028249	UPF0497 membrane protein	6.41653	17.6143	-1.80173	0.0477332
PGSC0003DMG400027276	Mg protoporphyrin IX chelatase	4.74723	18.6118	-1.81339	0.0493003
PGSC0003DMG402030099	Prosystemin	2.44198	8.55917	-1.82063	0.0454417
PGSC0003DMG400018811	Erecta	3.43563	10.9006	-1.8221	0.0395832
PGSC0003DMG400036004	Fatty acid desaturase	12.7404	27.2247	-1.8412	0.0437276
PGSC0003DMG400025346	Voltage-dependent anion channel	3.3555	8.21123	-1.88172	0.0495827
PGSC0003DMG400006448	Caffeoyl-CoA O-methyltransferase	29.8858	80.9276	-1.90366	0.0469582
PGSC0003DMG400002782	Oxygen-evolving enhancer protein 1, chloroplastic	11.5036	36.7819	-1.90635	0.0480976
PGSC0003DMG400020154	Photosystem I reaction center subunit IV A isoform 2	2.912	7.89849	-1.92438	0.043049
PGSC0003DMG400035878	Fatty acid desaturase	13.3281	41.9629	-1.95445	0.0402024
PGSC0003DMG400015356	NADPH:protochlorophyllide oxidoreductase	7.71604	22.2946	-1.9689	0.0480976
PGSC0003DMG400012183	Endo-1,4-beta-glucanase	4.11595	9.26263	-1.98996	0.043049
PGSC0003DMG400027671	Photosystem I subunit XI	4.99526	14.6193	-2.00002	0.0486206
PGSC0003DMG400015270	ATP-binding cassette transporter	2.40339	10.2401	-2.00267	0.0395832
PGSC0003DMG400014894	Membrane protein	10.1552	30.2686	-2.00305	0.043049
PGSC0003DMG400033872	Delta-8 sphingolipid desaturase	2.02788	9.11905	-2.01166	0.0454417
PGSC0003DMG400025967	Pectinesterase	19.6363	69.4426	-2.02189	0.0480976
PGSC0003DMG400041620	Plastocyanin, chloroplastic	3.5717	10.1206	-2.03308	0.0493003
PGSC0003DMG400018930	Proteinase inhibitor I4, serpin	8.39065	52.1448	-2.04837	0.0402024
PGSC0003DMG400007338	Conserved gene of unknown function	3.48062	10.8959	-2.05749	0.037425
PGSC0003DMG400003626	Lactoylglutathione lyase	15.8119	53.2577	-2.06784	0.0452739
PGSC0003DMG400025361	Phototropin-1	11.4181	32.3066	-2.08149	0.0403933
PGSC0003DMG400016730	Sucrose synthase	1.93599	12.5141	-2.11554	0.0452739
PGSC0003DMG401001384	Protein GAST1	9.42292	31.8502	-2.15858	0.0387254
PGSC0003DMG401031741	UPA16	3.98289	15.1876	-2.16966	0.0395832
PGSC0003DMG400002626	Photosystem I psaH protein	1.84323	10.6038	-2.19727	0.0437276
PGSC0003DMG400044958	Conserved gene of unknown function	3.36073	10.9052	-2.20436	0.0388338
PGSC0003DMG400013751	Cytochrome b6-f complex iron-sulfur subunit, chloroplastic	2.19873	9.09216	-2.26127	0.0452739
PGSC0003DMG400021284	Conserved gene of unknown function	2.14841	8.23636	-2.28284	0.0444386
PGSC0003DMG400004158	Ca2+ antiporter/cation exchanger	2.6367	16.9464	-2.29321	0.0421502
PGSC0003DMG400011542	Serine carboxypeptidase	10.4161	35.0352	-2.31672	0.0395832
PGSC0003DMG400015156	Conserved gene of unknown function	5.70416	23.8699	-2.32019	0.0437276
PGSC0003DMG400010035	Oxygen-evolving enhancer protein 1, chloroplastic	3.8246	30.1529	-2.34404	0.0495827
PGSC0003DMG400022022	Photosystem I reaction center subunit IV B isoform 2	2.92265	17.4776	-2.35844	0.0395832
PGSC0003DMG400012826	Auxin repressed/dormancy associated protein	7.988	45.1325	-2.37553	0.0437276
PGSC0003DMG400021287	Chlorophyll a-b binding protein 8, chloroplastic	3.50437	11.8491	-2.38267	0.0437276
PGSC0003DMG401011536	Anthocyanin acyltransferase	4.60772	14.5455	-2.38333	0.0464093
PGSC0003DMG400002967	Pheophorbide A oxygenase	3.90212	18.4024	-2.39138	0.0395832
PGSC0003DMG400028505	Conserved gene of unknown function	4.84551	17.2991	-2.40327	0.0395832
PGSC0003DMG400022249	Chloroplast photosystem I reaction center V	2.58875	8.99747	-2.40527	0.0464093
PGSC0003DMG400020345	Diphenol oxidase	1.56751	8.51679	-2.53603	0.0395832
PGSC0003DMG400016858	Membrane protein	3.90666	18.4908	-2.58084	0.043049
PGSC0003DMG400021144	Photosystem I subunit III	6.22178	28.4548	-2.59842	0.0480976
PGSC0003DMG400024818	Nodulin MtN3 family protein	2.49418	16.7837	-2.61331	0.0403933
PGSC0003DMG400008564	Chlorophyll a-b binding protein 13, chloroplastic	2.34192	12.3144	-2.65584	0.0416122
PGSC0003DMG400009112	Protein phosphatase 2C 8	3.00334	11.7961	-2.66595	0.0480976
PGSC0003DMG400026997	Protein kinase atmrk1	1.48166	8.61452	-2.66642	0.0395832
PGSC0003DMG400007458	RAV	5.63442	16.1065	-2.6996	0.0395832
PGSC0003DMG400005890	16kDa membrane protein	1.54806	12.0984	-2.73996	0.0480976
PGSC0003DMG400001934	DNA methyltransferase	3.17919	13.4565	-2.75138	0.0395832
PGSC0003DMG401017804	RNA binding protein	2.21163	9.42495	-2.75742	0.0492101
PGSC0003DMG400004170	Asparagine synthetase [glutamine-hydrolyzing]	64.716	484.197	-2.75925	0.0395832
PGSC0003DMG400019294	Jasmonic acid 2	1.61264	8.8833	-2.76915	0.0395832
PGSC0003DMG400011954	Non-specific lipid-transfer protein 1	9.46364	43.69	-2.78629	0.0487889
PGSC0003DMG400007536	Photosystem II reaction center W protein, chloroplastic	5.64799	17.1751	-2.80301	0.0395832
PGSC0003DMG400027672	Photosystem I subunit XI	1.32455	14.7488	-2.81058	0.0421055
PGSC0003DMG402016112	Sinapyl alcohol dehydrogenase 2	2.08007	22.2417	-2.84521	0.043049
PGSC0003DMG400016971	Conserved gene of unknown function	2.50387	15.6433	-2.909	0.0395832
PGSC0003DMG400029575	Catechol oxidase B, chloroplastic	2.29051	10.5249	-2.93215	0.0454417
PGSC0003DMG400033650	Sterol desaturase	1.58173	14.2024	-2.94987	0.0395832
PGSC0003DMG400006149	Chlorophyll a-b binding protein 4, chloroplastic	3.37536	23.9022	-3.01553	0.043049
PGSC0003DMG400020481	14 kDa proline-rich protein DC2.15	1.15664	11.1768	-3.05023	0.0493096
PGSC0003DMG400003243	Gene of unknown function	9.03637	91.7929	-3.11447	0.0395832
PGSC0003DMG400005950	Multicystatin	8.42948	91.9283	-3.11886	0.0402024
PGSC0003DMG400005884	Conserved gene of unknown function	1.28231	9.55972	-3.22336	0.0447855
PGSC0003DMG400007796	DNA-directed RNA polymerase II largest subunit	3.94539	18.6107	-3.2406	0.0395832
PGSC0003DMG400011438	Protein LE25	4.74373	29.7551	-3.27597	0.0395832
PGSC0003DMG400013631	DNA-3-methyladenine glycosylase	1.66153	17.3946	-3.29178	0.0395832
PGSC0003DMG400012494	PGR5 1A, chloroplastic	1.08622	12.4746	-3.30136	0.0395832
PGSC0003DMG400004639	Photosystem II 5 kDa protein, chloroplastic	1.25224	14.2525	-3.40802	0.0395832
PGSC0003DMG400014386	Chlorophyll a-b binding protein 7, chloroplastic	1.57698	13.9551	-3.42075	0.0418811
PGSC0003DMG400026500	Type I (26 kD) CP29 polypeptide	2.74522	18.2254	-3.4571	0.0402024
PGSC0003DMG400016967	Conserved gene of unknown function	1.57993	16.893	-3.49975	0.0395832
PGSC0003DMG400020156	Pectase lyase	1.17498	10.0648	-3.51498	0.0395832
PGSC0003DMG400005805	Photosystem I reaction center subunit	0.690407	11.9536	-3.6719	0.043049
PGSC0003DMG400008488	Chloroplast pigment-binding protein CP29	1.98251	21.8621	-3.69191	0.0395832
PGSC0003DMG400019584	Ribulose bisphosphate carboxylase small chain 1, chloroplastic	3.75564	21.8386	-3.83844	0.0395832
PGSC0003DMG400009511	Aspartic protease inhibitor 8	1.74207	13.069	-3.94805	0.0403933
PGSC0003DMG400009513	Aspartic protease inhibitor 5	5.02972	49.9331	-3.96312	0.0403933
PGSC0003DMG400003530	Abscisic acid and environmental stress-inducible protein TAS14	1.06225	17.8251	-4.19231	0.0480976
PGSC0003DMG400004547	Proteinase inhibitor type-2 P303.51	3.32155	38.9343	-4.20148	0.0395832
PGSC0003DMG400022088	Transketolase, chloroplastic	0.502563	12.3127	-5.00557	0.0395832
PGSC0003DMG400012838	Non-specific lipid-transfer protein	2.51663	58.9174	-5.46174	0.0283775
PGSC0003DMG400013757	Receptor protein kinase	0.634121	29.0919	-5.57095	0.0226604
PGSC0003DMG400012666	Ribulose bisphosphate carboxylase small chain 2C, chloroplastic	0.623533	21.7692	-5.68861	0.0395832
PGSC0003DMG400012089	Type I serine protease inhibitor	0.745648	41.9856	-6.80957	0.0317503
PGSC0003DMG400027916	Inositol-3-phosphate synthase	0.255187	25.8435	-7.11095	0.0085757
PGSC0003DMG400027888	Cysteine proteinase 3	0.0343119	14.5596	-8.23169	0.00690123

## Sheet: r24c-s24c
gene	description	tpm(res_24_cont)	tpm(sus_24_cont)	log2(FC)	FDR
PGSC0003DMG400015913	Histidine acid phosphatase	21.9327	0	12.0939	0.000247424
PGSC0003DMG400003629	V-type proton ATPase 16 kDa proteolipid subunit c2	115.081	0.331065	8.44059	6.54354e-11
PGSC0003DMG400029683	TNP2, partial	10.4455	0.0266919	8.26774	7.86377e-09
PGSC0003DMG400035281	Gene of unknown function	114.347	0.417569	7.89712	1.80638e-05
PGSC0003DMG401024332	Peroxidase 27	33.7323	0.202155	7.55997	0.0043018
PGSC0003DMG400007257	Conserved gene of unknown function	27.0028	0.281221	7.12019	4.39875e-09
PGSC0003DMG400023266	Gene of unknown function	11.3068	0.0865651	6.8869	3.65023e-07
PGSC0003DMG400031730	Protein DEK	61.3129	0.63537	6.76179	1.07564e-07
PGSC0003DMG400014309	CRT binding factor 2	18.8551	0.27081	6.63296	0.00930616
PGSC0003DMG400000694	Peroxidase	33.3565	0.284636	6.53386	0.00791652
PGSC0003DMG400019898	Glycosyl hydrolase family 9	11.8018	0.101184	6.46823	0.00237891
PGSC0003DMG400010203	Conserved gene of unknown function	36.6103	0.325094	6.41047	0.00659389
PGSC0003DMG400024330	Peroxidase 27	39.4392	0.552875	6.39648	0.00800056
PGSC0003DMG400008323	Gene of unknown function	28.8862	0.477093	6.34079	0.00675397
PGSC0003DMG400021947	Conserved gene of unknown function	13.9267	0.255978	6.31897	0.00628324
PGSC0003DMG402024332	Peroxidase 27	12.9403	0.298734	6.28669	0.00593119
PGSC0003DMG400007794	Xyloglucan endotransglucosylase-hydrolase XTH9	96.7412	1.99845	6.24671	0.000313819
PGSC0003DMG400014310	AP2 domain CBF protein	23.0356	0.50109	6.18668	0.00993179
PGSC0003DMG400035736	MYB domain class transcription factor	13.7863	0.141333	6.15842	0.00424106
PGSC0003DMG400010202	Conserved gene of unknown function	24.0428	0.461221	6.15195	0.00772381
PGSC0003DMG400008444	Induced stolon tip protein	199.377	3.40159	6.08259	9.06619e-06
PGSC0003DMG400002993	Regulator of gene silencing	38.7919	0.686077	6.02321	0.00259352
PGSC0003DMG401018646	O-methyltransferase	35.6218	0.488641	6.02191	0.000867926
PGSC0003DMG400000693	Peroxidase	14.0144	0.192588	5.99922	0.0106128
PGSC0003DMG400015035	Peroxidase	118.789	2.05674	5.98529	0.00836529
PGSC0003DMG400012983	Pollen ole e 1 allergen and extensin family protein	11.2107	0.301691	5.97487	0.00911711
PGSC0003DMG400036263	Gene of unknown function	63.7511	1.52212	5.88267	0.0239303
PGSC0003DMG400002994	Regulator of gene silencing	21.7409	0.366867	5.86454	0.00348193
PGSC0003DMG401029613	Gene of unknown function	20.3367	0.451328	5.85936	3.04114e-11
PGSC0003DMG400016611	Glucosyltransferase	12.0446	0.163576	5.83404	0.0023762
PGSC0003DMG400006895	Homeobox protein	22.2636	0.28976	5.72756	0.00485714
PGSC0003DMG400026033	Oxidoreductase	16.7878	0.482657	5.65266	0.000761437
PGSC0003DMG400018024	Serine-threonine protein kinase, plant-type	13.6652	0.382351	5.64954	8.11765e-08
PGSC0003DMG400002899	AP2/ERF domain-containing transcription factor	29.2875	0.763144	5.62789	0.0114834
PGSC0003DMG400045603	Regulator of gene silencing	26.2891	0.495709	5.61508	0.00290299
PGSC0003DMG400024335	ATATH11; ATPase, coupled to transmembrane movement of substances / transporter	36.5778	0.9824	5.59033	2.08539e-13
PGSC0003DMG400001977	Regulator of gene silencing	13.2028	0.294219	5.57253	0.00525344
PGSC0003DMG400009848	Glucose-6-phosphate isomerase	13.4343	0.290325	5.56457	9.94782e-09
PGSC0003DMG402015537	Late embryogenesis abundant protein	19.8148	0.388453	5.51537	0.0126021
PGSC0003DMG400042303	Gag-pol polyprotein	40.2541	1.05148	5.50045	0.00796423
PGSC0003DMG402022579	Gene of unknown function	11.0519	0.468537	5.48187	4.49754e-08
PGSC0003DMG400000655	Serine/threonine-protein phosphatase 7 long form homolog	103.607	5.04489	5.39269	4.21877e-13
PGSC0003DMG400005152	Peroxidase 10	16.7028	1.01622	5.35193	0.00796756
PGSC0003DMG400040538	Regulator of gene silencing	15.1141	0.807691	5.3364	0.00370009
PGSC0003DMG400021024	Conserved gene of unknown function	11.3303	0.401544	5.28317	0.0104916
PGSC0003DMG400008291	Gene of unknown function	35.9452	1.66449	5.24757	0.00911673
PGSC0003DMG400010064	Peroxidase 10	14.8889	0.772022	5.21829	0.000169859
PGSC0003DMG400016665	Annexin	23.5934	0.472717	5.2135	0.00207378
PGSC0003DMG400045403	Conserved gene of unknown function	79.106	2.40047	5.19102	0.0220516
PGSC0003DMG400004090	Peroxidase	43.0221	1.59863	5.17117	0.00704899
PGSC0003DMG400031180	Gene of unknown function	31.3092	0.901883	5.14055	2.65587e-07
PGSC0003DMG400025491	Peroxidase	25.0643	0.875671	5.13111	0.00833682
PGSC0003DMG400007854	Xyloglucan endotransglucosylase-hydrolase XTH9	68.8079	2.59557	5.08256	0.000254042
PGSC0003DMG400020809	Cytochrome P450	10.4283	0.25658	4.92957	0.00168446
PGSC0003DMG400009950	Peroxidase	22.5849	0.558033	4.9271	0.00380817
PGSC0003DMG400002188	Xyloglucan endotransglucosylase/hydrolase 5	16.1042	0.818368	4.84995	0.0111851
PGSC0003DMG402031759	Phospholipase A1	9.77838	0.500751	4.8331	0.00626503
PGSC0003DMG400024003	FAD binding domain containing protein	16.2999	0.545876	4.83171	0.00143113
PGSC0003DMG400028619	Conserved gene of unknown function	13.6552	0.53997	4.82347	0.0103156
PGSC0003DMG400025490	Peroxidase	40.8444	1.67364	4.80369	0.00925062
PGSC0003DMG400010713	Salt responsive protein 2	79.2306	3.8125	4.79213	0.00449029
PGSC0003DMG401031759	Phospholipase A1	227.795	11.2079	4.76936	0.00656524
PGSC0003DMG400046129	Gene of unknown function	10.9911	0.633052	4.73626	2.94765e-05
PGSC0003DMG400031498	Conserved gene of unknown function	11.3579	0.549877	4.6535	6.07729e-10
PGSC0003DMG400018445	Gene of unknown function	17.2476	0.531802	4.65215	0.00512756
PGSC0003DMG400017298	Xyloglucan endotransglucosylase-hydrolase XTH9	47.6468	2.56447	4.58729	7.38174e-05
PGSC0003DMG400003448	Uclacyanin-2	18.3894	1.0236	4.58117	0.0190146
PGSC0003DMG400010572	RNA-binding region-containing protein	27.2378	1.56951	4.57679	0.00728072
PGSC0003DMG400015534	ZPT2-13	10.9308	0.628611	4.57081	0.00960844
PGSC0003DMG400007753	Wound-induced basic protein	14.981	0.841742	4.54131	1.63848e-08
PGSC0003DMG402030595	Conserved gene of unknown function	11.1939	0.614274	4.46402	0.00538069
PGSC0003DMG400015532	ZPT2-13	17.4658	0.58066	4.45343	0.0125487
PGSC0003DMG400006285	Sugar transporter ERD6-like 16	13.8052	0.807341	4.38087	9.23707e-06
PGSC0003DMG400025774	Structural constituent of cell wall	12.7716	0.90604	4.38009	0.00476496
PGSC0003DMG400024329	Peroxidase 27	26.2668	1.89931	4.37087	0.0249998
PGSC0003DMG400010728	Phospholipase A1	28.8863	2.24387	4.35826	0.00644776
PGSC0003DMG400029331	Expansin	28.0128	1.14998	4.3303	0.0172078
PGSC0003DMG400003642	Gast1	28.9546	1.74382	4.33002	0.00290299
PGSC0003DMG400030981	Polygalacturonase non-catalytic subunit AroGP3	25.704	1.75434	4.30727	0.00033694
PGSC0003DMG401015781	Multidrug resistance pump	9.38771	0.704149	4.3038	1.54718e-06
PGSC0003DMG400024285	Peroxidase 44	214.694	9.80479	4.2755	5.98768e-05
PGSC0003DMG400030636	Loganic acid methyltransferase	47.5422	3.32519	4.2563	0.0107932
PGSC0003DMG400018429	Bacterial spot disease resistance protein 4	12.9041	1.18429	4.22417	1.50067e-06
PGSC0003DMG400027952	Conserved gene of unknown function	10.2463	0.956865	4.20419	0.00829806
PGSC0003DMG400017969	Hcr2-0A	10.7658	0.450329	4.20384	0.000133326
PGSC0003DMG400032282	Cysteine-rich extensin-2	14.0803	0.955806	4.19513	2.79545e-05
PGSC0003DMG400005872	Peroxidase family protein	11.494	0.79856	4.18717	0.0166726
PGSC0003DMG400014928	Conserved gene of unknown function	14.5538	1.30011	4.18013	0.0146048
PGSC0003DMG402008987	Basic 7S globulin 2 small subunit	16.0915	1.45834	4.16821	0.000276203
PGSC0003DMG401004451	Conserved gene of unknown function	9.90145	1.12212	4.16637	0.00830398
PGSC0003DMG400018428	Bacterial spot disease resistance protein 4	20.7165	1.32862	4.16029	2.26373e-06
PGSC0003DMG400029272	GDSL-like Lipase/Acylhydrolase family protein	51.5335	3.16157	4.15703	0.0311879
PGSC0003DMG400033937	Gene of unknown function	12.4452	1.49125	4.12919	0.00565511
PGSC0003DMG400008536	Miraculin	151.486	12.3964	4.12307	0.00905761
PGSC0003DMG401007810	Transcription factor RF2a	21.9984	1.12168	4.12195	0.0167573
PGSC0003DMG400021682	Beta-expansin 3	10.9428	0.454677	4.11891	0.0167945
PGSC0003DMG400032549	8.4 kDa sulfur-rich protein	30.0312	2.48631	4.06312	0.00660772
PGSC0003DMG400031001	Gene of unknown function	19.5029	1.62256	3.95122	0.000274679
PGSC0003DMG400028637	2-oxoglutarate-dependent dioxygenase	75.3947	10.9804	3.94782	0.0166148
PGSC0003DMG400005182	Zinc finger protein	14.4063	1.56119	3.94141	0.00407336
PGSC0003DMG400006887	Gene of unknown function	13.1603	0.895765	3.91008	0.00102114
PGSC0003DMG400037362	Long cell-linked locus protein	12.3106	1.31648	3.79431	0.00429406
PGSC0003DMG400022295	Conserved gene of unknown function	178.256	19.5051	3.7846	0.00593119
PGSC0003DMG400013434	Non-specific lipid-transfer protein	74.509	7.49696	3.77729	0.00166265
PGSC0003DMG400023932	Conserved gene of unknown function	15.6967	1.4857	3.75743	5.13514e-05
PGSC0003DMG400020261	Polcalcin Jun o	12.3413	1.17814	3.75635	0.0055982
PGSC0003DMG401029354	Trans-2-enoyl CoA reductase	30.5997	4.31035	3.75257	0.00908849
PGSC0003DMG400021627	12-oxophytodienoate reductase	13.6741	1.69538	3.71391	0.0109464
PGSC0003DMG401019771	Conserved gene of unknown function	62.8926	8.57982	3.70568	0.0017453
PGSC0003DMG400020722	TMV resistance protein N	17.545	1.39284	3.69441	1.36652e-05
PGSC0003DMG400016066	Major latex	23.4774	2.62219	3.64739	0.00208287
PGSC0003DMG400011009	Subtilisin inhibitor 1	11.8227	1.2076	3.64624	0.000234639
PGSC0003DMG400022094	Major latex	16.4572	2.37822	3.63998	8.06076e-07
PGSC0003DMG400000332	Salt responsive protein 2	23.905	2.83348	3.60943	0.0045847
PGSC0003DMG400021689	UDP-glucosyltransferase family 1 protein	15.4333	1.51692	3.60838	0.000200968
PGSC0003DMG400004675	Extensin class 1 protein	31.6651	4.84813	3.59137	0.0011637
PGSC0003DMG400017758	Arabinogalactan-protein	43.7481	3.09672	3.5775	0.00023382
PGSC0003DMG400021768	Cell number regulator 2	9.84735	1.10538	3.57633	0.025126
PGSC0003DMG400005780	Water channel protein	186.635	15.7731	3.57174	0.0157017
PGSC0003DMG400006247	Conserved gene of unknown function	10.0407	1.20357	3.56329	0.000227352
PGSC0003DMG400031758	Phospholipase A1	550.733	40.2751	3.54007	0.00476496
PGSC0003DMG401028252	Beta-fructofuranosidase	43.1535	5.02046	3.52984	0.0397109
PGSC0003DMG400025266	Conserved gene of unknown function	8.7045	1.37719	3.51983	0.000687642
PGSC0003DMG400021867	Cyprosin	32.8044	3.24574	3.51916	3.7004e-09
PGSC0003DMG400024000	Nodulin MtN21 family protein	27.078	3.22585	3.5165	0.0072435
PGSC0003DMG400024530	Protein COBRA	20.5855	1.50157	3.51473	0.0107932
PGSC0003DMG400030827	Phi-1 protein	31.9927	3.68867	3.50215	0.00974746
PGSC0003DMG400006462	GDSL-like Lipase/Acylhydrolase family protein	49.1387	7.36207	3.49542	0.000622668
PGSC0003DMG400013027	Acetolactate synthase 1, chloroplastic	19.2651	2.68308	3.44584	0.039107
PGSC0003DMG400035782	1-aminocyclopropane-1-carboxylate oxidase homolog	34.8811	3.8292	3.44325	0.00519619
PGSC0003DMG400014823	Xyloglucan endotransglucosylase-hydrolase XTH3	71.1407	16.6162	3.42517	0.00040908
PGSC0003DMG400030979	Polygalacturonase non-catalytic subunit AroGP3	35.7243	4.13425	3.4223	0.000377307
PGSC0003DMG400017190	1-aminocyclopropane-1-carboxylate oxidase homolog	15.6047	2.11805	3.41626	0.00533883
PGSC0003DMG401032203	Extensin	39.3249	4.11692	3.41554	0.00287392
PGSC0003DMG400021325	U-box protein	18.227	2.67601	3.41512	0.0045847
PGSC0003DMG400015677	Cinnamyl alcohol dehydrogenase	335.339	43.3963	3.40418	8.11765e-08
PGSC0003DMG400030771	Alcohol dehydrogenase 3	313.915	27.4832	3.39731	0.0376916
PGSC0003DMG400032251	Conserved gene of unknown function	27.0866	2.97387	3.39519	0.000150518
PGSC0003DMG400008982	Basic 7S globulin 2 small subunit	11.3422	1.43804	3.38212	0.00592509
PGSC0003DMG400003691	Phenylcoumaran benzylic ether reductase	87.1718	12.7333	3.37329	0.00429406
PGSC0003DMG400022624	Glutathione s-transferase	24.6312	1.91774	3.3725	0.00771398
PGSC0003DMG400012296	Avr9/Cf-9 rapidly elicited protein 194	13.5144	2.38989	3.35108	0.00369823
PGSC0003DMG400029220	Tospovirus resistance protein A	12.8516	1.94296	3.34531	1.18031e-08
PGSC0003DMG400010410	Calcium-binding protein CML23	29.3657	3.26943	3.33706	0.00290299
PGSC0003DMG400026232	Avr9/Cf-9 rapidly elicited protein 1	19.9532	2.59469	3.31841	0.00826511
PGSC0003DMG400014299	40S ribosomal protein S15a-1	62.4737	7.14765	3.30984	3.99005e-11
PGSC0003DMG402023109	Gene of unknown function	10.868	1.58546	3.30729	3.98649e-08
PGSC0003DMG400004146	Receptor protein kinase CLAVATA1	9.01997	1.75708	3.30726	0.031523
PGSC0003DMG400014286	Gene of unknown function	9.47347	1.1899	3.3059	2.80755e-07
PGSC0003DMG400005272	Peroxidase 27	26.56	2.07069	3.30357	0.0446837
PGSC0003DMG400021941	Disease resistance response protein	16.0864	2.4265	3.27559	0.00908276
PGSC0003DMG400024100	Conserved gene of unknown function	59.1888	10.566	3.27237	0.00783003
PGSC0003DMG400028426	Cellulose synthase catalytic subunit	60.1007	5.12358	3.26282	0.00809088
PGSC0003DMG400017772	Arabinogalactan-protein	169.041	17.2719	3.24991	0.00120466
PGSC0003DMG400017771	Arabinogalactan-protein	96.0695	13.4979	3.20136	0.000747558
PGSC0003DMG401008987	Basic 7S globulin 2 small subunit	23.4436	2.80692	3.20059	0.000907539
PGSC0003DMG400025256	Synaptotagmin	10.5065	1.78869	3.18688	0.00272961
PGSC0003DMG400018914	Polyphenol oxidase	111.685	9.27753	3.18005	0.00342865
PGSC0003DMG400019153	Alpha-expansin	15.1566	2.5424	3.16832	0.0025311
PGSC0003DMG400004626	Major allergen Pru ar 1	9.02052	1.08019	3.16362	0.0030428
PGSC0003DMG400030828	Phi-1 protein	66.8426	6.43728	3.1604	0.0115807
PGSC0003DMG403001316	Non-cell-autonomous protein pathway2	70.1041	12.0043	3.15405	0.000334967
PGSC0003DMG400007909	Zeatin O-glucosyltransferase	12.4297	1.27906	3.14147	0.00356545
PGSC0003DMG400001396	Avr9/Cf-9 rapidly elicited protein 231	27.2772	5.51959	3.14007	0.00736498
PGSC0003DMG400004790	Invertase	20.2865	5.52129	3.1332	0.0276911
PGSC0003DMG400001417	DNA-binding protein	31.1941	5.72973	3.13105	0.00578577
PGSC0003DMG400030462	Avr9/Cf-9 rapidly elicited protein 216	47.451	7.8214	3.12849	0.00348721
PGSC0003DMG400011538	Amino acid transporter	12.8421	1.66886	3.126	0.00844065
PGSC0003DMG400018771	Conserved gene of unknown function	16.2041	1.51447	3.12081	0.0232293
PGSC0003DMG400017843	Conserved gene of unknown function	26.9104	3.16524	3.11722	0.00256922
PGSC0003DMG400037864	Raffionse synthase 2	11.3003	1.74653	3.11558	7.74721e-06
PGSC0003DMG400020694	Gene of unknown function	35.5832	4.31742	3.10872	7.69662e-05
PGSC0003DMG401002177	Glutathione S-transferase	46.9129	6.6192	3.10663	3.5764e-07
PGSC0003DMG400001662	Arginine decarboxylase	337.095	50.6426	3.10524	0.000187802
PGSC0003DMG400005992	Conserved gene of unknown function	33.3475	4.91105	3.08621	0.00485714
PGSC0003DMG400003641	Gast1	17.8491	2.74233	3.08556	0.0034675
PGSC0003DMG400016616	Cytochrome P450	19.2244	2.90314	3.08121	0.00390465
PGSC0003DMG400019825	Cinnamoyl CoA reductase	60.2096	9.32751	3.07203	0.00460482
PGSC0003DMG400016149	Avr9/Cf-9 rapidly elicited protein 75	36.8134	7.86312	3.0481	0.00168446
PGSC0003DMG400003040	Osmotin	21.1069	3.18159	3.0423	0.0317336
PGSC0003DMG400005899	CCR4-associated factor	72.9595	9.62781	3.04094	0.0105434
PGSC0003DMG400011713	Conserved gene of unknown function	13.6904	1.45419	3.0395	0.000162801
PGSC0003DMG400030824	Glycosyltransferase	43.71	12.273	3.03208	0.0106578
PGSC0003DMG400019324	Non-specific lipid-transfer protein	9.0104	1.41534	3.029	0.0466889
PGSC0003DMG401016475	Multicopper oxidase	40.296	8.3623	3.0265	0.0124574
PGSC0003DMG400028909	Protease inhibitor/seed storage/LTP family protein	52.9411	11.1038	3.02263	0.00555539
PGSC0003DMG400024410	Phosphatidylinositol N-acetylglucosaminyltransferase subunit C	20.3114	1.97239	3.0126	4.29348e-08
PGSC0003DMG400019211	DELLA protein GAI	8.75381	2.00722	3.00814	0.00656524
PGSC0003DMG400030810	Conserved gene of unknown function	17.5324	2.68761	2.9995	0.000359727
[truncated: 1,587 more rows]

## Sheet: r72n-s72n
gene	description	tpm(res_72_nem)	tpm(sus_72_nem)	log2(FC)	FDR
[truncated: 1,058 more rows]

[truncated: 11 more sheets: r72n-r72c, s72n-s72c, r72c-s72c, r72n-r24n, r24n-r0, s72n-s24n, s24n-s0, r72c-r24c, r24c-r0, s72c-s24c, s24c-s0]
