# Supplementary material for: The mechanism of potato resistance to Globodera rostochiensis: comparison of root transcriptomes of resistant and susceptible Solanum phureja genotypes
Source: BMC Plant Biol. 2020 Oct 14;20(Suppl 1):350. doi: 10.1186/s12870-020-02334-2 (PMC7557027; doi:10.1186/s12870-020-02334-2)
Supplement: Supplementary file 3 — Additional file 3. File contains full lists of GO terms for all the comparisons / experimental conditions. [file 12870_2020_2334_MOESM3_ESM.xlsx]

## Sheet: Info
Lists of the GO terms enriched in the sets of DEGs in various pairs of samples under comparison

## Sheet: r0-s0
Up									Down
GO term	Ontology	Description	Number in input list	Number in BG/Ref	p-value	FDR			GO term	Ontology	Description	Number in input list	Number in BG/Ref	p-value	FDR
GO:0055114	P	oxidation reduction	98	1162	1.8e-06	0.0011			GO:0006470	P	protein amino acid dephosphorylation	10	16	6.3e-09	2.3e-06
GO:0007017	P	microtubule-based process	15	73	2e-05	0.0064			GO:0016311	P	dephosphorylation	10	20	3.1e-08	5.9e-06
GO:0051704	P	multi-organism process	5	5	5.5e-05	0.012			GO:0023052	P	signaling	26	251	3e-06	0.00038
GO:0005515	F	protein binding	118	634	4.6e-31	2.5e-28			GO:0032501	P	multicellular organismal process	8	25	1.1e-05	0.001
GO:0016705	F	oxidoreductase activity, acting on paired donors, with incorporation or reduction of molecular oxygen	35	36	2.1e-27	5.7e-25			GO:0043412	P	macromolecule modification	74	1252	1.4e-05	0.001
GO:0008092	F	cytoskeletal protein binding	10	28	9.6e-06	0.0017			GO:0006464	P	protein modification process	72	1222	2e-05	0.0013
GO:0046983	F	protein dimerization activity	16	82	1.9e-05	0.0026			GO:0043687	P	post-translational protein modification	68	1142	2.6e-05	0.0014
GO:0030246	F	carbohydrate binding	11	47	9.4e-05	0.01			GO:0006796	P	phosphate metabolic process	64	1126	0.00016	0.0068
GO:0005215	F	transporter activity	62	731	0.00014	0.013			GO:0006793	P	phosphorus metabolic process	64	1126	0.00016	0.0068
GO:0005875	C	microtubule associated complex	9	9	4.8e-08	6.9e-06			GO:0005515	F	protein binding	92	634	5.6e-29	2.4e-26
GO:0015630	C	microtubule cytoskeleton	12	35	1.8e-06	0.00013			GO:0016705	F	oxidoreductase activity, acting on paired donors, with incorporation or reduction of molecular oxygen	12	36	4.9e-08	1.1e-05
GO:0000786	C	nucleosome	17	80	3.9e-06	0.00014			GO:0004721	F	phosphoprotein phosphatase activity	10	30	6.5e-07	9.4e-05
GO:0032993	C	protein-DNA complex	17	80	3.9e-06	0.00014			GO:0005488	F	binding	271	6467	7.6e-05	0.0042
GO:0000785	C	chromatin	17	88	1.2e-05	0.00034			GO:0001871	F	pattern binding	6	17	9.4e-05	0.0042
GO:0044430	C	cytoskeletal part	12	46	1.8e-05	0.00044			GO:0016791	F	phosphatase activity	10	58	9.5e-05	0.0042
GO:0044427	C	chromosomal part	17	102	6.2e-05	0.0013			GO:0042578	F	phosphoric ester hydrolase activity	13	91	5.2e-05	0.0042
GO:0005856	C	cytoskeleton	12	56	9.5e-05	0.0017			GO:0030554	F	adenyl nucleotide binding	94	1813	0.00011	0.0042
GO:0016021	C	integral to membrane	46	492	0.00014	0.0023			GO:0001883	F	purine nucleoside binding	94	1813	0.00011	0.0042
GO:0005694	C	chromosome	17	119	0.00033	0.0047			GO:0001882	F	nucleoside binding	94	1814	0.00012	0.0042
GO:0031224	C	intrinsic to membrane	46	535	0.00079	0.01			GO:0032559	F	adenyl ribonucleotide binding	93	1739	4.2e-05	0.0042
									GO:0030247	F	polysaccharide binding	6	17	9.4e-05	0.0042
									GO:0000166	F	nucleotide binding	103	2073	0.00024	0.0079
									GO:0032555	F	purine ribonucleotide binding	97	1955	0.0004	0.011
									GO:0032553	F	ribonucleotide binding	97	1955	0.0004	0.011
									GO:0017076	F	purine nucleotide binding	99	2034	0.00065	0.016
									GO:0004866	F	endopeptidase inhibitor activity	10	76	0.00067	0.016
									GO:0030414	F	peptidase inhibitor activity	10	76	0.00067	0.016
									GO:0004842	F	ubiquitin-protein ligase activity	7	43	0.0014	0.033
									GO:0030246	F	carbohydrate binding	7	47	0.0023	0.049

## Sheet: r24n-s24n
Up										Down
GO term	Ontology	Description	Number in input list	Number in BG/Ref	p-value	FDR				GO term	Ontology	Description	Number in input list	Number in BG/Ref	p-value	FDR
GO:0015979	P	photosynthesis	26	60	1.3e-16	7.3e-14				GO:0016705	F	oxidoreductase activity, acting on paired donors, with incorporation or reduction of molecular oxygen	16	36	2.8e-15	7.6e-13
GO:0019684	P	photosynthesis, light reaction	16	17	1.7e-14	4.7e-12				GO:0005515	F	protein binding	30	634	3.2e-05	0.0045
GO:0055114	P	oxidation reduction	101	1162	2.3e-12	4.3e-10
GO:0006091	P	generation of precursor metabolites and energy	19	129	5.5e-06	0.00077
GO:0000003	P	reproduction	5	5	2e-05	0.0022
GO:0005515	F	protein binding	78	634	9.1e-17	4.4e-14
GO:0016491	F	oxidoreductase activity	113	1597	1.2e-08	2.8e-06
GO:0016701	F	oxidoreductase activity, acting on single donors with incorporation of molecular oxygen	10	37	1.1e-05	0.0018
GO:0016410	F	N-acyltransferase activity	5	5	2e-05	0.0024
GO:0016407	F	acetyltransferase activity	5	7	5.8e-05	0.0056
GO:0048037	F	cofactor binding	26	270	0.00011	0.009
GO:0030414	F	peptidase inhibitor activity	11	76	0.00059	0.021
GO:0016758	F	transferase activity, transferring hexosyl groups	34	442	0.00058	0.021
GO:0020037	F	heme binding	45	639	0.00049	0.021
GO:0046906	F	tetrapyrrole binding	45	643	0.00056	0.021
GO:0070279	F	vitamin B6 binding	10	64	0.00061	0.021
GO:0016702	F	oxidoreductase activity, acting on single donors with incorporation of molecular oxygen, incorporation of two atoms of oxygen	7	28	0.00036	0.021
GO:0004866	F	endopeptidase inhibitor activity	11	76	0.00059	0.021
GO:0030170	F	pyridoxal phosphate binding	10	64	0.00061	0.021
GO:0051213	F	dioxygenase activity	7	32	0.00072	0.023
GO:0016757	F	transferase activity, transferring glycosyl groups	37	514	0.0011	0.032
GO:0034357	C	photosynthetic membrane	13	50	8e-07	7.9e-05
GO:0009579	C	thylakoid	13	52	1.2e-06	7.9e-05
GO:0009521	C	photosystem	12	48	3e-06	0.00014
GO:0009538	C	photosystem I reaction center	5	9	0.00014	0.0042
GO:0009522	C	photosystem I	6	16	0.00016	0.0042
GO:0044425	C	membrane part	46	699	0.0016	0.036
GO:0009523	C	photosystem II	6	28	0.0019	0.036

## Sheet: r72n-s72n
		Up									Down
Job ID: 750058430.1 [Useful within 7 days]										Job ID: 437430524.1 [Useful within 7 days]
http://systemsbiology.cau.edu.cn/agriGOv2/SEAresult2.php?session=750058430.1&&SIGGO=no										http://systemsbiology.cau.edu.cn/agriGOv2/SEAresult2.php?session=437430524.1&&SIGGO=no
GO term	Ontology	Description	Number in input list	Number in BG/Ref	p-value	FDR				GO term	Ontology	Description	Number in input list	Number in BG/Ref	p-value	FDR
GO:0055114	P	oxidation reduction	54	1162	4e-08	1.2e-05				GO:0019684	P	photosynthesis, light reaction	14	17	5.5e-17	1.5e-14
GO:0051704	P	multi-organism process	5	5	8.1e-07	0.00012				GO:0015979	P	photosynthesis	19	60	1.3e-16	1.7e-14
GO:0016705	F	oxidoreductase activity, acting on paired donors, with incorporation or reduction of molecular oxygen	24	36	2.2e-25	6.5e-23				GO:0006091	P	generation of precursor metabolites and energy	17	129	1.1e-09	1e-07
GO:0005515	F	protein binding	57	634	7e-20	1e-17				GO:0055114	P	oxidation reduction	39	1162	0.00023	0.016
GO:0016407	F	acetyltransferase activity	5	7	2.5e-06	0.00024				GO:0016705	F	oxidoreductase activity, acting on paired donors, with incorporation or reduction of molecular oxygen	19	36	5.9e-20	1.4e-17
GO:0004866	F	endopeptidase inhibitor activity	10	76	1e-05	0.0006				GO:0016835	F	carbon-oxygen lyase activity	5	25	0.00018	0.022
GO:0030414	F	peptidase inhibitor activity	10	76	1e-05	0.0006				GO:0046872	F	metal ion binding	49	1683	0.00085	0.025
GO:0016491	F	oxidoreductase activity	59	1597	1.4e-05	0.00068				GO:0016782	F	transferase activity, transferring sulfur-containing groups	5	36	0.00081	0.025
GO:0050662	F	coenzyme binding	12	183	0.0007	0.03				GO:0043169	F	cation binding	49	1690	0.00093	0.025
GO:0020037	F	heme binding	26	639	0.0012	0.04				GO:0008146	F	sulfotransferase activity	5	33	0.00057	0.025
GO:0046906	F	tetrapyrrole binding	26	643	0.0013	0.04				GO:0043167	F	ion binding	49	1690	0.00093	0.025
GO:0004867	F	serine-type endopeptidase inhibitor activity	5	35	0.0013	0.04				GO:0004866	F	endopeptidase inhibitor activity	7	76	0.00074	0.025
										GO:0030414	F	peptidase inhibitor activity	7	76	0.00074	0.025
										GO:0020037	F	heme binding	23	639	0.002	0.044
										GO:0046906	F	tetrapyrrole binding	23	643	0.0022	0.044
										GO:0005515	F	protein binding	23	634	0.0018	0.044
										GO:0034357	C	photosynthetic membrane	7	50	7e-05	0.0025
										GO:0009521	C	photosystem	7	48	5.6e-05	0.0025
										GO:0009579	C	thylakoid	7	52	8.8e-05	0.0025
										GO:0044425	C	membrane part	27	699	0.00029	0.005
										GO:0009523	C	photosystem II	5	28	0.00029	0.005
										GO:0016021	C	integral to membrane	21	492	0.00041	0.0059
										GO:0031224	C	intrinsic to membrane	21	535	0.0012	0.014
										GO:0016020	C	membrane	46	1675	0.0039	0.042

## Sheet: r72n-r24n
		Up										Down
Job ID: 932701823.1 [Useful within 7 days]										Job ID: 541047765.1 [Useful within 7 days]
http://systemsbiology.cau.edu.cn/agriGOv2/SEAresult2.php?session=932701823.1&&SIGGO=no										http://systemsbiology.cau.edu.cn/agriGOv2/SEAresult2.php?session=541047765.1&&SIGGO=no
GO term	Ontology	Description	Number in input list	Number in BG/Ref	p-value	FDR				GO term	Ontology	Description	Number in input list	Number in BG/Ref	p-value	FDR
GO:0032502	P	developmental process	9	21	1.3e-08	5.4e-06				GO:0015979	P	photosynthesis	24	60	1.1e-21	3.7e-19
GO:0007275	P	multicellular organismal development	6	18	1.2e-05	0.002				GO:0019684	P	photosynthesis, light reaction	14	17	2e-16	3.5e-14
GO:0042546	P	cell wall biogenesis	5	10	1.4e-05	0.002				GO:0006091	P	generation of precursor metabolites and energy	15	129	1.7e-07	1.9e-05
GO:0032501	P	multicellular organismal process	6	25	5.8e-05	0.006				GO:0009719	P	response to endogenous stimulus	6	17	4.3e-06	0.00025
GO:0070882	P	cellular cell wall organization or biogenesis	5	18	0.00014	0.011				GO:0010033	P	response to organic substance	6	17	4.3e-06	0.00025
GO:0044264	P	cellular polysaccharide metabolic process	7	57	0.00058	0.04				GO:0009725	P	response to hormone stimulus	6	17	4.3e-06	0.00025
GO:0071669	P	plant-type cell wall organization or biogenesis	5	29	0.00093	0.043				GO:0055114	P	oxidation reduction	42	1162	0.00021	0.01
GO:0005975	P	carbohydrate metabolic process	28	619	0.00077	0.043				GO:0042221	P	response to chemical stimulus	15	254	0.00031	0.012
GO:0005976	P	polysaccharide metabolic process	8	81	0.0009	0.043				GO:0055085	P	transmembrane transport	25	564	0.00028	0.012
GO:0055114	P	oxidation reduction	44	1162	0.001	0.043				GO:0071669	P	plant-type cell wall organization or biogenesis	5	29	0.00051	0.016
GO:0016705	F	oxidoreductase activity, acting on paired donors, with incorporation or reduction of molecular oxygen	13	36	4e-11	7e-09				GO:0009664	P	plant-type cell wall organization	5	29	0.00051	0.016
GO:0005515	F	protein binding	46	634	2.2e-11	7e-09				GO:0008152	P	metabolic process	174	7371	0.0016	0.045
GO:0004252	F	serine-type endopeptidase activity	11	124	0.00025	0.0057				GO:0016667	F	oxidoreductase activity, acting on sulfur group of donors	12	48	1.7e-09	5.7e-07
GO:0008236	F	serine-type peptidase activity	14	191	0.00024	0.0057				GO:0016651	F	oxidoreductase activity, acting on NADH or NADPH	9	25	1.4e-08	2.3e-06
GO:0017171	F	serine hydrolase activity	14	191	0.00024	0.0057				GO:0016410	F	N-acyltransferase activity	5	5	6.8e-07	7.6e-05
GO:0016892	F	endoribonuclease activity, producing 3'-phosphomonoesters	5	18	0.00014	0.0057				GO:0016407	F	acetyltransferase activity	5	7	2.1e-06	0.00017
GO:0016894	F	endonuclease activity, active with either ribo- or deoxyribonucleic acids and producing 3'-phosphomonoesters	5	18	0.00014	0.0057				GO:0005199	F	structural constituent of cell wall	5	10	7.5e-06	0.0005
GO:0016757	F	transferase activity, transferring glycosyl groups	27	514	0.0001	0.0057				GO:0070001	F	aspartic-type peptidase activity	8	85	0.00051	0.024
GO:0016758	F	transferase activity, transferring hexosyl groups	24	442	0.00016	0.0057				GO:0004190	F	aspartic-type endopeptidase activity	8	85	0.00051	0.024
GO:0033897	F	ribonuclease T2 activity	5	15	6.7e-05	0.0057				GO:0005515	F	protein binding	26	634	0.00067	0.028
GO:0035251	F	UDP-glucosyltransferase activity	7	46	0.00018	0.0057				GO:0016491	F	oxidoreductase activity	51	1597	0.00076	0.028
GO:0003824	F	catalytic activity	191	6866	0.00021	0.0057				GO:0016705	F	oxidoreductase activity, acting on paired donors, with incorporation or reduction of molecular oxygen	5	36	0.0012	0.041
GO:0004175	F	endopeptidase activity	18	290	0.00023	0.0057				GO:0008415	F	acyltransferase activity	6	58	0.0016	0.05
GO:0070011	F	peptidase activity, acting on L-amino acid peptides	24	454	0.00023	0.0057				GO:0034357	C	photosynthetic membrane	13	50	2.4e-10	1.4e-08
GO:0008194	F	UDP-glycosyltransferase activity	10	96	0.00014	0.0057				GO:0009579	C	thylakoid	13	52	3.6e-10	1.4e-08
GO:0046527	F	glucosyltransferase activity	7	50	0.00028	0.0058				GO:0009521	C	photosystem	12	48	1.7e-09	4.4e-08
GO:0008233	F	peptidase activity	24	460	0.00027	0.0058				GO:0044425	C	membrane part	37	699	1.6e-07	3.1e-06
GO:0016787	F	hydrolase activity	66	1926	0.00075	0.015				GO:0009522	C	photosystem I	6	16	3.3e-06	5e-05
GO:0008092	F	cytoskeletal protein binding	5	28	0.00081	0.015				GO:0009538	C	photosystem I reaction center	5	9	5.1e-06	6.5e-05
GO:0016798	F	hydrolase activity, acting on glycosyl bonds	17	324	0.002	0.035				GO:0016021	C	integral to membrane	26	492	1.3e-05	0.00015
GO:0005507	F	copper ion binding	8	94	0.0022	0.036				GO:0016020	C	membrane	58	1675	3.5e-05	0.00034
GO:0004553	F	hydrolase activity, hydrolyzing O-glycosyl compounds	16	308	0.0029	0.047				GO:0031224	C	intrinsic to membrane	26	535	5.2e-05	0.0004
GO:0005875	C	microtubule associated complex	5	9	9.7e-06	0.00083				GO:0009523	C	photosystem II	6	28	4.8e-05	0.0004
GO:0044430	C	cytoskeletal part	7	46	0.00018	0.0077				GO:0044436	C	thylakoid part	5	26	0.00033	0.0023
GO:0015630	C	microtubule cytoskeleton	6	35	0.00029	0.0084
GO:0005856	C	cytoskeleton	7	56	0.00053	0.011

## Sheet: r24n-r0
		Up									Down
Job ID: 110707692.1 [Useful within 7 days]									Job ID: 400789586.1 [Useful within 7 days]
http://systemsbiology.cau.edu.cn/agriGOv2/SEAresult2.php?session=110707692.1&&SIGGO=no									http://systemsbiology.cau.edu.cn/agriGOv2/SEAresult2.php?session=400789586.1&&SIGGO=no
GO term	Ontology	Description	Number in input list	Number in BG/Ref	p-value	FDR			GO term	Ontology	Description	Number in input list	Number in BG/Ref	p-value	FDR
GO:0015979	P	photosynthesis	31	60	3.2e-16	2.7e-13			GO:0023052	P	signaling	76	251	9e-11	1.3e-07
GO:0019684	P	photosynthesis, light reaction	17	17	1e-12	4.3e-10			GO:0032501	P	multicellular organismal process	22	25	5.8e-10	2.8e-07
GO:0055114	P	oxidation reduction	125	1162	1.2e-08	3.3e-06			GO:0006464	P	protein modification process	232	1222	4.1e-10	2.8e-07
GO:0010033	P	response to organic substance	9	17	1.1e-05	0.0015			GO:0043412	P	macromolecule modification	234	1252	1.2e-09	4.3e-07
GO:0009719	P	response to endogenous stimulus	9	17	1.1e-05	0.0015			GO:0043687	P	post-translational protein modification	216	1142	2.4e-09	7e-07
GO:0042221	P	response to chemical stimulus	37	254	8.7e-06	0.0015			GO:0070647	P	protein modification by small protein conjugation or removal	25	41	8.9e-09	1.6e-06
GO:0009605	P	response to external stimulus	8	13	1.5e-05	0.0018			GO:0032446	P	protein modification by small protein conjugation	25	41	8.9e-09	1.6e-06
GO:0009725	P	response to hormone stimulus	8	17	6.3e-05	0.0067			GO:0016567	P	protein ubiquitination	25	41	8.9e-09	1.6e-06
GO:0006979	P	response to oxidative stress	22	133	0.00011	0.011			GO:0006796	P	phosphate metabolic process	201	1126	4.1e-07	5.9e-05
GO:0048285	P	organelle fission	6	11	0.0003	0.025			GO:0006793	P	phosphorus metabolic process	201	1126	4.1e-07	5.9e-05
GO:0005515	F	protein binding	125	634	1.1e-26	6.6e-24			GO:0007165	P	signal transduction	47	170	2.9e-06	0.00038
GO:0016491	F	oxidoreductase activity	146	1597	5.6e-06	0.0017			GO:0023046	P	signaling process	53	211	7.5e-06	0.00083
GO:0016209	F	antioxidant activity	25	145	2.2e-05	0.0045			GO:0023060	P	signal transmission	53	211	7.5e-06	0.00083
GO:0016407	F	acetyltransferase activity	6	7	5e-05	0.0077			GO:0044262	P	cellular carbohydrate metabolic process	54	239	7.5e-05	0.0077
GO:0016684	F	oxidoreductase activity, acting on peroxide as acceptor	22	133	0.00011	0.012			GO:0010033	P	response to organic substance	11	17	9.2e-05	0.0088
GO:0004601	F	peroxidase activity	22	133	0.00011	0.012			GO:0006355	P	regulation of transcription, DNA-dependent	128	730	0.00012	0.01
GO:0016410	F	N-acyltransferase activity	5	5	0.00014	0.012			GO:0006694	P	steroid biosynthetic process	8	8	0.00011	0.01
GO:0016717	F	oxidoreductase activity, acting on paired donors, with oxidation of a pair of donors resulting in the reduction of molecular oxygen to two molecules of water	6	12	0.00042	0.032			GO:0051252	P	regulation of RNA metabolic process	128	732	0.00013	0.01
GO:0030414	F	peptidase inhibitor activity	14	76	0.00077	0.043			GO:0006351	P	transcription, DNA-dependent	130	757	0.00023	0.017
GO:0020037	F	heme binding	62	639	0.00091	0.043			GO:0032774	P	RNA biosynthetic process	130	758	0.00024	0.017
GO:0008092	F	cytoskeletal protein binding	8	28	0.00099	0.043			GO:0006725	P	cellular aromatic compound metabolic process	20	60	0.00028	0.019
GO:0016798	F	hydrolase activity, acting on glycosyl bonds	37	324	0.00077	0.043			GO:0007154	P	cell communication	17	47	0.00037	0.022
GO:0004866	F	endopeptidase inhibitor activity	14	76	0.00077	0.043			GO:0009719	P	response to endogenous stimulus	10	17	0.00034	0.022
GO:0004867	F	serine-type endopeptidase inhibitor activity	9	35	0.00092	0.043			GO:0006468	P	protein amino acid phosphorylation	164	1008	0.00036	0.022
GO:0046906	F	tetrapyrrole binding	62	643	0.0011	0.043			GO:0009101	P	glycoprotein biosynthetic process	14	35	0.00054	0.03
GO:0005875	C	microtubule associated complex	9	9	2.5e-07	4.1e-05			GO:0009100	P	glycoprotein metabolic process	14	35	0.00054	0.03
GO:0034357	C	photosynthetic membrane	15	50	4.3e-06	0.00034			GO:0044042	P	glucan metabolic process	17	50	0.00066	0.034
GO:0009579	C	thylakoid	15	52	6.4e-06	0.00034			GO:0006073	P	cellular glucan metabolic process	17	50	0.00066	0.034
GO:0009521	C	photosystem	14	48	1.2e-05	0.00047			GO:0009073	P	aromatic amino acid family biosynthetic process	9	16	0.00085	0.042
GO:0016021	C	integral to membrane	57	492	2.3e-05	0.00073			GO:0009072	P	aromatic amino acid family metabolic process	10	20	0.00089	0.043
GO:0009538	C	photosystem I reaction center	6	9	0.00013	0.003			GO:0044264	P	cellular polysaccharide metabolic process	18	57	0.00094	0.044
GO:0044425	C	membrane part	71	699	0.00012	0.003			GO:0042325	P	regulation of phosphorylation	8	13	0.0011	0.046
GO:0031224	C	intrinsic to membrane	57	535	0.00018	0.0036			GO:0051338	P	regulation of transferase activity	8	13	0.0011	0.046
GO:0009522	C	photosystem I	7	16	0.00026	0.0047			GO:0043549	P	regulation of kinase activity	8	13	0.0011	0.046
GO:0015630	C	microtubule cytoskeleton	9	35	0.00092	0.015			GO:0009725	P	response to hormone stimulus	9	17	0.0012	0.049
GO:0044430	C	cytoskeletal part	10	46	0.0015	0.021			GO:0005515	F	protein binding	302	634	2e-75	1.7e-72
									GO:0004721	F	phosphoprotein phosphatase activity	26	30	2e-11	8.6e-09
									GO:0004842	F	ubiquitin-protein ligase activity	27	43	1.4e-09	4.1e-07
									GO:0016791	F	phosphatase activity	30	58	5.5e-09	1.2e-06
									GO:0042578	F	phosphoric ester hydrolase activity	32	91	2e-06	0.00034
									GO:0016616	F	oxidoreductase activity, acting on the CH-OH group of donors, NAD or NADP as acceptor	25	73	3.6e-05	0.0052
									GO:0046983	F	protein dimerization activity	26	82	7.4e-05	0.0091
									GO:0005488	F	binding	872	6467	0.0001	0.011
									GO:0016773	F	phosphotransferase activity, alcohol group as acceptor	181	1119	0.00023	0.022
									GO:0004672	F	protein kinase activity	165	1009	0.00028	0.024
									GO:0016301	F	kinase activity	182	1137	0.00035	0.028
									GO:0004674	F	protein serine/threonine kinase activity	7	8	0.00053	0.034
									GO:0016614	F	oxidoreductase activity, acting on CH-OH group of donors	25	90	0.00054	0.034
									GO:0019787	F	small conjugating protein ligase activity	27	100	0.00048	0.034
									GO:0016021	C	integral to membrane	99	492	7.7e-06	0.0014
									GO:0031224	C	intrinsic to membrane	103	535	2.5e-05	0.0022

## Sheet: s72n-s24n
		Up										Down
Job ID: 513043816.1 [Useful within 7 days]										Job ID: 380220567.1 [Useful within 7 days]
http://systemsbiology.cau.edu.cn/agriGOv2/SEAresult2.php?session=513043816.1&&SIGGO=no										http://systemsbiology.cau.edu.cn/agriGOv2/SEAresult2.php?session=380220567.1&&SIGGO=no
GO term	Ontology	Description	Number in input list	Number in BG/Ref	p-value	FDR				GO term	Ontology	Description	Number in input list	Number in BG/Ref	p-value	FDR
GO:0007017	P	microtubule-based process	27	73	3e-15	2.2e-12				GO:0055114	P	oxidation reduction	46	1162	7.3e-08	2.2e-05
GO:0019684	P	photosynthesis, light reaction	14	17	5.3e-12	1.9e-09				GO:0032501	P	multicellular organismal process	6	25	1e-05	0.0015
GO:0015979	P	photosynthesis	20	60	5.7e-11	1.4e-08				GO:0007154	P	cell communication	6	47	0.00024	0.014
GO:0007018	P	microtubule-based movement	18	55	6.7e-10	1.2e-07				GO:0071669	P	plant-type cell wall organization or biogenesis	5	29	0.00023	0.014
GO:0007010	P	cytoskeleton organization	9	23	4.1e-06	0.00059				GO:0009664	P	plant-type cell wall organization	5	29	0.00023	0.014
GO:0033043	P	regulation of organelle organization	6	7	6.6e-06	0.00073				GO:0016651	F	oxidoreductase activity, acting on NADH or NADPH	12	25	4.3e-13	1.2e-10
GO:0007049	P	cell cycle	9	25	7.1e-06	0.00073				GO:0016667	F	oxidoreductase activity, acting on sulfur group of donors	13	48	1.7e-11	2.4e-09
GO:0022403	P	cell cycle phase	7	13	9.9e-06	0.0008				GO:0005515	F	protein binding	33	634	1.8e-08	1.7e-06
GO:0000279	P	M phase	7	13	9.9e-06	0.0008				GO:0016705	F	oxidoreductase activity, acting on paired donors, with incorporation or reduction of molecular oxygen	8	36	5.5e-07	3.8e-05
GO:0051493	P	regulation of cytoskeleton organization	5	5	2.6e-05	0.0019				GO:0004674	F	protein serine/threonine kinase activity	5	8	1.4e-06	7.7e-05
GO:0055114	P	oxidation reduction	80	1162	4.5e-05	0.0027				GO:0016491	F	oxidoreductase activity	47	1597	0.00013	0.0059
GO:0000278	P	mitotic cell cycle	6	11	4.2e-05	0.0027
GO:0022402	P	cell cycle process	7	19	6.7e-05	0.0038
GO:0051128	P	regulation of cellular component organization	6	16	0.00021	0.011
GO:0042546	P	cell wall biogenesis	5	10	0.00026	0.012
GO:0006091	P	generation of precursor metabolites and energy	16	129	0.00034	0.015
GO:0032147	P	activation of protein kinase activity	5	13	0.00066	0.019
GO:0045859	P	regulation of protein kinase activity	5	13	0.00066	0.019
GO:0042325	P	regulation of phosphorylation	5	13	0.00066	0.019
GO:0033674	P	positive regulation of kinase activity	5	13	0.00066	0.019
GO:0051347	P	positive regulation of transferase activity	5	13	0.00066	0.019
GO:0043549	P	regulation of kinase activity	5	13	0.00066	0.019
GO:0051338	P	regulation of transferase activity	5	13	0.00066	0.019
GO:0045860	P	positive regulation of protein kinase activity	5	13	0.00066	0.019
GO:0008610	P	lipid biosynthetic process	15	122	0.00056	0.019
GO:0043085	P	positive regulation of catalytic activity	5	14	0.00086	0.023
GO:0044093	P	positive regulation of molecular function	5	14	0.00086	0.023
GO:0006633	P	fatty acid biosynthetic process	9	54	0.0011	0.028
GO:0019220	P	regulation of phosphate metabolic process	5	16	0.0014	0.034
GO:0051174	P	regulation of phosphorus metabolic process	5	16	0.0014	0.034
GO:0032501	P	multicellular organismal process	6	25	0.0015	0.035
GO:0070882	P	cellular cell wall organization or biogenesis	5	18	0.0022	0.05
GO:0005515	F	protein binding	99	634	2.2e-26	1.1e-23
GO:0008092	F	cytoskeletal protein binding	19	28	9.7e-15	2.4e-12
GO:0003777	F	microtubule motor activity	18	48	1.1e-10	1.8e-08
GO:0016705	F	oxidoreductase activity, acting on paired donors, with incorporation or reduction of molecular oxygen	16	36	1.6e-10	2e-08
GO:0003774	F	motor activity	18	57	1.1e-09	1.1e-07
GO:0005507	F	copper ion binding	17	94	3.1e-06	0.00025
GO:0016787	F	hydrolase activity	120	1926	3.6e-05	0.0025
GO:0008236	F	serine-type peptidase activity	21	191	0.0002	0.0071
GO:0070001	F	aspartic-type peptidase activity	13	85	0.0002	0.0071
GO:0017171	F	serine hydrolase activity	21	191	0.0002	0.0071
GO:0016818	F	hydrolase activity, acting on acid anhydrides, in phosphorus-containing anhydrides	32	358	0.00019	0.0071
GO:0004190	F	aspartic-type endopeptidase activity	13	85	0.0002	0.0071
GO:0004175	F	endopeptidase activity	28	290	0.00015	0.0071
GO:0070011	F	peptidase activity, acting on L-amino acid peptides	38	454	0.00017	0.0071
GO:0008233	F	peptidase activity	38	460	0.00022	0.0072
GO:0016817	F	hydrolase activity, acting on acid anhydrides	32	366	0.00027	0.0084
GO:0016462	F	pyrophosphatase activity	31	351	0.00029	0.0084
GO:0046983	F	protein dimerization activity	12	82	0.0005	0.014
GO:0008194	F	UDP-glycosyltransferase activity	13	96	0.00057	0.015
GO:0017111	F	nucleoside-triphosphatase activity	28	341	0.0016	0.039
GO:0004252	F	serine-type endopeptidase activity	14	124	0.0018	0.042
GO:0015630	C	microtubule cytoskeleton	26	35	2.1e-20	2.8e-18
GO:0044430	C	cytoskeletal part	27	46	3.3e-19	2.2e-17
GO:0005856	C	cytoskeleton	27	56	1.5e-17	6.9e-16
GO:0044422	C	organelle part	47	430	3.2e-08	8.6e-07
GO:0044446	C	intracellular organelle part	47	430	3.2e-08	8.6e-07
GO:0000786	C	nucleosome	16	80	1.9e-06	3.7e-05
GO:0032993	C	protein-DNA complex	16	80	1.9e-06	3.7e-05
GO:0043232	C	intracellular non-membrane-bounded organelle	45	487	4.4e-06	6.7e-05
GO:0043228	C	non-membrane-bounded organelle	45	487	4.4e-06	6.7e-05
GO:0000785	C	chromatin	16	88	5.6e-06	7.5e-05
GO:0044427	C	chromosomal part	17	102	8e-06	9.8e-05
GO:0005874	C	microtubule	8	22	2.2e-05	0.00024
GO:0005694	C	chromosome	17	119	4.7e-05	0.00049
GO:0043234	C	protein complex	35	458	0.0014	0.013
GO:0031224	C	intrinsic to membrane	39	535	0.0017	0.015
GO:0016021	C	integral to membrane	35	492	0.0041	0.035
GO:0044425	C	membrane part	46	699	0.0045	0.035

## Sheet: s24n-s0
		Up										Down
Job ID: 786230411.1 [Useful within 7 days]										Job ID: 763954106.1 [Useful within 7 days]
http://systemsbiology.cau.edu.cn/agriGOv2/SEAresult2.php?session=786230411.1&&SIGGO=no										http://systemsbiology.cau.edu.cn/agriGOv2/SEAresult2.php?session=763954106.1&&SIGGO=no
GO term	Ontology	Description	Number in input list	Number in BG/Ref	p-value	FDR				GO term	Ontology	Description	Number in input list	Number in BG/Ref	p-value	FDR
GO:0007017	P	microtubule-based process	31	73	7.3e-08	0.00012				GO:0043687	P	post-translational protein modification	294	1142	4.3e-17	3.3e-14
GO:0007049	P	cell cycle	16	25	2.1e-06	0.0018				GO:0006464	P	protein modification process	310	1222	2.9e-17	3.3e-14
GO:0006470	P	protein amino acid dephosphorylation	12	16	1.3e-05	0.0045				GO:0043412	P	macromolecule modification	313	1252	1.1e-16	5.7e-14
GO:0009605	P	response to external stimulus	11	13	1.4e-05	0.0045				GO:0023052	P	signaling	101	251	2.4e-15	9.3e-13
GO:0022402	P	cell cycle process	13	19	1.1e-05	0.0045				GO:0070647	P	protein modification by small protein conjugation or removal	36	41	4.6e-13	1.4e-10
GO:0000278	P	mitotic cell cycle	10	11	2.2e-05	0.0062				GO:0006796	P	phosphate metabolic process	271	1126	7.8e-13	1.7e-10
GO:0006766	P	vitamin metabolic process	12	19	4.4e-05	0.0066				GO:0006793	P	phosphorus metabolic process	271	1126	7.8e-13	1.7e-10
GO:0006767	P	water-soluble vitamin metabolic process	12	19	4.4e-05	0.0066				GO:0032446	P	protein modification by small protein conjugation	33	41	2.1e-11	3.7e-09
GO:0042364	P	water-soluble vitamin biosynthetic process	12	19	4.4e-05	0.0066				GO:0016567	P	protein ubiquitination	33	41	2.1e-11	3.7e-09
GO:0009110	P	vitamin biosynthetic process	12	19	4.4e-05	0.0066				GO:0006355	P	regulation of transcription, DNA-dependent	177	730	7.1e-09	9.9e-07
GO:0007018	P	microtubule-based movement	21	55	3.3e-05	0.0066				GO:0006351	P	transcription, DNA-dependent	182	757	7.3e-09	9.9e-07
GO:0016311	P	dephosphorylation	12	20	6.4e-05	0.0075				GO:0032774	P	RNA biosynthetic process	182	758	7.9e-09	9.9e-07
GO:0022403	P	cell cycle phase	10	13	6e-05	0.0075				GO:0051252	P	regulation of RNA metabolic process	177	732	8.4e-09	9.9e-07
GO:0000279	P	M phase	10	13	6e-05	0.0075				GO:0006468	P	protein amino acid phosphorylation	226	1008	1.7e-08	1.8e-06
GO:0010033	P	response to organic substance	11	17	7.9e-05	0.0081				GO:0007154	P	cell communication	28	47	8e-08	8.2e-06
GO:0009719	P	response to endogenous stimulus	11	17	7.9e-05	0.0081				GO:0016310	P	phosphorylation	237	1100	1.3e-07	1.2e-05
GO:0032502	P	developmental process	11	21	0.00031	0.027				GO:0007165	P	signal transduction	57	170	4.7e-07	4.3e-05
GO:0032501	P	multicellular organismal process	12	25	0.00031	0.027				GO:0023046	P	signaling process	65	211	9.2e-07	7.4e-05
GO:0009725	P	response to hormone stimulus	10	17	0.00029	0.027				GO:0023060	P	signal transmission	65	211	9.2e-07	7.4e-05
GO:0007275	P	multicellular organismal development	10	18	0.00041	0.034				GO:0010033	P	response to organic substance	15	17	3e-06	0.00023
GO:0044271	P	cellular nitrogen compound biosynthetic process	29	114	0.00052	0.041				GO:0009719	P	response to endogenous stimulus	12	17	0.00013	0.0099
GO:0006412	P	translation	76	413	0.00054	0.041				GO:0044262	P	cellular carbohydrate metabolic process	61	239	0.00021	0.015
GO:0007010	P	cytoskeleton organization	11	23	0.00057	0.041				GO:0016070	P	RNA metabolic process	197	1007	0.00023	0.016
GO:0034641	P	cellular nitrogen compound metabolic process	49	239	0.00071	0.049				GO:0009725	P	response to hormone stimulus	11	17	0.00044	0.028
GO:0005515	F	protein binding	267	634	3.1e-59	2.9e-56				GO:0006725	P	cellular aromatic compound metabolic process	22	60	0.00058	0.036
GO:0008092	F	cytoskeletal protein binding	22	28	1.8e-09	8.5e-07				GO:0019220	P	regulation of phosphate metabolic process	10	16	0.00097	0.044
GO:0003777	F	microtubule motor activity	21	48	6.3e-06	0.002				GO:0046128	P	purine ribonucleoside metabolic process	13	26	0.00087	0.044
GO:0003774	F	motor activity	22	57	1.9e-05	0.0044				GO:0042325	P	regulation of phosphorylation	9	13	0.001	0.044
GO:0046983	F	protein dimerization activity	27	82	2.3e-05	0.0044				GO:0044267	P	cellular protein metabolic process	338	1903	0.00089	0.044
GO:0003735	F	structural constituent of ribosome	63	308	0.00014	0.022				GO:0051338	P	regulation of transferase activity	9	13	0.001	0.044
GO:0015630	C	microtubule cytoskeleton	29	35	1.9e-12	4.4e-10				GO:0042278	P	purine nucleoside metabolic process	13	26	0.00087	0.044
GO:0043232	C	intracellular non-membrane-bounded organelle	120	487	1.3e-11	1e-09				GO:0043549	P	regulation of kinase activity	9	13	0.001	0.044
GO:0043228	C	non-membrane-bounded organelle	120	487	1.3e-11	1e-09				GO:0044042	P	glucan metabolic process	19	50	0.00095	0.044
GO:0044430	C	cytoskeletal part	30	46	5.8e-11	3.3e-09				GO:0006073	P	cellular glucan metabolic process	19	50	0.00095	0.044
GO:0005856	C	cytoskeleton	31	56	5.8e-10	2.7e-08				GO:0051174	P	regulation of phosphorus metabolic process	10	16	0.00097	0.044
GO:0016021	C	integral to membrane	99	492	3.7e-06	0.00014				GO:0005976	P	polysaccharide metabolic process	26	81	0.001	0.044
GO:0032991	C	macromolecular complex	153	873	1e-05	0.00034				GO:0009072	P	aromatic amino acid family metabolic process	11	20	0.0012	0.049
GO:0031224	C	intrinsic to membrane	100	535	4.5e-05	0.0013				GO:0009101	P	glycoprotein biosynthetic process	15	35	0.0012	0.049
GO:0044422	C	organelle part	81	430	0.00019	0.0044				GO:0009100	P	glycoprotein metabolic process	15	35	0.0012	0.049
GO:0044446	C	intracellular organelle part	81	430	0.00019	0.0044				GO:0005515	F	protein binding	402	634	2.6e-106	2.5e-103
GO:0005840	C	ribosome	62	307	0.00022	0.0045				GO:0004842	F	ubiquitin-protein ligase activity	35	43	4.3e-12	2e-09
GO:0030529	C	ribonucleoprotein complex	66	335	0.00025	0.0048				GO:0005488	F	binding	1111	6467	7e-10	2.2e-07
GO:0044427	C	chromosomal part	25	102	0.0019	0.029				GO:0004672	F	protein kinase activity	228	1009	8.2e-09	2e-06
GO:0000786	C	nucleosome	21	80	0.0021	0.029				GO:0016773	F	phosphotransferase activity, alcohol group as acceptor	247	1119	1.1e-08	2.1e-06
GO:0043229	C	intracellular organelle	207	1399	0.002	0.029				GO:0016791	F	phosphatase activity	33	58	1.3e-08	2.1e-06
GO:0043226	C	organelle	207	1399	0.002	0.029				GO:0016301	F	kinase activity	247	1137	3.6e-08	4.9e-06
GO:0032993	C	protein-DNA complex	21	80	0.0021	0.029				GO:0042578	F	phosphoric ester hydrolase activity	40	91	1.1e-07	1.3e-05
GO:0005694	C	chromosome	27	119	0.0033	0.042				GO:0016772	F	transferase activity, transferring phosphorus-containing groups	261	1306	5.5e-06	0.00058
										GO:0016616	F	oxidoreductase activity, acting on the CH-OH group of donors, NAD or NADP as acceptor	29	73	2.6e-05	0.0025
										GO:0019787	F	small conjugating protein ligase activity	35	100	3.6e-05	0.0031
										GO:0016667	F	oxidoreductase activity, acting on sulfur group of donors	20	48	0.00027	0.022
										GO:0001871	F	pattern binding	11	17	0.00044	0.028
										GO:0030247	F	polysaccharide binding	11	17	0.00044	0.028
										GO:0004674	F	protein serine/threonine kinase activity	8	8	0.00039	0.028
										GO:0030246	F	carbohydrate binding	19	47	0.00052	0.029
										GO:0016614	F	oxidoreductase activity, acting on CH-OH group of donors	29	90	0.0005	0.029
										GO:0000166	F	nucleotide binding	366	2073	0.00076	0.036
										GO:0005509	F	calcium ion binding	21	57	0.00073	0.036
										GO:0016881	F	acid-amino acid ligase activity	36	126	0.00075	0.036
										GO:0016021	C	integral to membrane	112	492	4.7e-05	0.011
										GO:0031224	C	intrinsic to membrane	114	535	0.00038	0.044

## Sheet: r24c-r0
		Up										Down
Job ID: 539186329.1 [Useful within 7 days]										Job ID: 865217271.1 [Useful within 7 days]
http://systemsbiology.cau.edu.cn/agriGOv2/SEAresult2.php?session=539186329.1&&SIGGO=no										http://systemsbiology.cau.edu.cn/agriGOv2/SEAresult2.php?session=865217271.1&&SIGGO=no
GO term	Ontology	Description	Number in input list	Number in BG/Ref	p-value	FDR				GO term	Ontology	Description	Number in input list	Number in BG/Ref	p-value	FDR
GO:0007017	P	microtubule-based process	29	73	4.6e-14	4e-11				GO:0006464	P	protein modification process	251	1222	3.5e-17	4.6e-14
GO:0007049	P	cell cycle	16	25	1.1e-10	4.9e-08				GO:0043412	P	macromolecule modification	252	1252	2.5e-16	1.6e-13
GO:0007018	P	microtubule-based movement	21	55	2.7e-10	7.7e-08				GO:0043687	P	post-translational protein modification	235	1142	3.7e-16	1.6e-13
GO:0022403	P	cell cycle phase	11	13	1.3e-08	2.2e-06				GO:0023052	P	signaling	84	251	4e-15	1.3e-12
GO:0000279	P	M phase	11	13	1.3e-08	2.2e-06				GO:0006796	P	phosphate metabolic process	223	1126	8.2e-14	1.8e-11
GO:0022402	P	cell cycle process	11	19	2.1e-07	3e-05				GO:0006793	P	phosphorus metabolic process	223	1126	8.2e-14	1.8e-11
GO:0000087	P	M phase of mitotic cell cycle	8	11	2.9e-06	0.00025				GO:0006468	P	protein amino acid phosphorylation	185	1008	3.2e-09	6e-07
GO:0007067	P	mitosis	8	11	2.9e-06	0.00025				GO:0070647	P	protein modification by small protein conjugation or removal	24	41	1e-08	1.3e-06
GO:0000280	P	nuclear division	8	11	2.9e-06	0.00025				GO:0032446	P	protein modification by small protein conjugation	24	41	1e-08	1.3e-06
GO:0048285	P	organelle fission	8	11	2.9e-06	0.00025				GO:0016567	P	protein ubiquitination	24	41	1e-08	1.3e-06
GO:0010033	P	response to organic substance	9	17	4.7e-06	0.00034				GO:0016310	P	phosphorylation	194	1100	1.9e-08	2.3e-06
GO:0009719	P	response to endogenous stimulus	9	17	4.7e-06	0.00034				GO:0007165	P	signal transduction	48	170	2.5e-07	2.6e-05
GO:0044271	P	cellular nitrogen compound biosynthetic process	20	114	2.9e-05	0.0018				GO:0007154	P	cell communication	23	47	2.4e-07	2.6e-05
GO:0033043	P	regulation of organelle organization	6	7	2.9e-05	0.0018				GO:0023046	P	signaling process	55	211	3.1e-07	2.8e-05
GO:0009725	P	response to hormone stimulus	8	17	3.1e-05	0.0018				GO:0023060	P	signal transmission	55	211	3.1e-07	2.8e-05
GO:0018130	P	heterocycle biosynthetic process	12	48	6.6e-05	0.0032				GO:0006355	P	regulation of transcription, DNA-dependent	133	730	8.8e-07	7.3e-05
GO:0042221	P	response to chemical stimulus	32	254	6.3e-05	0.0032				GO:0051252	P	regulation of RNA metabolic process	133	732	1e-06	7.8e-05
GO:0006412	P	translation	45	413	5.9e-05	0.0032				GO:0010033	P	response to organic substance	13	17	3e-06	0.00021
GO:0034641	P	cellular nitrogen compound metabolic process	30	239	0.00011	0.0051				GO:0006351	P	transcription, DNA-dependent	134	757	3.1e-06	0.00021
GO:0008652	P	cellular amino acid biosynthetic process	12	57	0.00027	0.012				GO:0032774	P	RNA biosynthetic process	134	758	3.2e-06	0.00021
GO:0006260	P	DNA replication	13	67	0.0003	0.012				GO:0009719	P	response to endogenous stimulus	11	17	5.4e-05	0.0034
GO:0009309	P	amine biosynthetic process	13	67	0.0003	0.012				GO:0006694	P	steroid biosynthetic process	8	8	7.4e-05	0.0044
GO:0006779	P	porphyrin biosynthetic process	5	10	0.00083	0.03				GO:0009073	P	aromatic amino acid family biosynthetic process	10	16	0.00014	0.0083
GO:0051128	P	regulation of cellular component organization	6	16	0.00082	0.03				GO:0044262	P	cellular carbohydrate metabolic process	50	239	0.00016	0.0088
GO:0033014	P	tetrapyrrole biosynthetic process	6	17	0.0011	0.037				GO:0009725	P	response to hormone stimulus	10	17	0.00021	0.011
GO:0006519	P	cellular amino acid and derivative metabolic process	23	194	0.0014	0.045				GO:0044267	P	cellular protein metabolic process	271	1903	0.00023	0.012
GO:0005515	F	protein binding	130	634	1.1e-33	6.4e-31				GO:0046417	P	chorismate metabolic process	10	18	0.0003	0.014
GO:0016705	F	oxidoreductase activity, acting on paired donors, with incorporation or reduction of molecular oxygen	21	36	5.2e-13	1.5e-10				GO:0006725	P	cellular aromatic compound metabolic process	19	60	0.00032	0.015
GO:0008092	F	cytoskeletal protein binding	19	28	9.4e-13	1.8e-10				GO:0019438	P	aromatic compound biosynthetic process	12	27	0.00037	0.017
GO:0003777	F	microtubule motor activity	21	48	3.6e-11	5.2e-09				GO:0019220	P	regulation of phosphate metabolic process	9	16	0.00055	0.023
GO:0003774	F	motor activity	22	57	8.5e-11	1e-08				GO:0009072	P	aromatic amino acid family metabolic process	10	20	0.00056	0.023
GO:0003735	F	structural constituent of ribosome	38	308	2e-05	0.002				GO:0051174	P	regulation of phosphorus metabolic process	9	16	0.00055	0.023
GO:0016798	F	hydrolase activity, acting on glycosyl bonds	39	324	2.6e-05	0.0022				GO:0042325	P	regulation of phosphorylation	8	13	0.00073	0.028
GO:0004553	F	hydrolase activity, hydrolyzing O-glycosyl compounds	37	308	4.4e-05	0.0032				GO:0051338	P	regulation of transferase activity	8	13	0.00073	0.028
GO:0005198	F	structural molecule activity	40	371	0.00018	0.012				GO:0043549	P	regulation of kinase activity	8	13	0.00073	0.028
GO:0016209	F	antioxidant activity	20	145	0.00052	0.031				GO:0009309	P	amine biosynthetic process	19	67	0.00099	0.036
GO:0043232	C	intracellular non-membrane-bounded organelle	84	487	1.2e-17	6.7e-16				GO:0005515	F	protein binding	328	634	4.2e-97	3.5e-94
GO:0043228	C	non-membrane-bounded organelle	84	487	1.2e-17	6.7e-16				GO:0016705	F	oxidoreductase activity, acting on paired donors, with incorporation or reduction of molecular oxygen	35	36	1e-16	4.2e-14
GO:0015630	C	microtubule cytoskeleton	26	35	1.2e-17	6.7e-16				GO:0004721	F	phosphoprotein phosphatase activity	25	30	2.4e-11	6.6e-09
GO:0044430	C	cytoskeletal part	27	46	2.1e-16	9.1e-15				GO:0004842	F	ubiquitin-protein ligase activity	26	43	1.5e-09	2.4e-07
GO:0005856	C	cytoskeleton	27	56	8.7e-15	3e-13				GO:0004672	F	protein kinase activity	187	1009	1.3e-09	2.4e-07
GO:0032991	C	macromolecular complex	90	873	1.1e-07	3.2e-06				GO:0016773	F	phosphotransferase activity, alcohol group as acceptor	202	1119	1.8e-09	2.4e-07
GO:0044446	C	intracellular organelle part	54	430	2.2e-07	4.8e-06				GO:0005488	F	binding	862	6467	4e-09	4.7e-07
GO:0044422	C	organelle part	54	430	2.2e-07	4.8e-06				GO:0016301	F	kinase activity	200	1137	1.3e-08	1.4e-06
GO:0005840	C	ribosome	40	307	3.8e-06	7.3e-05				GO:0016791	F	phosphatase activity	27	58	5e-08	4.6e-06
GO:0030529	C	ribonucleoprotein complex	42	335	5.3e-06	9e-05				GO:0016772	F	transferase activity, transferring phosphorus-containing groups	210	1306	2.1e-06	0.00017
GO:0043229	C	intracellular organelle	115	1399	5.7e-05	0.00081				GO:0042578	F	phosphoric ester hydrolase activity	29	91	8.9e-06	0.00066
GO:0043226	C	organelle	115	1399	5.7e-05	0.00081				GO:0030246	F	carbohydrate binding	19	47	2.3e-05	0.0016
GO:0005694	C	chromosome	17	119	0.00094	0.012				GO:0000166	F	nucleotide binding	298	2073	5.5e-05	0.0033
GO:0044427	C	chromosomal part	15	102	0.0014	0.017				GO:0032559	F	adenyl ribonucleotide binding	256	1739	5.2e-05	0.0033
										GO:0001883	F	purine nucleoside binding	259	1813	0.00027	0.013
										GO:0001882	F	nucleoside binding	259	1814	0.00028	0.013
										GO:0030554	F	adenyl nucleotide binding	259	1813	0.00027	0.013
										GO:0032555	F	purine ribonucleotide binding	275	1955	0.00041	0.017
										GO:0032553	F	ribonucleotide binding	275	1955	0.00041	0.017
										GO:0019787	F	small conjugating protein ligase activity	26	100	0.0004	0.017
										GO:0016740	F	transferase activity	334	2447	0.00061	0.024
										GO:0005342	F	organic acid transmembrane transporter activity	6	7	0.0011	0.038
										GO:0046943	F	carboxylic acid transmembrane transporter activity	6	7	0.0011	0.038
										GO:0017076	F	purine nucleotide binding	280	2034	0.0012	0.041
										GO:0016021	C	integral to membrane	94	492	7.3e-06	0.001
										GO:0031224	C	intrinsic to membrane	96	535	5.1e-05	0.0035

## Sheet: s24c-s0
		Up										Down
Job ID: 654042219.1 [Useful within 7 days]										Job ID: 711504320.1 [Useful within 7 days]
http://systemsbiology.cau.edu.cn/agriGOv2/SEAresult2.php?session=654042219.1&&SIGGO=no										http://systemsbiology.cau.edu.cn/agriGOv2/SEAresult2.php?session=711504320.1&&SIGGO=no
GO term	Ontology	Description	Number in input list	Number in BG/Ref	p-value	FDR				GO term	Ontology	Description	Number in input list	Number in BG/Ref	p-value	FDR
GO:0015979	P	photosynthesis	29	60	9.1e-09	1.4e-05				GO:0023052	P	signaling	105	251	3.2e-17	1.6e-14
GO:0010033	P	response to organic substance	14	17	7.1e-07	0.00053				GO:0043687	P	post-translational protein modification	291	1142	3.1e-17	1.6e-14
GO:0009605	P	response to external stimulus	12	13	2e-06	0.001				GO:0006464	P	protein modification process	308	1222	1.1e-17	1.6e-14
GO:0019684	P	photosynthesis, light reaction	13	17	3.2e-06	0.0012				GO:0043412	P	macromolecule modification	311	1252	4.3e-17	1.6e-14
GO:0009719	P	response to endogenous stimulus	12	17	1.4e-05	0.0041				GO:0070647	P	protein modification by small protein conjugation or removal	35	41	1.1e-12	2.4e-10
GO:0006470	P	protein amino acid dephosphorylation	11	16	3.7e-05	0.0093				GO:0006796	P	phosphate metabolic process	267	1126	1e-12	2.4e-10
GO:0009725	P	response to hormone stimulus	11	17	5.5e-05	0.012				GO:0006793	P	phosphorus metabolic process	267	1126	1e-12	2.4e-10
GO:0016311	P	dephosphorylation	11	20	0.00016	0.031				GO:0032446	P	protein modification by small protein conjugation	32	41	5.3e-11	8.8e-09
GO:0007049	P	cell cycle	12	25	0.00022	0.031				GO:0016567	P	protein ubiquitination	32	41	5.3e-11	8.8e-09
GO:0032502	P	developmental process	11	21	0.00023	0.031				GO:0007154	P	cell communication	32	47	6.3e-10	9.4e-08
GO:0032501	P	multicellular organismal process	12	25	0.00022	0.031				GO:0006468	P	protein amino acid phosphorylation	224	1008	1.2e-08	1.6e-06
GO:0007275	P	multicellular organismal development	10	18	0.0003	0.038				GO:0006355	P	regulation of transcription, DNA-dependent	171	730	3.8e-08	4.7e-06
GO:0042221	P	response to chemical stimulus	51	254	0.00035	0.041				GO:0051252	P	regulation of RNA metabolic process	171	732	4.5e-08	5.1e-06
GO:0005515	F	protein binding	253	634	9e-56	7.8e-53				GO:0006351	P	transcription, DNA-dependent	174	757	8.7e-08	9.3e-06
GO:0046983	F	protein dimerization activity	26	82	2.9e-05	0.013				GO:0032774	P	RNA biosynthetic process	174	758	9.4e-08	9.3e-06
GO:0008092	F	cytoskeletal protein binding	14	28	4.8e-05	0.014				GO:0007165	P	signal transduction	58	170	1.5e-07	1.4e-05
GO:0016021	C	integral to membrane	92	492	2.2e-05	0.0035				GO:0016310	P	phosphorylation	233	1100	1.7e-07	1.5e-05
GO:0015630	C	microtubule cytoskeleton	16	35	3.3e-05	0.0035				GO:0023046	P	signaling process	66	211	3e-07	2.3e-05
GO:0031224	C	intrinsic to membrane	94	535	0.00013	0.0055				GO:0023060	P	signal transmission	66	211	3e-07	2.3e-05
GO:0043232	C	intracellular non-membrane-bounded organelle	87	487	0.00015	0.0055				GO:0010033	P	response to organic substance	14	17	9.5e-06	0.00071
GO:0044430	C	cytoskeletal part	17	46	0.00015	0.0055				GO:0046128	P	purine ribonucleoside metabolic process	15	26	9.3e-05	0.0063
GO:0043228	C	non-membrane-bounded organelle	87	487	0.00015	0.0055				GO:0042278	P	purine nucleoside metabolic process	15	26	9.3e-05	0.0063
GO:0044425	C	membrane part	116	699	0.00018	0.0055				GO:0044262	P	cellular carbohydrate metabolic process	60	239	0.00024	0.015
GO:0005856	C	cytoskeleton	18	56	0.00041	0.011				GO:0009719	P	response to endogenous stimulus	11	17	0.00039	0.024
GO:0009521	C	photosystem	15	48	0.0015	0.036				GO:0009100	P	glycoprotein metabolic process	16	35	0.00043	0.025
GO:0034357	C	photosynthetic membrane	15	50	0.0021	0.046				GO:0009101	P	glycoprotein biosynthetic process	16	35	0.00043	0.025
										GO:0006725	P	cellular aromatic compound metabolic process	22	60	0.00048	0.027
										GO:0044267	P	cellular protein metabolic process	336	1903	0.00051	0.027
										GO:0009119	P	ribonucleoside metabolic process	15	33	0.00067	0.035
										GO:0007166	P	cell surface receptor linked signaling pathway	11	20	0.0011	0.047
										GO:0009072	P	aromatic amino acid family metabolic process	11	20	0.0011	0.047
										GO:0043413	P	macromolecule glycosylation	15	35	0.0011	0.047
										GO:0006486	P	protein amino acid glycosylation	15	35	0.0011	0.047
										GO:0070085	P	glycosylation	15	35	0.0011	0.047
										GO:0009725	P	response to hormone stimulus	10	17	0.0012	0.05
										GO:0015936	P	coenzyme A metabolic process	10	17	0.0012	0.05
										GO:0016070	P	RNA metabolic process	188	1007	0.0012	0.05
										GO:0005515	F	protein binding	387	634	3.1e-100	2.8e-97
										GO:0004842	F	ubiquitin-protein ligase activity	34	43	1e-11	4.7e-09
										GO:0005488	F	binding	1090	6467	2.5e-09	7.8e-07
										GO:0016773	F	phosphotransferase activity, alcohol group as acceptor	244	1119	1e-08	1.5e-06
										GO:0016791	F	phosphatase activity	33	58	9.5e-09	1.5e-06
										GO:0004672	F	protein kinase activity	225	1009	8.4e-09	1.5e-06
										GO:0016301	F	kinase activity	244	1137	3.3e-08	4.3e-06
										GO:0042578	F	phosphoric ester hydrolase activity	39	91	1.8e-07	2e-05
										GO:0016616	F	oxidoreductase activity, acting on the CH-OH group of donors, NAD or NADP as acceptor	32	73	1.5e-06	0.00015
										GO:0016772	F	transferase activity, transferring phosphorus-containing groups	259	1306	3.5e-06	0.00032
										GO:0016614	F	oxidoreductase activity, acting on CH-OH group of donors	32	90	4.6e-05	0.0038
										GO:0019787	F	small conjugating protein ligase activity	34	100	5.6e-05	0.0043
										GO:0000166	F	nucleotide binding	372	2073	7.7e-05	0.0054
										GO:0001871	F	pattern binding	12	17	0.00012	0.0072
										GO:0030247	F	polysaccharide binding	12	17	0.00012	0.0072
										GO:0030246	F	carbohydrate binding	20	47	0.00018	0.011
										GO:0004420	F	hydroxymethylglutaryl-CoA reductase (NADPH) activity	10	13	0.00027	0.015
										GO:0032559	F	adenyl ribonucleotide binding	310	1739	0.00051	0.026
										GO:0016667	F	oxidoreductase activity, acting on sulfur group of donors	19	48	0.00054	0.026
										GO:0016881	F	acid-amino acid ligase activity	35	126	0.0011	0.048
										GO:0032555	F	purine ribonucleotide binding	340	1955	0.0012	0.049
										GO:0032553	F	ribonucleotide binding	340	1955	0.0012	0.049
										GO:0016021	C	integral to membrane	111	492	3.9e-05	0.0091
										GO:0031224	C	intrinsic to membrane	113	535	0.00032	0.037

[truncated: 4 more sheets: r72c-s72c, r24c-s24c, r72c-r24c, s72c-s24c]
