# Supplementary material for: The mechanism of potato resistance to Globodera rostochiensis: comparison of root transcriptomes of resistant and susceptible Solanum phureja genotypes
Source: BMC Plant Biol. 2020 Oct 14;20(Suppl 1):350. doi: 10.1186/s12870-020-02334-2 (PMC7557027; doi:10.1186/s12870-020-02334-2)
Supplement: Supplementary file 4 — Additional file 4. File contains the characteristics of de novo assembled transcripts. [file 12870_2020_2334_MOESM4_ESM.xlsx]

## Sheet: description
this file contains information about de novo assembled contigs
list
	susceptible	this list contains information about contigs from de novo assembly of susceptible potato genotype transcriptome
	resistant	this list contains information about contigs from de novo assembly of resistant potato genotype transcriptome
columns
	contig name	contig name
	length	contig length in nucleotides
	amino acid length	length of predicted amino acid product
	chromosome	if the contig showed significant homology to the S. tuberosum genome, this is the chromosome it has the highest homology to
	coordinates	if the contig showed significant homology to the S. tuberosum genome, these are the coordinates of its position on the chromosome listed in the field 'chromosome'
	alignment to cds	if the contig showed significant homology to the S. tuberosum CDS sequences, this is the CDS it has the highest homology to
	alignmment to peptides	if the contig's predicted amino acid product showed significant homology to S. tuberosum peptide sequences, this is the peptide with the highest homology
	predicted domains	domains predicted with HMMscan tool in the contig's amino acid product
	predicted nbs domains	NBS-LRR domains specifically predicted with NLR-parser tool in the contig's amino acid product (marked with yellow)

## Sheet: susceptible
contig name	length	amino acid length	chromosome	coordinates	alignment to CDS from reference S. tuberosum genome	alignmment to peptides from reference S. tuberosum proteome	Protein domains predicted through Pfam	NBS domains predicted by NLR-parser
evgtrinLocDN72920c0g1t4	4321	1205	9	2515962-2516058	PGSC0003DMT400034074	PGSC0003DMT400034074	TIR,NB-ARC,TIR_2,LRR_8,LRR_8,LRR_8,LRR_8,LRR_8,DUF1863,DUF1863,AAA_22,AAA_22,LRR_4,LRR_4,LRR_4,LRR_4,LRR_4,LRR_4,AAA_14,AAA_14,AAA_14,AAA_18,AAA_18,AAA_18,LRR_1,LRR_1,LRR_1,LRR_1,LRR_1	18,15,13,1,4,5,10,3,7,11,11,9,9,11,11
evgtrinLocDN70176c1g2t10	4286	1234	2	37818233-37819576	PGSC0003DMT400035453	PGSC0003DMT400035453	TIR,TIR,NB-ARC,NB-ARC,LRR_8,LRR_8,LRR_8,LRR_8,LRR_8,LRR_8,LRR_8,LRR_8,TIR_2,TIR_2,LRR_4,LRR_4,LRR_4,LRR_4,LRR_4,LRR_4,LRR_4,LRR_4,LRR_4,LRR_4,AAA_16,AAA_16,LRR_1,LRR_1,LRR_1,LRR_1,LRR_1,LRR_1,LRR_1,AAA_22,NACHT,NACHT,DUF1863,ATPase_2,ATPase_2,AAA,LRR_5,LRR_5,LRR_5,LRR_5,LRR_5,LRR_6,LRR_6,LRR_6,LRR_6,LRR_6,LRR_6,LRR_6,LRR_6	18,15,13,1,4,5,10,3,7,11,11,11,11,9,11,11,9,11,9,11
evgtrinLocDN62424c0g1t2	4500	1324	8	24725731-24725789	PGSC0003DMT400061831	PGSC0003DMT400061831	TIR,NB-ARC,TIR_2,LRR_8,LRR_8,LRR_8,LRR_8,LRR_8,LRR_8,LRR_4,LRR_4,LRR_4,LRR_4,LRR_4,LRR_4,LRR_4,LRR_4,LRR_4,AAA_16	18,15,13,1,4,5,10,3,12,7,9,11,11,11,11,11,11,9,11,11,9
evgtrinLocDN72944c0g1t6	3805	1064	9	43248267-43248336	PGSC0003DMT400071445	PGSC0003DMT400071445	TIR,NB-ARC,TIR_2,LRR_4,LRR_4,LRR_4,LRR_4,LRR_4,LRR_4,LRR_8,LRR_8,LRR_8,LRR_8,LRR_8,LRR_8,LRR_8,LRR_8,LRR_8,AAA_16,ABC_tran,AAA,AAA_22,Spore_Cse60,Spore_Cse60,AAA_14,LRR_5,LRR_5,DUF1863,DUF1863,ATPase_2,AAA_18,LRR_1,LRR_1,LRR_1,LRR_1,LRR_1,LRR_1,LRR_1	18,15,13,1,4,5,10,3,12,7,11,11,11,9,9,11,11,11
evgtrinLocDN70970c0g3t2	3507	1108	4	1672058-1672091	PGSC0003DMT400053416	PGSC0003DMT400053416	TIR,NB-ARC,LRR_8,LRR_8,LRR_8,LRR_8,LRR_8,LRR_4,LRR_4,LRR_4,LRR_4,LRR_4,LRR_4,TIR_2,AAA_22,AAA_14,AAA_14,AAA_14,DUF1863,LRR_3,LRR_3,LRR_1,LRR_1,LRR_1,LRR_1,LRR_1,LRR_1,AAA_16,AAA_16,LRR_6,LRR_6,LRR_6,LRR_6,LRR_6,LRR_2,LRR_2,LRR_2,LRR_2	18,15,13,1,4,5,10,3,12,7,11,11,11,9,11,11
evgtrinLocDN60354c0g1t4	4043	1141	11	9470475-9475315	PGSC0003DMT400039125	PGSC0003DMT400039125	NB-ARC,TIR,LRR_8,LRR_8,LRR_8,LRR_8,LRR_8,LRR_8,LRR_4,LRR_4,LRR_4,LRR_4,LRR_4,LRR_4,NACHT,NACHT,AAA_22,AAA_22,AAA_16,AAA_16,LRR_3,LRR_3,LRR_3,AAA_18,LRR_1,LRR_1,LRR_1,LRR_1,LRR_1,LRR_1,LRR_1,LRR_1	18,15,13,1,4,5,10,3,12,7,11,11,11,9,11
evgtrinLocDN70970c0g2t4	3832	1161	10	54294163-54294224	PGSC0003DMT400053419	PGSC0003DMT400053419	TIR,NB-ARC,LRR_8,LRR_8,LRR_8,LRR_8,TIR_2,LRR_4,LRR_4,LRR_4,LRR_4,LRR_4,DUF1863,NACHT,LRR_3,AAA,AAA_16,LRR_1,LRR_1,LRR_1,LRR_1,LRR_1,LRR_1	18,15,13,1,4,5,10,3,12,7,11,11,11,11,9,11
evgtrinLocDN72809c2g1t10	4696	1363	9	48723723-48723753	-	PGSC0003DMT400058213	TIR,TIR,NB-ARC,NB-ARC,LRR_8,LRR_8,LRR_8,LRR_8,LRR_8,LRR_8,LRR_8,LRR_8,LRR_8,LRR_8,LRR_8,LRR_8,LRR_4,LRR_4,LRR_4,LRR_4,LRR_4,LRR_4,LRR_4,LRR_4,LRR_4,LRR_4,LRR_4,TIR_2,AAA,AAA_16,AAA_22,MMR_HSR1,MMR_HSR1,AAA_18,ATPase_2,ABC_tran,ArgK,AAA_24,NACHT,NACHT,RsmF_methylt_CI,RsmF_methylt_CI,RsmF_methylt_CI,RsmF_methylt_CI,RsmF_methylt_CI,AAA_14,LRR_5,LRR_5,LRR_5,LRR_5	18,15,1,4,5,10,3,7,11,11,11,11,9,11,9,11,9,11,11,9,11,9,9,11,11,11
evgtrinLocDN58623c1g1t21	4687	1431	5	6528003-6538494	PGSC0003DMT400058213	PGSC0003DMT400058213	TIR,NB-ARC,LRR_8,LRR_8,LRR_8,LRR_8,LRR_8,LRR_8,LRR_8,LRR_8,LRR_8,LRR_8,LRR_8,LRR_8,TIR_2,LRR_4,LRR_4,LRR_4,LRR_4,LRR_4,LRR_4,LRR_4,LRR_4,LRR_4,LRR_4,LRR_4,LRR_4,NACHT,NACHT,AAA_22,AAA_16,AAA_14,AAA,DUF1863,DUF1863,AAA_18,ATPase_2,ArgK,ArgK,Dynactin_p22,Dynactin_p22	18,13,8,1,4,5,10,3,12,7,11,11,11,11,9,11,9,11,9,11,11,11,11,9,9,9,11,11
evgtrinLocDN57494c2g1t1	3882	1226	10	53919392-53919422	-	PGSC0003DMT400035068	NB-ARC,NB-LRR,NB-LRR,NB-LRR,LRR_4,LRR_4,LRR_4,LRR_4,LRR_4,AAA_22,AAA_22,AAA_16,AAA_16,AAA_14,AAA_14,ABC_tran,ABC_tran,ABC_tran,Gtr1_RagA,Gtr1_RagA,AAA_33,DUF948,DUF948,DUF948,DUF948,NACHT,NACHT,NACHT,NACHT,ATPase,ATPase,ATPase	17,17,16,1,6,4,5,10,3,12,2,8,7,11
evgtrinLocDN74436c18g1t2	8537	906	9	48965552-49234877	PGSC0003DMT400094852	PGSC0003DMT400094852	NB-ARC,NB-ARC,LRR_8,LRR_8,LRR_8,LRR_8,LRR_8,LRR_8,NACHT,NACHT,AAA_14,LRR_4,LRR_4,LRR_4,LRR_4,LRR_4,LRR_4,LRR_4,AAA_16,AAA_16,AAA_22,AAA_22,AAA_28,ATPase_2,ATPase_2,AAA,Roc,Roc,ATP-synt_ab	17,16,1,6,4,5,10,3,2,8,7,9,9,9,11
evgtrinLocDN56974c0g3t5	5185	1258	2	39537549-39537932	PGSC0003DMT400047451	PGSC0003DMT400047451	NB-LRR,NB-LRR,NB-ARC,AAA_22,AAA_22,AAA_16,AAA_14,AAA_14,RsgA_GTPase,LRR_8,LRR_8,LRR_8,LRR_8,LRR_8,AAA_18,Med3,Med3,Med3,AAA_33,FlxA,FlxA	17,16,1,6,4,5,10,3,2,8,7,9,11,11
evgtrinLocDN71521c0g1t1	4426	971	5	9417876-9417912	PGSC0003DMT400065023	PGSC0003DMT400065023	NB-ARC,LRR_8,LRR_8,LRR_8,LRR_8,LRR_8,LRR_8,NACHT,NACHT,AAA_16,AAA_14,Roc,Roc,AAA_22,AAA_22,LRR_4,LRR_4,LRR_4,LRR_4,LRR_4,LRR_4,LRR_4,TniB,TniB,AAA_33,ATP_bind_1,Viral_helicase1,KAP_NTPase,KAP_NTPase,cobW,cobW	17,16,1,6,4,5,10,3,12,2,8,7,9,9,9,11,11
evgtrinLocDN70406c2g1t4	3080	926	8	3824325-3828086	PGSC0003DMT400047579	PGSC0003DMT400047579	NB-ARC,AAA_16,LRR_4,LRR_4,LRR_4,LRR_4,LRR_4,LRR_4,LRR_4,LRR_4,LRR_4,AAA_14,AAA_22,AAA_22,Zeta_toxin,NACHT,NACHT,AAA_33,AAA_33,DUF3258,KAP_NTPase,KAP_NTPase,Viral_helicase1	17,16,1,6,4,5,10,3,12,2,8,7,9,9,9,11,11
evgtrinLocDN65542c0g1t1	3209	913	2	29536675-29539894	PGSC0003DMT400054356	PGSC0003DMT400054356	NB-ARC,LRR_4,LRR_4,LRR_4,LRR_4,LRR_4,LRR_4,LRR_4,LRR_4,LRR_4,LRR_4,LRR_8,LRR_8,LRR_8,LRR_8,LRR_8,LRR_8,LRR_8,AAA_16,AAA_16,AAA_16,AAA_14,AAA_22,AAA_22,AAA_22,ATPase_2,ATPase_2,ATPase_2,Cep57_MT_bd,Cep57_MT_bd,Cep57_MT_bd	17,16,1,6,4,5,10,3,12,2,8,7,9,9,9,11
evgtrinLocDN69589c2g2t12	4389	938	9	14029367-14029498	PGSC0003DMT400083909	PGSC0003DMT400083909	NB-ARC,NB-ARC,LRR_4,LRR_4,LRR_4,LRR_4,LRR_4,LRR_4,LRR_4,LRR_4,LRR_8,LRR_8,LRR_8,LRR_8,LRR_8,AAA_16,NACHT,LRR_1,LRR_1,LRR_1,LRR_1,LRR_1,LRR_1,LRR_1,LRR_1,AAA_22,LRR_6,LRR_6,LRR_6,LRR_6,LRR_6,LRR_6,LRR_6	17,16,1,6,4,5,10,3,12,2,8,7,9,9,11,11,9,11,11,11
evgtrinLocDN72347c0g1t7	4053	1162	9	60379686-60379972	PGSC0003DMT400017462	PGSC0003DMT400017462	NB-ARC,LRR_8,LRR_8,LRR_8,LRR_8,LRR_8,LRR_8,LRR_8,LRR_8,LRR_8,LRR_4,LRR_4,LRR_4,LRR_4,LRR_4,LRR_4,LRR_4,LRR_4,LRR_4,LRR_4,LRR_4,LRR_4,LRR_4	17,16,1,6,4,5,10,3,12,2,8,7,9,9,11,11,19,11,11,11,9,11,11,11
evgtrinLocDN68092c1g4t1	4070	1111	9	52229922-52229960	PGSC0003DMT400017408	PGSC0003DMT400017408	NB-ARC,NB-ARC,LRR_4,LRR_4,LRR_4,LRR_4,LRR_4,LRR_4,LRR_4,LRR_4,LRR_4,LRR_4,LRR_4,LRR_4,LRR_8,LRR_8,LRR_8,LRR_8,LRR_8,LRR_8,LRR_8,LRR_8,LRR_8,LRR_8,AAA_22,RPW8,AAA_14,AAA_14,AAA_16,DUF815,DUF815,DUF2972,DUF2972,LRR_5,LRR_5	17,16,1,6,4,5,10,3,12,2,8,7,9,9,11,11,19,11,11,11,11,11,11
evgtrinLocDN64340c1g1t14	2933	851	4	10040977-10044233	-	PGSC0003DMT400087588	NB-ARC,LRR_8,LRR_8,LRR_8,LRR_8,LRR_8,LRR_8,LRR_8,LRR_4,LRR_4,LRR_4,LRR_4,LRR_4,LRR_4,AAA_16,AAA_16,AAA_22,LRR_1,LRR_1,LRR_1,LRR_1,LRR_1,LRR_1,LRR_1,LRR_1,LRR_1,AAA_14,AAA_14,ABC_tran,LRR_6,LRR_6,LRR_6,LRR_6,LRR_6	17,16,1,6,4,5,10,3,12,2,8,7,9,9,11,11,11,11,11,11
evgtrinLocDN70359c1g1t1	3552	887	9	5884384-5884426	PGSC0003DMT400056265	PGSC0003DMT400056265	NB-ARC,NB-LRR,LRR_8,LRR_8,LRR_8,LRR_8,LRR_8,LRR_4,LRR_4,LRR_4,LRR_4,AAA_14,AAA_14,AAA_22,AAA_22,AAA_16,AAA_16,Maf_N,Maf_N,RNA_helicase,RNA_helicase	17,16,1,6,4,5,10,3,12,2,8,7,9,9,11
evgtrinLocDN58044c10g1t4	3244	922	1	69673716-69678694	PGSC0003DMT400066999	PGSC0003DMT400066999	NB-ARC,AAA_16,AAA_22,AAA_22,AAA_22,AAA_14,AAA_14,AAA_14,ArgK,ArgK,LRR_8,LRR_8,LRR_8,LRR_8,LRR_8,LRR_8,AAA,AAA,AAA_33,AAA_33,NACHT,DnaB_C,DnaB_C,DnaB_C,AAA_18,AAA_17,AAA_17,NTPase_1,NTPase_1,NTPase_1	17,16,1,6,4,5,10,3,12,2,8,7,9,11,9
evgtrinLocDN65684c1g1t2	4950	848	1	63186392-63196067	PGSC0003DMT400009065	PGSC0003DMT400009065	NB-ARC,NB-ARC,AAA_22,AAA_16,AAA_16,RPW8,RPW8,LRR_4,LRR_4,LRR_4,LRR_4,LRR_4,LRR_4,LRR_4,NACHT,NACHT,LRR_8,LRR_8,LRR_8,LRR_8,LRR_8,AAA_18,AAA_18,AAA,LRR_1,LRR_1,LRR_1,LRR_1,LRR_1,LRR_1	17,16,1,6,4,5,10,3,12,2,8,7,9,11,11,19,11
evgtrinLocDN64187c0g1t1	3416	823	4	25023668-25031744	-	PGSC0003DMT400091887	NB-ARC,NB-ARC,LRR_4,LRR_4,LRR_4,LRR_4,LRR_4,LRR_4,LRR_4,LRR_8,LRR_8,LRR_8,LRR_8,LRR_8,LRR_8,AAA_16,AAA_16,Phage_TAC_12,Phage_TAC_12,ATPase_2,ATPase_2,AAA_22,PIF1,AAA_14,AAA_14,AAA_33,AAA_33,LRR_1,LRR_1,LRR_1,LRR_1,LRR_1,LRR_1,LRR_1,LRR_1	17,16,1,6,4,5,10,3,12,2,8,7,9,11,11,11,11,11,11,11
evgtrinLocDN56974c0g1t7	5725	1872	5	4829261-4843946	PGSC0003DMT400047452	PGSC0003DMT400047452	NB-LRR,NB-ARC,NB-ARC,AAA_22,AAA_22,AAA_16,AAA_16,AAA_33,AAA_33,AAA_33,AAA_33,RsgA_GTPase,RsgA_GTPase,AAA_14,AAA_14,AAA_18,AAA_18,AAA_18,NACHT,NACHT,MMR_HSR1,MMR_HSR1,AAA_24,AAA_24,AAA_24,AAA_24,ABC_tran,ABC_tran,RuvB_N,RuvB_N,MobB,MobB,Roc,Roc,DnaB_C,DnaB_C,Septin,Septin,Septin,Septin,PRK,PRK,AAA,AAA,Sigma54_activat,Sigma54_activat,SRPRB,SRPRB,SRP54,SRP54,AAA_28,AAA_28,RNA_helicase,RNA_helicase,A…	17,16,1,6,4,5,10,3,12,2,8,7,9,11,11,1,6,4,5,10,3,12,2,8,7,9,11
evgtrinLocDN72018c2g1t1	4279	875	8	10886205-10886264	PGSC0003DMT400067354	PGSC0003DMT400067354	NB-ARC,AAA_22,AAA_22,AAA_22,LRR_4,LRR_4,LRR_4,LRR_4,LRR_4,LRR_4,AAA_14,NACHT,LRR_8,LRR_8,LRR_8,LRR_8,LRR_8,RPW8,AAA_16,AAA_33	17,16,1,4,5,10,3,12,2,8,7,11,11,11
evgtrinLocDN74377c5g2t4	3946	1146	0	51390602-51390856	PGSC0003DMT400011644	PGSC0003DMT400011644	NB-LRR,NB-ARC,AAA_14,AAA_14,AAA_22,AAA_33,AAA_33,AAA_16,LRR_8,LRR_8,LRR_8,AAA_18,RuvB_N,LRR_4,LRR_4,LRR_4,LRR_4,LRR_4,LRR_4,LRR_4,NACHT,LRR_1,LRR_1,LRR_1,DnaB_C	16,1,6,4,5,10,3,2,8,7,11
evgtrinLocDN71755c0g2t4	5371	1388	3	2313311-2318704	PGSC0003DMT400012949	PGSC0003DMT400012949	NB-ARC,LRR_4,LRR_4,LRR_4,LRR_4,LRR_4,LRR_4,LRR_4,LRR_4,LRR_4,LRR_4,LRR_4,LRR_4,LRR_4,LRR_4,LRR_4,LRR_4,LRR_8,LRR_8,LRR_8,LRR_8,LRR_8,LRR_8,LRR_8,LRR_8,LRR_8,LRR_8,LRR_8,LRR_8,AAA_16,FBD,FBD,FBD,FBD	16,1,6,4,5,10,3,12,2,8,7,9,9,11,9,19,11,11,11,11,11,9,11,11,11,11,11,11,11,11,11,11,11
evgtrinLocDN73812c1g1t15	2884	795	9	28879004-28879039	PGSC0003DMT400015308	PGSC0003DMT400015308	NB-ARC,NB-LRR,NACHT,NACHT,LRR_8,LRR_8,LRR_8,LRR_8,AAA_22,AAA_14,AAA_33,ATPase,AAA_16,MMR_HSR1,Viral_helicase1,ABC_tran	16,1,6,4,5,10,3,12,2,8,7,9,11
evgtrinLocDN65966c0g1t13	3248	930	5	9205664-9205805	PGSC0003DMT400036070	PGSC0003DMT400036070	NB-ARC,AAA_16,AAA_22,AAA_33,AAA_33,AAA_14,AAA_18,NACHT,NACHT,AAA_24,LRR_8,LRR_8,LRR_8,LRR_8,LRR_8,LRR_8,LRR_4,LRR_4,LRR_4,LRR_4,LRR_4,LRR_4	16,1,6,4,5,10,3,12,2,8,7,11
evgtrinLocDN68780c0g1t4	3162	876	5	46715497-46715582	PGSC0003DMT400050510	PGSC0003DMT400050510	NB-ARC,AAA_14,LRR_8,LRR_8,LRR_8,LRR_8,LRR_4,LRR_4,LRR_4,LRR_4,LRR_4,LRR_4,LRR_4,AAA_22,AAA_16,AAA_16,ATPase_2,ATPase_2,NACHT,NACHT,NACHT,Gtr1_RagA,Gtr1_RagA	16,1,6,4,5,10,3,12,2,8,7,11
evgtrinLocDN72967c0g4t4	1610	361	0	77992995-77993025	PGSC0003DMT400060112	PGSC0003DMT400060112	Lactamase_B_2,Lactamase_B,Lactamase_B,PDEase_II,PDEase_II,ABC_trans_N	-
evgtrinLocDN72163c0g1t10	203	32	0	40314331-40314422	-	-	-	-
evgtrinLocDN11189c0g1t1	816	156	0	31496656-31502817	PGSC0003DMT400003234	PGSC0003DMT400003234	Fer2,Op_neuropeptide,Op_neuropeptide	-
evgtrinLocDN65272c2g1t2	391	124	0	46634415-46634917	PGSC0003DMT400063580	PGSC0003DMT400063580	TCTP,ARL2_Bind_BART	-
evgtrinLocDN62562c0g1t8	316	32	0	26272920-26273237	-	-	-	-
evgtrinLocDN70839c2g2t10	316	105	0	13904979-13911240	PGSC0003DMT400081973	PGSC0003DMT400081973	Metallophos,Glyco_hydro_65N	-
evgtrinLocDN71679c5g3t2	1498	499	0	23454967-23457333	PGSC0003DMT400041343	PGSC0003DMT400041343	Pkinase,Pkinase_Tyr,APH	-
evgtrinLocDN65182c3g1t7	257	35	0	57358519-57358678	PGSC0003DMT400025420	-	-	-
evgtrinLocDN70744c0g2t4	2337	317	0	85279362-85279462	PGSC0003DMT400021083	PGSC0003DMT400021083	SpoIIE,PP2C,PP2C,PP2C_2	-
evgtrinLocDN66219c3g2t1	575	60	0	65058253-65058382	PGSC0003DMT400059717	-	-	-
evgtrinLocDN71427c2g1t1	288	53	0	39434850-39434976	-	-	-	-
evgtrinLocDN73867c5g8t1	354	49	0	67036118-67036242	-	-	-	-
evgtrinLocDN63404c3g1t3	216	54	0	3823241-3823534	PGSC0003DMT400017173	PGSC0003DMT400017173	-	-
evgtrinLocDN72666c2g1t2	397	56	0	34889630-34890205	PGSC0003DMT400006208	-	-	-
evgtrinLocDN72896c1g6t1	895	250	0	84790364-84790462	PGSC0003DMT400039176	PGSC0003DMT400046711	p450	-
evgtrinLocDN56420c0g2t1	432	108	0	71407820-71407912	-	PGSC0003DMT400041498	-	-
evgtrinLocDN65331c3g2t10	555	78	0	43788959-43789561	PGSC0003DMT400063630	-	-	-
evgtrinLocDN65032c0g2t3	398	124	0	46755078-46755332	PGSC0003DMT400006545	PGSC0003DMT400006545	PTR2	-
evgtrinLocDN61813c0g1t1	363	112	0	23208552-23208915	PGSC0003DMT400028436	PGSC0003DMT400028436	-	-
evgtrinLocDN18152c0g1t1	1544	388	0	1517560-1544841	PGSC0003DMT400048627	PGSC0003DMT400048627	Str_synth,Str_synth,SGL,SGL,NHL,NHL,NHL,NHL,Reg_prop,Reg_prop,Reg_prop,Reg_prop,Arylesterase,Arylesterase	-
evgtrinLocDN73189c1g1t8	771	256	0	74024498-74024610	PGSC0003DMT400080032	PGSC0003DMT400080032	Ank_2,Ank_2,Ank_2,Ank_2,Ank_4,Ank_4,Ank_4,Ank_4,Ank_4,Ank_4,Ank_5,Ank_5,Ank_5,Ank_5,Ank_5,Ank_5,Ank,Ank,Ank,Ank,Ank,Ank,Ank_3,Ank_3,Ank_3,Ank_3,Ank_3,Ank_3,Ank_3,DUF3447,DUF3447,DUF3447	-
evgtrinLocDN73766c2g1t3	826	156	0	53667739-53667937	PGSC0003DMT400018663	PGSC0003DMT400018663	2OG-FeII_Oxy	-
evgtrinLocDN64742c0g3t1	443	147	0	78850080-78850172	PGSC0003DMT400045660	PGSC0003DMT400045660	Pkinase_Tyr,Pkinase,APH,APH,Fructosamin_kin,Fructosamin_kin	-
evgtrinLocDN64958c14g8t1	221	53	0	43084485-43084795	-	-	-	-
evgtrinLocDN66551c1g1t1	487	135	0	32402045-32402095	-	-	CCDC32,CCDC32	-
evgtrinLocDN74437c8g1t6	1395	180	0	62288749-62288883	PGSC0003DMT400041628	PGSC0003DMT400041628	PspB,PspB,PspB,CPP1-like,CPP1-like	-
evgtrinLocDN59150c1g1t11	352	108	0	30741439-30741858	PGSC0003DMT400075155	PGSC0003DMT400075155	tify	-
evgtrinLocDN60609c3g4t2	782	90	0	46337677-46338053	-	-	CCSMST1	-
evgtrinLocDN69460c0g1t9	361	120	0	49099450-49099598	PGSC0003DMT400028083	PGSC0003DMT400028083	Organ_specific	-
evgtrinLocDN57445c0g1t3	309	102	0	39854148-39854553	PGSC0003DMT400031543	-	-	-
evgtrinLocDN62077c6g2t3	576	100	0	69204184-69204221	PGSC0003DMT400080548	PGSC0003DMT400080548	-	-
evgtrinLocDN68964c2g1t16	960	236	0	74799095-74799190	PGSC0003DMT400065164	PGSC0003DMT400065164	-	-
evgtrinLocDN70033c0g2t1	267	64	0	1330092-1330147	-	-	-	-
evgtrinLocDN74007c1g1t4	379	100	0	70626319-70626416	-	-	DUF5037	-
evgtrinLocDN64251c1g1t9	1290	374	0	27821743-27821789	PGSC0003DMT400065079	PGSC0003DMT400016684	DUF247	-
evgtrinLocDN59543c1g5t9	388	37	0	78913750-78913816	PGSC0003DMT400049003	-	-	-
evgtrinLocDN70713c1g1t13	440	131	0	48450835-48451096	PGSC0003DMT400026837	PGSC0003DMT400026837	PP2	-
evgtrinLocDN71620c0g3t1	249	72	0	33979511-33980119	-	-	-	-
evgtrinLocDN69718c2g1t5	353	117	0	39435139-39435621	PGSC0003DMT400002054	-	-	-
evgtrinLocDN57371c0g1t4	665	138	0	83517115-83517198	-	-	ABC2_membrane_2	-
evgtrinLocDN61224c3g2t4	445	124	0	59747594-59747740	PGSC0003DMT400091391	PGSC0003DMT400091391	-	-
evgtrinLocDN62915c3g3t4	1280	77	0	23457525-23458780	-	-	TFIIE-A_C	-
evgtrinLocDN60986c3g1t4	234	30	0	39854335-39855661	PGSC0003DMT400031543	-	-	-
evgtrinLocDN73287c2g1t3	642	210	0	19317591-19320551	PGSC0003DMT400011230	PGSC0003DMT400011230	TB2_DP1_HVA22,TB2_DP1_HVA22,Fer4_8	-
evgtrinLocDN61981c5g1t1	1039	70	0	34399069-34399115	-	-	-	-
evgtrinLocDN58730c0g2t1	576	185	0	73634654-73634766	PGSC0003DMT400090220	PGSC0003DMT400090220	p450	-
evgtrinLocDN68716c2g3t2	1011	69	0	3827095-3828189	-	-	-	-
evgtrinLocDN70768c1g1t13	831	252	0	61958219-61958356	PGSC0003DMT400077720	PGSC0003DMT400077727	NB-ARC,LRR_8,LRR_8,LRR_8	-
evgtrinLocDN61813c0g1t6	513	154	0	38994511-38994928	PGSC0003DMT400021522	PGSC0003DMT400021522	-	-
evgtrinLocDN70416c2g1t5	1494	433	0	57970981-57971136	PGSC0003DMT400067789	PGSC0003DMT400067789	Transferase,Phi_1,Phi_1	-
evgtrinLocDN61629c1g2t2	387	110	0	17434631-17435018	PGSC0003DMT400056336	PGSC0003DMT400056336	Vma12	-
evgtrinLocDN60859c1g3t2	551	112	0	57556771-57556903	PGSC0003DMT400072092	PGSC0003DMT400072092	PMEI	-
evgtrinLocDN64108c4g1t1	270	39	0	29409514-29409858	-	-	-	-
evgtrinLocDN56002c1g1t2	388	70	0	53520110-53520308	PGSC0003DMT400053355	-	-	-
evgtrinLocDN72232c1g2t6	2194	462	0	72252157-72252271	PGSC0003DMT400089418	PGSC0003DMT400089418	UDPGT,UDPGT	-
evgtrinLocDN72953c1g1t8	310	102	0	45884321-45884483	-	PGSC0003DMT400003226	Arf,Roc,Ras,Gtr1_RagA,SRPRB,G-alpha,G-alpha,6PF2K	-
evgtrinLocDN69378c2g4t4	1318	438	0	9688690-9695847	PGSC0003DMT400016783	PGSC0003DMT400016783	LRR_8,LRR_8,LRR_8,LRR_4,LRR_4,LRR_4,LRR_4,LRR_1,LRR_1,LRR_1,LRR_1,LRR_1,LRR_1	-
evgtrinLocDN62995c1g1t1	286	85	0	69425704-69425747	PGSC0003DMT400080581	-	WzyE	-
evgtrinLocDN73756c1g1t8	313	82	0	31260914-31261203	PGSC0003DMT400056834	PGSC0003DMT400056834	-	-
evgtrinLocDN59765c3g4t2	397	132	0	23344429-23346569	PGSC0003DMT400080738	PGSC0003DMT400038121	Snf7,CCAP,Moulting_cycle,MerR-DNA-bind,MerR-DNA-bind,DUF677,DUF768,DUF4695,DUF4695,DUF3459,DUF4407	-
evgtrinLocDN56288c1g1t4	203	31	0	75932888-75932955	PGSC0003DMT400078129	-	-	-
evgtrinLocDN74179c3g1t1	256	55	0	12461390-12461649	-	PGSC0003DMT400004861	6PGD	-
evgtrinLocDN60055c2g2t3	690	176	0	5227816-5228496	-	-	Med29	-
evgtrinLocDN73746c2g2t3	349	55	0	69207816-69207935	PGSC0003DMT400068816	-	LRR19-TM,Comm	-
evgtrinLocDN73851c2g1t14	1126	157	0	52725455-52725526	-	PGSC0003DMT400036051	Pkinase,Pkinase_Tyr,APH,Haspin_kinase,Haspin_kinase,Kdo	-
evgtrinLocDN73766c2g1t4	279	83	0	53667755-53667936	PGSC0003DMT400018663	PGSC0003DMT400018663	2OG-FeII_Oxy	-
evgtrinLocDN63517c0g1t4	448	124	0	30740955-30741495	PGSC0003DMT400075155	PGSC0003DMT400075153	tify,CCT_2	-
evgtrinLocDN71582c0g6t1	543	180	0	12194521-12194590	PGSC0003DMT400035245	PGSC0003DMT400035245	NB-ARC	-
evgtrinLocDN56530c2g1t2	230	36	0	58798124-58798232	PGSC0003DMT400052781	-	-	-
evgtrinLocDN62933c1g2t5	269	60	0	21464053-21464322	PGSC0003DMT400069034	-	DUF4925	-
evgtrinLocDN63140c0g1t1	2847	163	0	78799176-78799279	PGSC0003DMT400038353	PGSC0003DMT400038353	EF-hand_7,EF-hand_7,EF-hand_1,EF-hand_1,EF-hand_1,EF-hand_1,EF-hand_8,EF-hand_8,EF-hand_8,EF-hand_8,EF-hand_6,EF-hand_6,EF-hand_6,EF-hand_6,EF-hand_6,EF-hand_5,EF-hand_5,EF-hand_5,EF-hand_5,SPARC_Ca_bdg,SPARC_Ca_bdg,EF-hand_9,EF-hand_9,EF-hand_4,EF-hand_4,EF-hand_4,Caleosin,Caleosin,Caleosin,Caleosin,EF-hand_10,EF-hand_10,EF-hand_10,EF-hand_10,TerB,TerB,TerB,NIR_SIR_ferr,NIR_SIR_ferr,NIR_SIR_ferr…	-
evgtrinLocDN67918c1g1t14	674	155	0	80126395-80126473	PGSC0003DMT400077735	PGSC0003DMT400077735	PspA_IM30	-
evgtrinLocDN60969c0g1t9	379	126	0	50531811-50531901	PGSC0003DMT400046891	PGSC0003DMT400046891	Cupin_1,Cupin_2	-
evgtrinLocDN49537c1g1t1	762	242	0	77100399-77100507	PGSC0003DMT400003162	PGSC0003DMT400003162	-	-
evgtrinLocDN65183c4g1t1	316	105	0	85445572-85445658	PGSC0003DMT400076016	PGSC0003DMT400038488	Ribosomal_S6e	-
evgtrinLocDN57381c1g2t4	649	168	0	39305439-39306379	PGSC0003DMT400058594	PGSC0003DMT400058594	Pyridoxal_deC,DUF1725,DUF1725	-
evgtrinLocDN68910c2g3t1	273	34	0	1040647-1040837	-	-	-	-
evgtrinLocDN69552c0g1t1	4515	1412	0	5227227-5227539	-	-	Helicase_C,ResIII,DEAD,DEAD,DEAD,ATP_bind_2,FANCM-MHF_bd,FANCM-MHF_bd,Me-amine-dh_H,Spore-coat_CotD	-
evgtrinLocDN64659c0g1t3	817	272	0	31260348-31260808	PGSC0003DMT400019424	PGSC0003DMT400016889	PTR2	-
evgtrinLocDN72695c6g1t6	530	82	0	34353024-34353539	PGSC0003DMT400041558	-	-	-
evgtrinLocDN70567c1g3t1	4358	894	0	13210466-13211242	PGSC0003DMT400057840	PGSC0003DMT400057840	PPR_2,PPR_2,PPR_2,PPR_2,PPR_2,PPR_2,PPR_2,PPR_2,PPR_2,PPR_2,PPR_2,PPR_2,PPR,PPR,PPR,PPR,PPR,PPR,PPR,PPR,PPR,PPR,PPR,PPR,PPR,PPR,PPR,PPR,DYW_deaminase,DYW_deaminase,PPR_1,PPR_1,PPR_1,PPR_1,PPR_1,PPR_1,PPR_1,PPR_1,PPR_1,PPR_1,PPR_1,PPR_1,PPR_3,PPR_3,PPR_3,PPR_3,PPR_3,PPR_3,PPR_3,PPR_3,PPR_3,PPR_3,PPR_3,PPR_3,PPR_long,PPR_long,PPR_long,PPR_long,PPR_long,PPR_long,TPR_19,TPR_19,TPR_19,TPR_19,TPR_19,TP…	-
evgtrinLocDN59150c1g1t2	382	127	0	30741384-30741800	PGSC0003DMT400075155	PGSC0003DMT400075155	tify	-
evgtrinLocDN70777c1g1t3	2031	228	0	12427474-12434572	PGSC0003DMT400004855	PGSC0003DMT400004855	HLH,HLH	-
evgtrinLocDN56431c0g1t3	531	100	0	70987704-70987799	-	PGSC0003DMT400008870	FNIP,FNIP,LRR_4,LRR_4,LRR_4	-
evgtrinLocDN59166c1g4t2	261	70	0	62545788-62545829	PGSC0003DMT400031153	PGSC0003DMT400031153	-	-
evgtrinLocDN63324c0g1t16	567	98	0	25240361-25240454	-	-	DUF5306	-
evgtrinLocDN73223c1g2t5	632	199	0	59523287-59523434	PGSC0003DMT400095923	PGSC0003DMT400095923	Dimerisation,Dimerisation2,Methyltransf_2	-
evgtrinLocDN72975c0g1t2	239	33	0	79535310-79535415	-	-	-	-
evgtrinLocDN71875c2g1t9	344	112	0	17431071-17457748	PGSC0003DMT400056327	-	-	-
evgtrinLocDN72842c1g2t6	1085	99	0	52055812-52055971	PGSC0003DMT400032417	PGSC0003DMT400003813	-	-
evgtrinLocDN68314c3g4t2	1585	62	0	37978743-37978839	-	-	-	-
evgtrinLocDN57650c0g2t1	1792	494	0	60549046-60549186	PGSC0003DMT400064773	PGSC0003DMT400064773	p450,p450	-
evgtrinLocDN69660c1g5t1	673	224	0	82523815-82523915	PGSC0003DMT400080018	PGSC0003DMT400080018	Ank_2,Ank_2,Ank_2,Ank_2,Ank_4,Ank_4,Ank_4,Ank_4,Ank_5,Ank_5,Ank_5,Ank_5,Ank_3,Ank_3,Ank_3,Ank_3,Ank_3,Ank,Ank,Ank,Ank	-
evgtrinLocDN64206c1g8t2	815	83	0	74986659-74986770	PGSC0003DMT400018721	-	-	-
evgtrinLocDN58010c5g1t1	314	48	0	12462399-12462608	-	-	PyrBI_leader	-
evgtrinLocDN60496c3g1t1	876	141	0	49633976-49634137	PGSC0003DMT400084137	-	-	-
evgtrinLocDN70117c0g2t2	401	60	0	57115022-57115115	-	-	-	-
evgtrinLocDN62481c4g2t3	405	46	0	55090822-55091001	-	-	-	-
evgtrinLocDN43124c0g1t1	787	64	0	601342-601509	-	-	AA_permease	-
evgtrinLocDN61559c2g1t15	255	40	0	65085929-65086058	-	-	-	-
evgtrinLocDN62547c0g1t2	558	79	0	3004225-3006465	PGSC0003DMT400053585	-	-	-
evgtrinLocDN58533c1g1t5	881	288	0	52519595-52519726	PGSC0003DMT400008722	PGSC0003DMT400008722	NB-ARC,AAA_33,AAA_33,AAA_22,AAA_22,AAA_16,RuvB_N,NACHT,MMR_HSR1,AAA_18,AAA_14,SRPRB,AAA,AAA_25	-
evgtrinLocDN69145c1g1t3	418	124	0	74094878-74094990	PGSC0003DMT400074658	PGSC0003DMT400074657	DIOX_N	-
evgtrinLocDN74389c7g1t3	531	177	0	28377373-28377415	PGSC0003DMT400058450	PGSC0003DMT400058450	NB-ARC,AAA_22	-
evgtrinLocDN72605c3g7t1	309	102	0	83362444-83362503	-	-	-	-
evgtrinLocDN73756c1g2t3	834	273	0	55041255-55041432	PGSC0003DMT400019426	PGSC0003DMT400019426	PTR2	-
evgtrinLocDN58573c0g2t1	412	44	0	19297745-19298118	-	-	-	-
evgtrinLocDN73665c1g4t1	612	147	0	23293134-23293173	PGSC0003DMT400030337	PGSC0003DMT400030337	LRR_8,LRR_8,LRR_8,LRR_4,LRR_4,LRR_4,LRR_1,LRR_1,LRR_1,LRR_1,LRR_6,LRR_6,LRR_6,LRR_6,TPK_B1_binding	-
evgtrinLocDN71473c1g3t2	5150	1134	0	35391367-35392771	PGSC0003DMT400077074	-	DUF179,Thioredoxin_2,Thioredoxin_2,Thioredoxin_2,Thioredoxin_2,Thioredoxin,Thioredoxin,Thioredoxin,Thioredoxin_7,Thioredoxin_7	-
evgtrinLocDN73756c1g1t3	737	245	0	77957147-77957251	PGSC0003DMT400019427	PGSC0003DMT400019424	PTR2,DUF2214,MHYT,MHYT	-
evgtrinLocDN69792c1g1t2	737	119	0	33718952-33719055	PGSC0003DMT400067873	-	-	-
evgtrinLocDN70338c2g2t2	284	54	0	61201271-61201389	PGSC0003DMT400081244	-	ExbD	-
evgtrinLocDN70644c3g6t1	339	106	0	45710447-45710799	-	PGSC0003DMT400003183	-	-
evgtrinLocDN63140c0g1t4	873	87	0	78799176-78799279	PGSC0003DMT400024020	-	-	-
evgtrinLocDN67978c1g1t17	1545	338	0	53721517-53721681	PGSC0003DMT400041585	PGSC0003DMT400041585	SpoU_methylase	-
evgtrinLocDN70499c0g1t10	2896	690	0	34935997-34936953	PGSC0003DMT400046188	PGSC0003DMT400046188	OB_NTP_bind,HA2,Helicase_C,AAA_22,DEAD,AAA_19,AAA_30,T2SSE,ABC_tran,AAA_29,AAA_11,AAA_23	-
evgtrinLocDN61974c4g2t1	201	30	0	16810666-16810867	-	-	-	-
evgtrinLocDN58789c5g1t1	495	114	0	46634639-46634917	PGSC0003DMT400063580	PGSC0003DMT400063580	TCTP,DNA_pol3_delta	-
evgtrinLocDN72695c6g1t1	956	183	0	34353024-34355023	PGSC0003DMT400041558	PGSC0003DMT400041558	-	-
evgtrinLocDN60043c2g1t1	313	87	0	53520110-53520308	PGSC0003DMT400053355	PGSC0003DMT400053355	Chitin_bind_1,DUF987	-
evgtrinLocDN60793c2g3t10	307	102	0	54567241-54567314	PGSC0003DMT400071897	PGSC0003DMT400071877	LRR_8,LRR_8,LRR_4,LRR_4,LRR_4,LRR_1,LRR_1,LRR_1,LRR_1,LRR_6,LRR_6,LRR_6,LRR_6	-
evgtrinLocDN71556c3g2t13	1143	138	0	65386779-65386899	PGSC0003DMT400063893	PGSC0003DMT400063893	-	-
evgtrinLocDN70185c2g1t5	1553	368	0	48023262-48023460	-	PGSC0003DMT400034864	EamA,EamA,IncA,IncA,TMEM234,TMEM234,CD34_antigen	-
evgtrinLocDN53797c1g1t3	593	169	0	53723018-53723075	PGSC0003DMT400050664	PGSC0003DMT400050664	GTP_EFTU_D2,GTP_EFTU,GTP_EFTU_D4,FlpD	-
evgtrinLocDN58725c2g2t1	306	94	0	57556867-57556903	PGSC0003DMT400031362	PGSC0003DMT400031362	PMEI	-
evgtrinLocDN63617c1g2t12	920	284	0	3578968-3589821	-	PGSC0003DMT400052444	Mito_carr,Mito_carr,Mito_carr	-
evgtrinLocDN55580c7g1t1	244	65	0	43508588-43508833	-	-	-	-
evgtrinLocDN73174c1g1t19	5017	1438	0	61408570-61408650	PGSC0003DMT400064053	PGSC0003DMT400055058	OB_NTP_bind,HA2,HA2,Helicase_C,DEAD,DND1_DSRM,AAA_22,AAA_19,ATPase,ABC_tran,ABC_tran,ATPase_2,ATPase_2,ATPase_2,ATPase_2	-
evgtrinLocDN71279c0g1t2	318	106	0	69394139-69394213	PGSC0003DMT400027805	PGSC0003DMT400027805	-	-
evgtrinLocDN59911c3g3t3	1481	396	0	70212849-70212967	PGSC0003DMT400002180	PGSC0003DMT400002180	Transpos_assoc,Transposase_24	-
evgtrinLocDN63184c2g2t2	303	82	0	64874585-64874714	-	-	-	-
evgtrinLocDN63817c0g2t2	213	33	0	26049625-26049816	-	-	-	-
evgtrinLocDN62739c1g1t3	337	111	0	40311979-40312155	-	-	GTP_EFTU	-
evgtrinLocDN65483c1g2t2	226	71	0	62545789-62545829	PGSC0003DMT400020088	PGSC0003DMT400031153	-	-
evgtrinLocDN62739c2g5t1	451	126	0	40311979-40312267	-	-	GTP_EFTU	-
evgtrinLocDN69143c0g1t1	646	209	0	49518946-49519269	PGSC0003DMT400083267	PGSC0003DMT400083267	LRR_4,LRR_4,LRR_4,LRR_4,LRR_4,LRR_4,UFD1,LRR_8,LRR_8,LRR_8,LRR_1,LRR_1,LRR_1,LRR_1	-
evgtrinLocDN69232c1g3t1	234	48	0	21207613-21207847	-	-	DUF434	-
evgtrinLocDN65912c1g9t1	628	209	0	57255630-57255788	PGSC0003DMT400049127	PGSC0003DMT400049127	LRR_4,LRR_4,LRR_4,LRR_4,LRR_4,LRR_4,LRR_8,LRR_8,LRR_8	-
evgtrinLocDN61974c3g3t1	272	71	0	16810504-16810715	-	-	-	-
evgtrinLocDN60221c1g4t2	727	213	0	57115056-57115110	PGSC0003DMT400042719	PGSC0003DMT400042719	-	-
evgtrinLocDN64240c0g1t1	670	86	0	45693186-45693272	PGSC0003DMT400073601	-	-	-
evgtrinLocDN74147c13g1t1	280	36	0	34499155-34499794	-	-	-	-
evgtrinLocDN58165c0g1t26	358	118	0	49991980-49992031	-	-	cIII,cIII	-
evgtrinLocDN55580c2g1t1	702	147	0	21220546-21222355	PGSC0003DMT400059752	PGSC0003DMT400059752	Bet_v_1,DUF1408,Polyketide_cyc2	-
evgtrinLocDN68318c0g2t5	987	243	0	47154794-47155246	PGSC0003DMT400039237	PGSC0003DMT400039236	Stress-antifung,Stress-antifung	-
evgtrinLocDN73924c1g3t6	1340	440	0	67918049-67918171	PGSC0003DMT400017631	PGSC0003DMT400017631	Peptidase_S8	-
evgtrinLocDN65439c3g3t5	340	106	0	68501494-68501615	-	PGSC0003DMT400020654	Inhibitor_I29	-
evgtrinLocDN74330c3g2t1	384	124	0	56651767-56651799	PGSC0003DMT400081914	PGSC0003DMT400081914	2OG-FeII_Oxy	-
evgtrinLocDN71279c1g3t4	631	210	0	69394135-69394215	PGSC0003DMT400027805	PGSC0003DMT400027805	Sec62,TMEM72,TMEM72	-
evgtrinLocDN56513c0g1t8	442	132	0	52985537-52985716	PGSC0003DMT400059349	-	-	-
evgtrinLocDN68433c2g1t19	370	112	0	46163954-46164077	PGSC0003DMT400014493	PGSC0003DMT400014493	Prenyltrans,Prenyltrans	-
evgtrinLocDN59782c0g2t3	448	86	0	21331077-21331637	PGSC0003DMT400069034	PGSC0003DMT400090746	Glyco_hydro_19	-
evgtrinLocDN69326c7g1t1	371	65	0	49028987-49029193	-	PGSC0003DMT400031363	PMEI,PMEI,ETRAMP	-
evgtrinLocDN71081c2g2t2	615	104	0	12562116-12563991	PGSC0003DMT400004869	-	ORF11CD3	-
evgtrinLocDN65268c0g1t1	593	197	0	36670392-36672385	PGSC0003DMT400051592	PGSC0003DMT400051592	SURNod19	-
evgtrinLocDN63282c3g1t4	401	133	0	59714002-59714077	-	PGSC0003DMT400040062	peroxidase	-
evgtrinLocDN60334c2g1t1	3006	721	0	77888553-78287459	PGSC0003DMT400049076	PGSC0003DMT400049076	Cu_amine_oxid,Cu_amine_oxidN3,Cu_amine_oxidN3,Cu_amine_oxidN2	-
evgtrinLocDN67506c1g2t9	208	33	0	22143109-22143317	PGSC0003DMT400031195	-	peroxidase	-
evgtrinLocDN59447c4g1t2	641	114	0	22103023-22104003	PGSC0003DMT400031201	PGSC0003DMT400031201	Tryp_alpha_amyl,LTP_2	-
evgtrinLocDN54877c0g1t2	2065	420	0	80472321-80472425	PGSC0003DMT400033246	PGSC0003DMT400033246	WRC,WRC,QLQ,zf-C3Hc3H,zf-C3Hc3H,zf-TRM13_CCCH,zf-TRM13_CCCH	-
evgtrinLocDN65198c0g2t1	2337	610	0	32088042-32088074	PGSC0003DMT400013928	PGSC0003DMT400013928	NPH3,BTB,BTB	-
evgtrinLocDN67506c1g1t17	346	115	0	22142508-22142937	PGSC0003DMT400031195	PGSC0003DMT400031195	peroxidase	-
evgtrinLocDN74330c3g1t7	260	68	0	54176618-54176808	-	PGSC0003DMT400082027	DIOX_N	-
evgtrinLocDN63922c1g1t13	2263	414	0	82031378-82031434	PGSC0003DMT400051711	PGSC0003DMT400051711	GST_N_2,GST_C_2,GST_C,GST_C_3,GST_C_6,GST_N_3,GST_N_3	-
evgtrinLocDN54999c1g1t4	636	152	0	76835311-76835419	PGSC0003DMT400040878	-	-	-
evgtrinLocDN66096c3g2t1	449	149	0	46123530-46123759	-	PGSC0003DMT400053511	Cytochrom_B561,TMEM141,TMEM141,DUF2427,DUF2427	-
evgtrinLocDN72744c0g1t9	573	190	0	70912532-70912648	PGSC0003DMT400027217	PGSC0003DMT400027217	-	-
evgtrinLocDN71861c0g1t10	964	226	0	26589725-26591023	PGSC0003DMT400025364	PGSC0003DMT400025364	p450	-
evgtrinLocDN58304c1g1t2	221	40	0	35190841-35190980	PGSC0003DMT400058435	PGSC0003DMT400046278	EF-hand_8,EF-hand_1,EF-hand_7,EF-hand_5,EF-hand_6,EF-hand_6,EF-hand_4,EF-hand_9	-
evgtrinLocDN73771c13g1t5	353	117	0	67929246-67929367	PGSC0003DMT400069033	PGSC0003DMT400069034	Glyco_hydro_19,GSG-1	-
evgtrinLocDN73110c1g1t2	241	61	0	49424799-49424837	-	-	-	-
evgtrinLocDN59524c0g3t1	289	84	0	46783027-46783150	PGSC0003DMT400004712	PGSC0003DMT400004712	-	-
evgtrinLocDN70676c2g1t7	1411	469	0	83358187-83358289	PGSC0003DMT400048036	PGSC0003DMT400048036	AUX_IAA,AUX_IAA,Auxin_resp	-
evgtrinLocDN64415c1g1t15	323	107	0	39854051-39854374	PGSC0003DMT400031543	PGSC0003DMT400031543	Ribosomal_L35Ae	-
evgtrinLocDN58637c1g1t3	352	116	0	85445564-85445662	PGSC0003DMT400038488	PGSC0003DMT400038488	DUF5105,IZUMO	-
evgtrinLocDN69496c3g1t4	1458	60	0	56978027-56978189	PGSC0003DMT400014496	-	-	-
evgtrinLocDN60732c2g1t1	460	57	0	54456217-54456249	PGSC0003DMT400075105	-	-	-
evgtrinLocDN74121c2g1t3	454	123	0	26540956-26541694	PGSC0003DMT400003158	PGSC0003DMT400003158	2OG-FeII_Oxy	-
evgtrinLocDN55915c0g1t1	823	79	0	69165724-69165843	PGSC0003DMT400017477	PGSC0003DMT400017477	-	-
evgtrinLocDN72666c2g1t24	314	56	0	34889927-34890186	PGSC0003DMT400006208	-	-	-
evgtrinLocDN72695c6g4t2	259	47	0	34357546-34357804	PGSC0003DMT400041559	-	SSXRD,SSXRD	-
evgtrinLocDN64912c4g2t2	334	75	0	12462267-12462601	PGSC0003DMT400004861	PGSC0003DMT400004861	NAD_binding_2,6PGD	-
evgtrinLocDN52442c0g1t7	1650	317	0	55586455-55586629	PGSC0003DMT400078757	PGSC0003DMT400078757	DNA_pol_phi	-
evgtrinLocDN65369c1g1t1	2093	515	0	3494505-3510322	-	PGSC0003DMT400052347	MFS_1,MFS_1	-
evgtrinLocDN59128c1g1t10	1687	443	0	51184173-51184210	PGSC0003DMT400036920	PGSC0003DMT400036920	Calreticulin,DUF1510,DUF1510,DUF1510,DUF4834	-
evgtrinLocDN67247c2g6t4	1959	66	0	46408969-46409529	PGSC0003DMT400076825	-	-	-
evgtrinLocDN69617c1g1t2	1142	294	0	42746931-42747053	PGSC0003DMT400068058	PGSC0003DMT400068058	PfkB,LAT	-
evgtrinLocDN68199c1g3t2	307	101	0	1254832-1255326	PGSC0003DMT400056810	PGSC0003DMT400056810	-	-
evgtrinLocDN58849c5g1t1	209	35	0	12639701-12639897	-	-	-	-
evgtrinLocDN68520c0g2t1	683	159	0	83553193-83553294	PGSC0003DMT400048508	PGSC0003DMT400048508	-	-
evgtrinLocDN55754c11g1t1	316	105	0	39435142-39435284	PGSC0003DMT400002035	-	-	-
evgtrinLocDN70043c0g1t1	314	56	0	12170419-12170515	PGSC0003DMT400051307	-	-	-
evgtrinLocDN63404c3g5t1	647	192	0	3822274-3822921	PGSC0003DMT400017173	PGSC0003DMT400017173	-	-
evgtrinLocDN56420c0g3t1	688	155	0	71407825-71407912	-	PGSC0003DMT400041498	FragX_IP,Geminin	-
evgtrinLocDN62963c2g1t1	2806	687	0	71467597-71467651	PGSC0003DMT400011375	PGSC0003DMT400011375	DUF659,DUF659,Dimer_Tnp_hAT,zf-BED,zf-C2HE,BLM10_mid,PyrI_C,BIR,BIR,BIR	-
evgtrinLocDN66880c2g1t5	436	78	0	46833123-46833233	PGSC0003DMT400001937	PGSC0003DMT400001937	Thymidylat_synt	-
evgtrinLocDN66396c6g1t4	368	111	0	47146833-47146935	PGSC0003DMT400038719	PGSC0003DMT400038719	DUF2072,DUF3713,GAS	-
evgtrinLocDN70635c0g1t4	259	58	0	73473584-73473682	PGSC0003DMT400047341	-	-	-
evgtrinLocDN65068c3g1t1	267	66	0	12639561-12639785	-	PGSC0003DMT400004878	RGP	-
evgtrinLocDN58423c4g1t2	323	107	0	39435138-39435621	PGSC0003DMT400002054	-	-	-
evgtrinLocDN65662c2g1t1	437	125	0	75421802-75421859	PGSC0003DMT400006229	PGSC0003DMT400006229	LRR_4,LRR_4,LRR_8,LRR_8	-
evgtrinLocDN60602c3g2t1	1157	97	0	15487785-15487815	PGSC0003DMT400019932	-	-	-
evgtrinLocDN74099c3g2t13	1747	476	0	50273884-50274138	PGSC0003DMT400048796	PGSC0003DMT400048796	SQHop_cyclase_N,SQHop_cyclase_C,SQHop_cyclase_C,Prenyltrans,Prenyltrans	-
evgtrinLocDN59289c0g1t13	529	176	0	57268828-57268929	PGSC0003DMT400005663	PGSC0003DMT400005663	NB-ARC	-
evgtrinLocDN74364c7g3t5	482	139	0	41003146-41003287	PGSC0003DMT400069012	PGSC0003DMT400069011	NB-ARC	-
evgtrinLocDN64243c0g1t5	639	212	0	74833960-74834015	PGSC0003DMT400030011	PGSC0003DMT400030011	LRR_8,LRR_8,LRR_8,LRR_4,LRR_4,LRR_4	-
evgtrinLocDN72387c0g2t4	536	104	0	52931526-52931577	PGSC0003DMT400070458	PGSC0003DMT400070456	2OG-FeII_Oxy,2OG-FeII_Oxy	-
evgtrinLocDN67097c3g2t1	2126	543	0	18292640-18296497	PGSC0003DMT400025134	PGSC0003DMT400025134	Phosphoesterase	-
evgtrinLocDN59447c4g4t2	346	75	0	22127157-22127491	-	-	-	-
evgtrinLocDN68956c0g2t8	2077	242	0	72398903-72398978	PGSC0003DMT400055571	PGSC0003DMT400055571	DUF724,DUF1664,Spc7,FAM76,DUF1310,DUF1310	-
evgtrinLocDN69855c3g1t1	341	72	0	57216028-57216188	PGSC0003DMT400005085	PGSC0003DMT400005085	-	-
evgtrinLocDN57445c2g1t1	266	35	0	39855511-39855712	-	-	-	-
evgtrinLocDN60630c1g1t3	329	109	0	39435138-39435283	-	-	DUF2105,DUF997	-
evgtrinLocDN62343c0g1t7	734	210	0	59333608-59333694	PGSC0003DMT400021522	PGSC0003DMT400021522	LRR_8,LRR_8,LRR_8,LRR_8	-
evgtrinLocDN73944c2g6t3	1002	63	0	58970999-58971149	PGSC0003DMT400092890	-	-	-
evgtrinLocDN48943c0g1t1	440	132	0	57326887-57327046	PGSC0003DMT400039562	PGSC0003DMT400039562	UvrD_C_2,UvrD_C_2,UvrD_C	-
evgtrinLocDN69369c2g1t5	445	131	0	54771617-54771765	PGSC0003DMT400064863	PGSC0003DMT400064871	FMN_red	-
evgtrinLocDN56201c0g1t2	782	106	0	37169895-37170677	-	PGSC0003DMT400002802	DUF4228	-
evgtrinLocDN59150c1g1t16	299	77	0	30741382-30741762	PGSC0003DMT400075155	-	-	-
evgtrinLocDN64415c4g1t1	392	89	0	39853869-39854553	-	-	-	-
evgtrinLocDN56420c0g7t2	431	111	0	41666740-41666830	PGSC0003DMT400041498	PGSC0003DMT400041498	-	-
evgtrinLocDN61809c0g5t1	333	107	0	72924343-72924445	PGSC0003DMT400043611	PGSC0003DMT400043606	NB-ARC	-
evgtrinLocDN70223c1g4t7	781	240	0	72032787-72032902	PGSC0003DMT400075763	PGSC0003DMT400075763	LRR_4,LRR_4,LRR_4,LRR_4,LRR_4	-
evgtrinLocDN64005c8g1t1	247	48	0	21464860-21465061	-	-	-	-
evgtrinLocDN65426c0g1t3	509	105	0	34357359-34357645	PGSC0003DMT400047560	PGSC0003DMT400047560	TPR_9	-
evgtrinLocDN60986c2g1t2	345	54	0	80442725-80442768	-	-	-	-
evgtrinLocDN69145c1g1t5	383	112	0	74094878-74094990	PGSC0003DMT400046356	PGSC0003DMT400074657	DIOX_N	-
evgtrinLocDN67309c4g1t1	338	51	0	78945222-78945328	-	PGSC0003DMT400055488	-	-
evgtrinLocDN63313c8g1t8	448	149	0	55141026-55141120	PGSC0003DMT400043732	PGSC0003DMT400077130	NB-ARC,NB-ARC	-
evgtrinLocDN61400c0g1t1	929	309	0	48787191-48787533	PGSC0003DMT400023204	PGSC0003DMT400023204	TAXi_N,TAXi_N,TAXi_C	-
evgtrinLocDN59078c4g8t1	244	45	0	38539239-38539272	PGSC0003DMT400022459	PGSC0003DMT400022460	TAXi_N	-
evgtrinLocDN63559c0g1t4	1765	472	0	68323888-68324009	PGSC0003DMT400003470	PGSC0003DMT400003470	COBRA,COBRA,CBM_2,CBM_2,CBM_2,CBM_2	-
evgtrinLocDN64850c7g2t1	847	143	0	77198287-77198331	PGSC0003DMT400081228	PGSC0003DMT400081228	Pkinase,Pkinase_Tyr	-
evgtrinLocDN56430c1g1t7	261	33	0	46634380-46634686	PGSC0003DMT400063580	-	-	-
evgtrinLocDN62483c2g1t1	849	130	0	53894783-53894978	-	-	-	-
evgtrinLocDN71773c1g1t2	2109	195	0	13729912-13733708	PGSC0003DMT400028299	PGSC0003DMT400028299	Rep_fac-A_C	-
evgtrinLocDN69495c0g1t1	696	123	0	45970378-45970625	PGSC0003DMT400066569	PGSC0003DMT400066569	-	-
evgtrinLocDN68460c0g1t13	1776	544	0	48918375-48918428	PGSC0003DMT400046233	PGSC0003DMT400046233	B_lectin,S_locus_glycop,S_locus_glycop,PAN_2,PAN_2,Pkinase,EB,EB,Pkinase_Tyr,DUF3660	-
evgtrinLocDN61331c0g3t1	281	39	0	75896366-75896446	-	-	-	-
evgtrinLocDN67425c3g1t1	598	77	0	53293014-53293193	-	-	-	-
evgtrinLocDN72189c1g4t1	395	131	0	68661146-68661188	PGSC0003DMT400005927	PGSC0003DMT400005927	Saccharop_dh_N	-
evgtrinLocDN68310c2g1t2	922	206	0	56429559-56429715	PGSC0003DMT400068438	PGSC0003DMT400068438	LOR	-
evgtrinLocDN61405c2g1t13	754	121	0	68290975-68291090	PGSC0003DMT400019329	-	Ribosomal_L33,Stathmin	-
evgtrinLocDN64137c2g3t2	482	160	0	30741294-30741804	-	PGSC0003DMT400075155	tify	-
evgtrinLocDN61974c6g1t1	349	63	0	16810504-16810750	-	PGSC0003DMT400044217	Ldh_1_C	-
evgtrinLocDN74389c7g2t4	469	155	0	28396126-28396237	PGSC0003DMT400006234	PGSC0003DMT400040557	TIR,NB-ARC,AAA_16,AAA_16,AAA_18,AAA_18,AAA,AAA_24,AAA_24	-
evgtrinLocDN64882c3g4t1	251	37	0	1329922-1330146	-	-	-	-
evgtrinLocDN55553c0g1t1	377	38	0	29368355-29368732	-	-	-	-
evgtrinLocDN58549c1g1t1	207	49	0	22923230-22923492	PGSC0003DMT400056033	PGSC0003DMT400056033	Actin	-
evgtrinLocDN63916c3g2t1	1806	449	0	23401999-23405924	PGSC0003DMT400041341	PGSC0003DMT400041341	ACT,ACT,ACT,ACT,ACT_6,ACT_6,ACT_6,ACT_6,ACT_4,ACT_4,ACT_4,ACT_4	-
evgtrinLocDN70092c0g3t7	1681	434	0	12544442-12546475	PGSC0003DMT400004867	PGSC0003DMT400004867	DNA_methylase,DNA_methylase,DNA_methylase,DNA_methylase	-
evgtrinLocDN71875c2g2t6	350	43	0	17462334-17462644	-	-	-	-
evgtrinLocDN57710c0g1t1	363	104	0	35190625-35190981	-	PGSC0003DMT400070439	EF-hand_1,EF-hand_1,EF-hand_1,EF-hand_7,EF-hand_7,EF-hand_8,EF-hand_8,EF-hand_8,EF-hand_6,EF-hand_6,EF-hand_6,EF-hand_5,EF-hand_5,EF-hand_5,EF-hand_9,EF-hand_9,EF-hand_4,EF-hand_4,EF-hand_11,EF-hand_11,DUF4252,DUF1542,DUF1542,DUF1542	-
evgtrinLocDN57759c5g1t1	268	50	0	63941874-63942005	-	-	NDUF_B5	-
evgtrinLocDN74174c4g10t1	295	44	0	60363219-60363362	-	-	-	-
evgtrinLocDN72119c1g1t10	633	123	0	48985588-48985710	PGSC0003DMT400083267	PGSC0003DMT400013240	LRR_8,LRR_8,LRR_8,LRR_1,LRR_1,LRR_1,LRR_1	-
evgtrinLocDN55385c0g2t17	868	273	0	78329284-78329342	PGSC0003DMT400025439	PGSC0003DMT400025438	NB-ARC,NB-ARC,AAA_16,AAA_16,AAA_22,AAA_22,AAA_14,AAA_14,AAA_14,DUF2866,DUF2866,AAA_33,AAA_33,Stap_Strp_toxin,Stap_Strp_toxin	-
evgtrinLocDN67526c0g1t5	399	132	0	50314158-50314313	PGSC0003DMT400042036	PGSC0003DMT400042036	-	-
evgtrinLocDN58878c1g3t1	438	86	0	52612631-52612804	PGSC0003DMT400021527	PGSC0003DMT400019602	Acyltransf_C,Acyltransf_C	-
evgtrinLocDN63588c3g6t3	637	177	0	11894627-12037117	PGSC0003DMT400062196	PGSC0003DMT400062196	-	-
evgtrinLocDN60986c6g1t1	254	52	0	39854242-39855588	-	PGSC0003DMT400069913	Ribosomal_L35Ae	-
evgtrinLocDN64456c0g1t1	1938	391	0	29079821-29082083	PGSC0003DMT400022704	PGSC0003DMT400022704	HLH	-
evgtrinLocDN57260c8g1t1	320	65	0	60511841-60511895	-	PGSC0003DMT400011623	AdoHcyase	-
evgtrinLocDN55743c0g1t21	387	87	0	58446961-58447009	PGSC0003DMT400052955	-	-	-
evgtrinLocDN70839c2g2t8	691	188	0	13905224-13912058	PGSC0003DMT400081973	PGSC0003DMT400081973	Metallophos,IBV_3B,IBV_3B	-
evgtrinLocDN65835c4g4t1	260	47	0	47733202-47733258	-	PGSC0003DMT400059724	Bet_v_1	-
evgtrinLocDN64972c2g1t1	353	70	0	39854157-39855572	-	PGSC0003DMT400031543	Ribosomal_L35Ae	-
evgtrinLocDN67791c0g1t8	2189	110	0	68595265-68595370	PGSC0003DMT400048033	PGSC0003DMT400048033	B3,EcoRII-N	-
evgtrinLocDN70713c1g1t2	573	138	0	48450782-48450939	PGSC0003DMT400026837	PGSC0003DMT400026837	PP2	-
evgtrinLocDN74179c9g6t1	222	41	0	12462202-12462423	-	-	-	-
evgtrinLocDN73997c1g1t5	552	117	0	19322343-19322862	PGSC0003DMT400011233	-	-	-
evgtrinLocDN62427c0g1t6	734	115	0	52845738-52845804	PGSC0003DMT400027103	PGSC0003DMT400027103	PPR_2,PPR_2,PPR_2,PPR_1,PPR_1,PPR_1,PPR_1,PPR,PPR,PPR,PPR_3,PPR_3,PPR_long	-
evgtrinLocDN60943c1g1t9	923	147	0	38339836-38341492	PGSC0003DMT400096083	PGSC0003DMT400096083	Cation_ATPase_C	-
evgtrinLocDN72522c0g2t1	2430	797	0	43402283-43403272	PGSC0003DMT400063010	PGSC0003DMT400063010	PPR,PPR,PPR,PPR,PPR,PPR,PPR,PPR,PPR,PPR,PPR,PPR,PPR,PPR,PPR,PPR_2,PPR_2,PPR_2,PPR_2,PPR_2,PPR_2,PPR_2,PPR_2,PPR_2,PPR_2,PPR_2,PPR_2,PPR_2,PPR_2,PPR_2,PPR_1,PPR_1,PPR_1,PPR_1,PPR_1,PPR_1,PPR_1,PPR_1,PPR_1,PPR_1,PPR_1,PPR_1,PPR_1,PPR_1,PPR_1,PPR_3,PPR_3,PPR_3,PPR_3,PPR_3,PPR_3,PPR_3,PPR_3,PPR_3,PPR_long,PPR_long,PPR_long,PPR_long,PPR_long,RPN7,RPN7,RPN7,DUF1722,TPR_14,TPR_14,TPR_14,TPR_14	-
evgtrinLocDN66726c3g4t1	773	106	0	9686605-9687270	PGSC0003DMT400016783	PGSC0003DMT400016782	Pkinase_Tyr	-
evgtrinLocDN71633c0g2t4	247	53	0	9299770-9300191	PGSC0003DMT400028114	PGSC0003DMT400028114	-	-
evgtrinLocDN69232c5g1t1	274	56	0	21208208-21208480	-	-	-	-
evgtrinLocDN63014c2g3t5	537	160	0	85445562-85445662	PGSC0003DMT400076016	PGSC0003DMT400038488	Ribosomal_S6e	-
evgtrinLocDN59528c0g2t2	797	107	0	26805979-26806964	PGSC0003DMT400058450	PGSC0003DMT400031454	TIR,7TMR-HDED,Phage_TAC_4	-
evgtrinLocDN70165c2g1t12	272	41	0	33146671-33146741	PGSC0003DMT400027217	-	-	-
evgtrinLocDN73315c2g1t11	378	125	0	64735675-64735705	-	-	-	-
evgtrinLocDN55581c0g3t1	306	55	0	48450777-48451083	-	-	-	-
evgtrinLocDN57760c1g3t1	225	31	0	56167468-56167576	-	-	-	-
evgtrinLocDN60700c1g1t14	475	111	0	46899914-46900229	PGSC0003DMT400050402	PGSC0003DMT400062642	Peptidase_M50B	-
evgtrinLocDN58633c0g1t20	651	216	0	67844044-67844152	PGSC0003DMT400075774	PGSC0003DMT400075881	NB-ARC	-
evgtrinLocDN73189c1g1t3	420	133	0	82523847-82523917	PGSC0003DMT400080032	PGSC0003DMT400080032	Ank_2,Ank_2,Ank,Ank,Ank,Ank_5,Ank_5,Ank_5,Ank_3,Ank_3,Ank_3,Ank_4,Ank_4,DUF1843,DUF1843	-
evgtrinLocDN67408c1g6t2	501	137	0	41326208-41326372	-	PGSC0003DMT400019550	HLH,DUF4922,CLIP,CLIP	-
evgtrinLocDN100646c0g1t1	323	34	0	20197378-20197606	PGSC0003DMT400085242	-	-	-
evgtrinLocDN65239c1g1t15	781	90	0	45883901-45884405	-	-	-	-
evgtrinLocDN74334c0g1t4	279	39	0	83124009-83124111	-	-	-	-
evgtrinLocDN72524c1g2t1	224	31	0	28354763-28354811	-	-	Mad3_BUB1_II	-
evgtrinLocDN66072c3g6t1	432	69	0	56314274-56314358	-	-	TAF8_C	-
evgtrinLocDN54271c0g1t2	896	231	0	38862734-38862816	PGSC0003DMT400037117	PGSC0003DMT400037117	ABC_membrane	-
evgtrinLocDN69030c3g1t1	443	58	0	65296967-65297095	-	-	-	-
evgtrinLocDN53184c0g1t1	1849	364	0	67418224-67418347	PGSC0003DMT400042652	PGSC0003DMT400042652	Kelch_1,Kelch_1,Kelch_1,Kelch_1,Kelch_1,Kelch_6,Kelch_6,Kelch_6,Kelch_6,Kelch_6,Kelch_4,Kelch_4,Kelch_4,Kelch_4,Kelch_4,Kelch_4,Kelch_4,Kelch_3,Kelch_3,Kelch_3,Kelch_3,Kelch_3,Kelch_3,Kelch_2,Kelch_2,Kelch_2,Kelch_2,Kelch_2,Kelch_2,F-box,F-box-like	-
evgtrinLocDN64959c1g1t5	351	46	0	1329830-1330147	-	-	STG	-
evgtrinLocDN68740c0g2t2	4602	1005	0	58298759-58298889	PGSC0003DMT400057549	PGSC0003DMT400057549	WRC,WRC,JmjC,JmjC	-
evgtrinLocDN57493c0g2t1	636	159	0	73826822-73826934	PGSC0003DMT400061478	PGSC0003DMT400061478	CAP	-
evgtrinLocDN66472c1g1t4	604	195	0	36008516-36008981	PGSC0003DMT400018497	PGSC0003DMT400018498	p450,Defb50,Defb50	-
evgtrinLocDN72740c0g3t15	389	124	0	20856811-20856983	PGSC0003DMT400006232	PGSC0003DMT400035245	LRR_4,LRR_4	-
evgtrinLocDN73302c5g1t4	507	125	0	53077897-53078107	-	PGSC0003DMT400036604	PUNUT,RseC_MucC	-
evgtrinLocDN56321c0g1t8	1453	412	0	39896531-39896584	PGSC0003DMT400059600	PGSC0003DMT400059600	Mlo,DUF2614,DUF2614	-
evgtrinLocDN62933c1g5t1	603	155	0	66482285-66482373	PGSC0003DMT400022684	PGSC0003DMT400022684	Glyco_hydro_19,Glyco_hydro_19,Chitin_bind_1	-
evgtrinLocDN54191c0g2t2	223	30	0	55768086-55768258	-	-	-	-
evgtrinLocDN57627c1g1t2	321	54	0	39435337-39435459	PGSC0003DMT400002040	PGSC0003DMT400002085	-	-
evgtrinLocDN73483c2g1t14	541	133	0	34076145-34076285	PGSC0003DMT400021372	PGSC0003DMT400084529	LRR_8,LRR_8,LRR_8	-
evgtrinLocDN63653c1g6t3	530	121	0	25208612-25208643	-	PGSC0003DMT400049003	-	-
evgtrinLocDN70409c0g1t8	461	153	0	55640986-55641143	PGSC0003DMT400038413	PGSC0003DMT400038411	Glyco_hydro_16	-
evgtrinLocDN62915c3g3t3	1664	134	0	23457143-23458780	PGSC0003DMT400041343	PGSC0003DMT400041343	-	-
evgtrinLocDN67829c0g2t5	836	269	0	4475929-4476334	PGSC0003DMT400002126	PGSC0003DMT400002126	Peptidase_M24	-
evgtrinLocDN55426c2g2t6	327	108	0	45983544-45983829	PGSC0003DMT400031304	PGSC0003DMT400031304	MFS_1	-
evgtrinLocDN73223c1g2t10	356	107	0	59523287-59523434	PGSC0003DMT400095923	PGSC0003DMT400095923	Dimerisation,Dimerisation2,HTH_IclR,FeoC,FUR,FUR	-
evgtrinLocDN61359c1g1t6	901	260	0	12590168-12595385	PGSC0003DMT400004832	PGSC0003DMT400004832	-	-
evgtrinLocDN66784c0g2t20	395	131	0	50441807-50442013	PGSC0003DMT400028241	PGSC0003DMT400028446	SF1-HH	-
evgtrinLocDN69619c1g3t1	550	163	0	75510207-75510317	PGSC0003DMT400008540	PGSC0003DMT400008541	RRM_1,RRM_1,PHM7_cyt,PHM7_cyt,Limkain-b1,Limkain-b1,Nup35_RRM_2,Nup35_RRM_2	-
evgtrinLocDN74333c5g2t1	321	106	0	57864165-57864249	PGSC0003DMT400013398	PGSC0003DMT400042357	LRRNT_2,LRRNT_2	-
evgtrinLocDN73473c2g1t4	481	144	0	42674019-42674679	PGSC0003DMT400011563	PGSC0003DMT400011563	Prot_inhib_II,Prot_inhib_II	-
evgtrinLocDN72744c0g1t2	1537	161	0	62780676-62780811	PGSC0003DMT400027228	-	-	-
evgtrinLocDN68433c2g4t1	746	131	0	50990136-50990337	PGSC0003DMT400014493	PGSC0003DMT400014496	Prenyltrans,Prenyltrans	-
evgtrinLocDN72605c3g2t6	284	59	0	83362444-83362503	PGSC0003DMT400009473	-	-	-
evgtrinLocDN72232c0g1t1	345	115	0	58354258-58354353	PGSC0003DMT400003412	PGSC0003DMT400003412	-	-
evgtrinLocDN63202c2g1t8	389	101	0	55371193-55371261	PGSC0003DMT400021867	PGSC0003DMT400021867	Bet_v_1,LSM14	-
evgtrinLocDN61905c7g1t1	221	64	0	12461405-12461629	PGSC0003DMT400004861	-	-	-
evgtrinLocDN57260c17g1t1	502	147	0	60511798-60511892	-	PGSC0003DMT400011623	AdoHcyase	-
evgtrinLocDN61350c2g1t27	869	142	0	33138695-33138768	PGSC0003DMT400049004	-	-	-
evgtrinLocDN63404c3g7t1	1775	591	0	3817827-3821075	PGSC0003DMT400017173	PGSC0003DMT400017173	zf-TRAF,zf-TRAF,zf-TRAF	-
evgtrinLocDN67197c1g1t5	601	186	0	72034634-72034747	PGSC0003DMT400058807	PGSC0003DMT400058807	peroxidase	-
evgtrinLocDN55530c1g1t18	230	39	0	40254658-40254708	PGSC0003DMT400093536	-	-	-
evgtrinLocDN57007c1g1t4	208	33	0	46634386-46634714	PGSC0003DMT400063580	-	-	-
evgtrinLocDN71220c0g1t12	4022	1077	0	8855433-8861829	PGSC0003DMT400080835	PGSC0003DMT400080835	CTC1_2,CTC1,CTC1	-
evgtrinLocDN40770c2g1t1	428	142	0	39435682-39436033	PGSC0003DMT400002036	PGSC0003DMT400002036	Extensin_2,Extensin_2,Extensin_2,Extensin_2	-
evgtrinLocDN60347c0g1t1	1998	588	0	72781425-72781537	-	PGSC0003DMT400011006	RPE65,DUF612	-
evgtrinLocDN57974c0g1t1	556	171	0	52992622-52992833	PGSC0003DMT400016889	PGSC0003DMT400019426	PTR2,PTR2,MFS_1	-
evgtrinLocDN74195c11g1t1	201	52	0	63791510-63791625	-	-	-	-
evgtrinLocDN74121c2g3t1	299	63	0	26541913-26542216	PGSC0003DMT400003158	-	DUF1478	-
evgtrinLocDN65206c1g2t1	336	112	0	38863207-38863543	PGSC0003DMT400018237	PGSC0003DMT400018237	Ribosomal_S3_C,DUF4710	-
evgtrinLocDN53249c0g1t2	656	144	0	22175479-22176134	PGSC0003DMT400031198	PGSC0003DMT400031198	Fer2	-
evgtrinLocDN72867c4g1t3	375	124	0	43908578-43908650	PGSC0003DMT400034541	PGSC0003DMT400034540	Tmemb_170	-
evgtrinLocDN56751c0g2t1	604	199	0	40313033-40313633	-	PGSC0003DMT400078978	EFG_II,GTP_EFTU_D2	-
evgtrinLocDN73766c2g1t18	601	199	0	53667739-53667937	PGSC0003DMT400018673	PGSC0003DMT400018673	2OG-FeII_Oxy,DIOX_N	-
evgtrinLocDN63545c0g1t22	1088	234	0	50433874-50609191	PGSC0003DMT400000423	PGSC0003DMT400000423	p450,p450,DUF3572	-
evgtrinLocDN68370c1g1t3	1328	429	0	33106208-33108968	PGSC0003DMT400011133	PGSC0003DMT400011133	Gln-synt_C,Gln-synt_C,Gln-synt_N	-
evgtrinLocDN63423c7g1t1	351	47	0	34889481-34890018	-	-	-	-
evgtrinLocDN72366c2g4t2	318	62	0	42474555-42474957	PGSC0003DMT400036205	-	-	-
evgtrinLocDN60928c0g5t1	746	100	0	60891264-60891355	PGSC0003DMT400030105	PGSC0003DMT400026369	GRAM,RE_NgoFVII	-
evgtrinLocDN62305c0g4t6	240	47	0	35190906-35190983	-	-	-	-
evgtrinLocDN57736c0g1t5	461	153	0	62079980-62080022	PGSC0003DMT400067146	PGSC0003DMT400067146	NB-ARC,AAA_16,AAA_16,NACHT,NTPase_1,NTPase_1,ATPase_2,RecA,AAA,AAA_22,AAA_22	-
evgtrinLocDN67023c8g3t1	1479	376	0	59647464-59647610	PGSC0003DMT400004427	PGSC0003DMT400004427	DUF295,DUF295,F-box,F-box-like	-
evgtrinLocDN63404c5g1t1	274	78	0	3823188-3823539	-	PGSC0003DMT400017173	-	-
evgtrinLocDN59320c3g1t5	574	108	0	54994377-54994494	PGSC0003DMT400064620	PGSC0003DMT400064620	-	-
evgtrinLocDN68956c0g2t6	1325	416	0	72398903-72398978	PGSC0003DMT400055571	PGSC0003DMT400055571	B3	-
evgtrinLocDN61974c4g2t2	242	30	0	16810625-16810867	-	-	-	-
evgtrinLocDN71015c0g2t16	556	181	0	23242555-23242719	PGSC0003DMT400021522	PGSC0003DMT400021522	LRR_8,LRR_8,LRR_8,LRR_4,LRR_4,LRR_4,LRR_4,LRR_9,LRR_9,LRR_9,LRR_1,LRR_1,LRR_1,LRR_1,LRR_1	-
evgtrinLocDN62459c1g3t1	1701	89	0	38656866-38658509	PGSC0003DMT400082327	PGSC0003DMT400082327	DUF3888	-
evgtrinLocDN67045c0g1t10	1353	243	0	55069094-55069273	PGSC0003DMT400086995	PGSC0003DMT400086995	AP2	-
evgtrinLocDN70826c0g5t1	1100	250	0	8203468-8203511	-	-	Troponin,Troponin,Troponin	-
evgtrinLocDN61658c1g3t2	1618	502	0	44055180-44056045	PGSC0003DMT400014502	PGSC0003DMT400014506	p450,DUF3385	-
evgtrinLocDN70735c0g2t6	449	149	0	32994288-32994591	PGSC0003DMT400072117	PGSC0003DMT400049127	LRR_4,LRR_4,LRR_4,LRR_8,LRR_8	-
evgtrinLocDN56500c0g1t8	908	94	0	55487347-55487522	PGSC0003DMT400046894	PGSC0003DMT400046894	TIR,TIR_2,DUF1863	-
evgtrinLocDN73796c1g2t1	1751	522	0	62512621-62512757	PGSC0003DMT400078434	PGSC0003DMT400078434	Pkinase,Pkinase_Tyr,WAK_assoc,GUB_WAK_bind,GUB_WAK_bind,ABC1,TMEM190,Kinase-like,Kinase-like,Kinase-like,APH,APH,MAP17	-
evgtrinLocDN59686c0g1t1	753	227	0	61427714-61427853	PGSC0003DMT400074526	PGSC0003DMT400074526	C1_2,C1_2,C1_2,C1_1,C1_1,C1_1,PHD,PHD,PHD,Zf_RING,Zf_RING,Zf_RING,Zn_ribbon_17,Zn_ribbon_17,Zn_ribbon_17	-
evgtrinLocDN65439c3g3t2	344	100	0	68501494-68501615	-	PGSC0003DMT400020654	Inhibitor_I29	-
evgtrinLocDN64912c13g1t1	406	74	0	12462311-12462707	PGSC0003DMT400004861	-	-	-
evgtrinLocDN60815c1g1t8	559	121	0	5306781-5311157	-	-	-	-
evgtrinLocDN64426c0g1t9	1273	286	0	70544951-70544990	PGSC0003DMT400081212	PGSC0003DMT400081212	MtN3_slv,MtN3_slv,MtN3_slv,PQ-loop,PQ-loop,PQ-loop,PQ-loop,PQ-loop,Adeno_E3_CR2,Adeno_E3_CR2,Adeno_E3_CR2	-
evgtrinLocDN54365c1g1t4	1674	74	0	793198-793299	PGSC0003DMT400070639	-	-	-
evgtrinLocDN57400c1g4t1	809	222	0	84000337-84000438	PGSC0003DMT400048160	PGSC0003DMT400017595	Ald_Xan_dh_C2	-
evgtrinLocDN74043c2g4t1	368	118	0	3006600-3006968	PGSC0003DMT400053585	PGSC0003DMT400036475	-	-
evgtrinLocDN60019c0g1t17	462	154	0	77460374-77460429	PGSC0003DMT400053053	PGSC0003DMT400053068	LRR_1,LRR_1,LRR_1,LRR_1,LRR_1,LRR_4,LRR_4,LRR_4,LRR_4,LRR_4	-
evgtrinLocDN69819c3g1t2	811	142	0	43107496-43107843	-	-	-	-
evgtrinLocDN62350c1g1t4	333	93	0	57415258-57415317	PGSC0003DMT400020969	-	-	-
evgtrinLocDN67451c0g1t8	457	143	0	35190594-35190949	PGSC0003DMT400070437	PGSC0003DMT400070437	EF-hand_1,EF-hand_1,EF-hand_1,EF-hand_1,EF-hand_7,EF-hand_7,EF-hand_8,EF-hand_8,EF-hand_8,EF-hand_8,EF-hand_6,EF-hand_6,EF-hand_6,EF-hand_6,EF-hand_5,EF-hand_5,EF-hand_5,EF-hand_5,EF-hand_9,EF-hand_9,EF-hand_4,EF-hand_4,SPARC_Ca_bdg,SPARC_Ca_bdg,UPF0154,UPF0154,UPF0154,RNA_pol_Rpb4,RNA_pol_Rpb4,EF-hand_11,EF-hand_11,Caleosin,Caleosin,Caleosin,MotA_activ,MotA_activ,SurA_N_2,SurA_N_2,Poly_export,Po…	-
evgtrinLocDN61415c3g1t8	476	158	0	57352591-57352715	PGSC0003DMT400013520	PGSC0003DMT400013520	peroxidase	-
evgtrinLocDN72822c1g4t2	493	100	0	55608682-55608750	-	-	SAM_1,SAM_1	-
evgtrinLocDN59706c2g3t4	1573	271	0	30204321-30204385	PGSC0003DMT400026995	PGSC0003DMT400026995	FA_hydroxylase,FA_hydroxylase,Homez	-
evgtrinLocDN56430c5g1t1	297	38	0	46634380-46634721	-	-	-	-
evgtrinLocDN71804c2g1t3	1577	348	0	30799063-30799143	-	PGSC0003DMT400081433	Spermine_synth,Spermine_synth,Spermine_synt_N,Spermine_synt_N,Methyltransf_25,MTS,Methyltransf_12,Methyltransf_12,Methyltransf_11,DUF43,Cons_hypoth95,Methyltransf_5,Methyltransf_30	-
evgtrinLocDN58148c1g1t2	1891	404	0	25509522-25527288	PGSC0003DMT400046369	PGSC0003DMT400046369	F-box,F-box,F-box-like,Kelch_6,Kelch_6,Kelch_6,Kelch_6	-
evgtrinLocDN58273c0g1t3	591	183	0	51531172-51531394	PGSC0003DMT400075881	PGSC0003DMT400075881	LRR_8,LRR_8	-
evgtrinLocDN57149c1g1t7	354	117	0	75854247-75854357	-	-	-	-
evgtrinLocDN58332c3g1t1	338	112	0	58798099-58798183	PGSC0003DMT400052781	PGSC0003DMT400052781	Stm1_N,Stm1_N,Stm1_N	-
evgtrinLocDN62880c2g2t2	1629	86	0	3304212-3304256	PGSC0003DMT400000919	-	-	-
evgtrinLocDN74422c5g1t7	529	156	0	32993327-32993862	PGSC0003DMT400028436	PGSC0003DMT400072165	NB-ARC,NACHT,RNase_H2-Ydr279,MutS_V	-
evgtrinLocDN72695c6g3t3	380	58	0	34355346-34355727	PGSC0003DMT400041559	-	-	-
evgtrinLocDN67836c0g1t4	413	125	0	57198211-57198363	PGSC0003DMT400043611	PGSC0003DMT400043609	LRR_8,LRR_8,LRR_8,LRR_4,LRR_4,LRR_4,LRR_4	-
evgtrinLocDN70966c0g2t4	563	187	0	57350611-57350770	PGSC0003DMT400061250	PGSC0003DMT400061250	FA_desaturase,DUF3341,DUF3341	-
evgtrinLocDN65206c1g1t1	2302	486	0	38862876-38862939	PGSC0003DMT400036997	PGSC0003DMT400063067	ABC_tran,ABC_membrane,SMC_N,SMC_N,SMC_N,AAA_16,AAA_22,AAA_30,AAA_29,AAA_21,AAA_21,Zeta_toxin,Zeta_toxin,ABC_ATPase,ABC_ATPase,AAA_5,AAA_5,RsgA_GTPase,AAA,AAA,AAA_15,AAA_15,AAA_33,AAA_25,Cytidylate_kin,AAA_28,AAA_23,Rad17,Rad17,AAA_18,AAA_18	-
evgtrinLocDN61964c1g1t6	374	36	0	65089074-65089187	-	-	-	-
evgtrinLocDN62154c1g2t2	897	296	0	75982826-75982935	PGSC0003DMT400048519	PGSC0003DMT400048519	RRM_1,RRM_1,eIF3g,eIF3g,zf-CCHC_3,zf-CCHC_3,zf-CCHC,zf-CCHC,RRM_5,PHD_4,RapA_C,zf-CCHC_2,zf-CCHC_2,IBR,IBR,zf-CCHC_4,zf-CCHC_4,zf-HIT,zf-HIT,zf-CCHC_6,zf-CCHC_6	-
evgtrinLocDN68104c2g7t1	811	115	0	22157583-22159019	PGSC0003DMT400031197	PGSC0003DMT400031197	Tryp_alpha_amyl	-
evgtrinLocDN55580c2g1t4	693	147	0	43508710-43508758	PGSC0003DMT400059752	PGSC0003DMT400059752	Bet_v_1	-
evgtrinLocDN58973c0g4t1	846	154	0	61932083-61932221	PGSC0003DMT400030382	PGSC0003DMT400030382	HSP20,CS,CS,Imm53	-
evgtrinLocDN57007c1g1t5	307	85	0	46634380-46634761	PGSC0003DMT400063580	PGSC0003DMT400063580	TCTP	-
evgtrinLocDN61195c2g1t18	6154	1859	0	18960705-18962731	-	-	Tho2,Tho2,THOC2_N,THOC2_N,Thoc2	-
evgtrinLocDN60311c1g1t2	412	137	0	28377312-28377724	PGSC0003DMT400006234	PGSC0003DMT400006234	NB-ARC,AAA_22,AAA_16,AAA,ATPase_2,NACHT,AAA_14,AAA_18,AAA_2,AAA_23,Thymidylate_kin,ResIII,FTHFS,ABC_tran,DUF815,NTPase_1,Sigma54_activat,RNA_helicase,CbiA,ArsA_ATPase	-
evgtrinLocDN72266c1g1t8	477	136	0	48225665-48225719	PGSC0003DMT400081297	PGSC0003DMT400065027	Histone,CENP-T_C,CENP-S,CBFD_NFYB_HMF,TFIID-31kDa	-
evgtrinLocDN62623c1g1t2	1455	86	0	69707943-69708061	-	-	-	-
evgtrinLocDN67263c3g2t1	1411	131	0	15140944-15141139	-	-	DAG_kinase_N	-
evgtrinLocDN68716c2g1t4	1296	76	0	3825148-3826868	-	-	CPP1-like	-
evgtrinLocDN73223c1g1t1	249	34	0	42472790-42473040	PGSC0003DMT400095923	-	-	-
evgtrinLocDN71935c7g1t5	259	71	0	77995992-77996099	-	-	-	-
evgtrinLocDN73668c4g1t4	676	115	0	78460365-78460454	PGSC0003DMT400051510	PGSC0003DMT400051510	Inhibitor_I29,UBA2_C	-
evgtrinLocDN70875c0g1t7	4144	146	0	78774369-78774434	PGSC0003DMT400055030	PGSC0003DMT400055030	zf-C2H2_3,PsaA_PsaB	-
evgtrinLocDN63755c9g1t1	256	37	0	52985504-52985715	-	-	-	-
evgtrinLocDN73302c5g1t2	377	44	0	53078019-53078107	-	-	-	-
evgtrinLocDN74377c1g1t1	428	142	0	83397919-83398021	PGSC0003DMT400011639	PGSC0003DMT400011639	NB-LRR	-
evgtrinLocDN65307c1g1t1	445	128	0	61185271-61185411	-	PGSC0003DMT400040062	peroxidase	-
evgtrinLocDN57710c9g1t1	308	31	0	35190782-35190999	-	-	EF-hand_7,EF-hand_8	-
evgtrinLocDN68246c1g1t7	554	184	0	12378062-12380264	PGSC0003DMT400004808	PGSC0003DMT400004808	PGM_PMM_III,PGM_PMM_IV	-
evgtrinLocDN72695c6g3t2	289	33	0	34355437-34355727	PGSC0003DMT400041559	-	-	-
evgtrinLocDN64099c0g1t1	318	105	0	28623125-28623443	PGSC0003DMT400082131	PGSC0003DMT400011589	-	-
evgtrinLocDN73826c1g2t6	391	38	0	22626569-22626949	-	-	-	-
evgtrinLocDN56156c1g1t4	410	59	0	84093492-84093580	PGSC0003DMT400012194	-	-	-
evgtrinLocDN59745c0g1t6	1078	352	0	62083126-62083158	PGSC0003DMT400075881	PGSC0003DMT400075881	LRR_4,LRR_4,LRR_4,LRR_4,LRR_4	-
evgtrinLocDN70507c2g1t1	1774	70	0	50304914-50304958	PGSC0003DMT400009805	-	-	-
evgtrinLocDN68420c2g3t1	466	119	0	18964866-18965495	PGSC0003DMT400041085	-	-	-
evgtrinLocDN72666c3g1t1	382	60	0	21183704-21183990	-	-	RNase_H_2	-
evgtrinLocDN53936c0g1t16	367	110	0	58867697-58867799	PGSC0003DMT400044944	PGSC0003DMT400044944	Gp_dh_N,DapB_N	-
evgtrinLocDN61593c0g1t1	876	180	0	52609024-52609241	PGSC0003DMT400032978	PGSC0003DMT400032978	RuBisCO_small,RbcS,Ifi-6-16	-
evgtrinLocDN72570c0g8t1	328	109	0	68091587-68091622	PGSC0003DMT400033101	PGSC0003DMT400033059	UDPGT,Cerato-platanin	-
evgtrinLocDN74383c4g2t8	329	37	0	57473837-57473995	PGSC0003DMT400019338	-	-	-
evgtrinLocDN58834c2g2t4	233	35	0	39966526-39966759	-	-	-	-
evgtrinLocDN70812c3g2t2	2322	596	0	52707615-52707681	PGSC0003DMT400006627	PGSC0003DMT400006627	PhoLip_ATPase_C,Hydrolase,Hydrolase,Hydrolase_3,Hydrolase_3,DUF4064	-
evgtrinLocDN61638c2g1t4	2308	612	0	81641190-81641293	PGSC0003DMT400022135	PGSC0003DMT400022135	LRR_8,LRR_8,LRR_8,LRR_8,LRR_8,LRR_8,LRR_8,LRR_8,LRR_8,LRR_4,LRR_4,LRR_4,LRR_4,LRR_4,LRR_4,LRR_4,LRR_4,LRR_4,LRR_4,LRR_4,LRR_4,PDGF_N	-
evgtrinLocDN73166c4g2t1	295	69	0	45596839-45596955	-	-	-	-
evgtrinLocDN70787c0g7t1	364	50	0	56302928-56302973	PGSC0003DMT400058634	PGSC0003DMT400058634	-	-
evgtrinLocDN64121c0g5t2	1303	258	0	72825689-72825744	PGSC0003DMT400074346	PGSC0003DMT400074346	FA_hydroxylase,FA_hydroxylase	-
evgtrinLocDN63168c3g1t13	426	141	0	33135355-33135389	-	-	-	-
evgtrinLocDN70007c0g1t12	813	65	0	44830830-44831521	PGSC0003DMT400053171	-	DUF4750	-
evgtrinLocDN73757c9g1t1	452	131	0	39223752-39223978	-	PGSC0003DMT400002701	TPT,Rhomboid	-
evgtrinLocDN66026c3g1t1	606	145	0	52008693-52008929	PGSC0003DMT400018494	PGSC0003DMT400075164	p450	-
evgtrinLocDN72923c2g2t1	1264	277	0	53523612-53523813	PGSC0003DMT400081934	PGSC0003DMT400081934	adh_short_C2,adh_short,KR,KR,Epimerase,3Beta_HSD,PELOTA_1,PELOTA_1	-
evgtrinLocDN73888c3g4t1	260	39	0	33872678-33872954	PGSC0003DMT400059724	-	-	-
evgtrinLocDN54614c13g1t1	265	38	0	56363033-56363122	-	-	-	-
evgtrinLocDN68433c2g1t7	254	30	0	46164120-46164374	-	-	-	-
evgtrinLocDN70635c0g3t2	679	73	0	73473643-73473697	PGSC0003DMT400047316	PGSC0003DMT400047316	DUF3774	-
evgtrinLocDN58741c2g1t4	453	105	0	81747921-81747970	PGSC0003DMT400016372	PGSC0003DMT400056711	Pkinase_Tyr,Pkinase,DUF5442	-
evgtrinLocDN72080c0g2t5	492	119	0	46472730-46472946	PGSC0003DMT400050900	PGSC0003DMT400040307	p450,Glyco_transf_4	-
evgtrinLocDN72989c2g5t9	834	160	0	66267273-66267398	PGSC0003DMT400066386	PGSC0003DMT400066392	Abhydrolase_3	-
evgtrinLocDN70356c1g1t2	3865	1223	0	59401000-59401148	PGSC0003DMT400072223	PGSC0003DMT400072223	SF3b1,SF3b1,HEAT,HEAT,HEAT,HEAT,HEAT,HEAT,HEAT,HEAT,HEAT,HEAT,HEAT_2,HEAT_2,HEAT_2,HEAT_2,HEAT_2,HEAT_2,HEAT_2,HEAT_2,HEAT_EZ,HEAT_EZ,HEAT_EZ,HEAT_EZ,HEAT_EZ,HEAT_EZ,Cnd1,Cnd1,Cnd1,Cnd1,Cnd1,Cnd1,Vac14_Fab1_bd,Vac14_Fab1_bd,Vac14_Fab1_bd,Vac14_Fab1_bd,Dopey_N,Dopey_N,Dopey_N,ParcG,ParcG,ParcG,ParcG,ParcG,NUC173,NUC173,NUC173,NUC173,UME,UME,UME,UME,UME,UME,UME,MMS22L_C,MMS22L_C,Proteasom_PSMB,Prot…	-
evgtrinLocDN59150c1g1t12	407	90	0	30741359-30741800	PGSC0003DMT400075155	-	-	-
evgtrinLocDN61813c0g1t5	453	151	0	23246897-23247344	PGSC0003DMT400029708	PGSC0003DMT400072117	LRR_4,LRR_4,LRR_4,LRR_8,LRR_8	-
evgtrinLocDN64755c0g5t2	1926	437	0	55577749-55577800	PGSC0003DMT400034497	PGSC0003DMT400034497	F-box,F-box,F-box-like,F-box-like	-
evgtrinLocDN72666c1g6t1	242	35	0	27850233-27850502	-	-	-	-
evgtrinLocDN55449c4g1t2	1675	364	0	31546778-31556035	PGSC0003DMT400069125	PGSC0003DMT400069125	DUF676,PGAP1,Abhydrolase_6	-
evgtrinLocDN60407c2g5t3	615	199	0	19804160-19806492	PGSC0003DMT400065964	PGSC0003DMT400065964	Ion_trans_2,Ion_trans,cNMP_binding,Nbl1_Borealin_N,Mur_ligase,Mur_ligase	-
evgtrinLocDN61555c0g1t6	336	46	0	12395242-12395438	PGSC0003DMT400058223	-	-	-
evgtrinLocDN66086c0g2t4	675	70	0	64069336-64069427	PGSC0003DMT400058851	PGSC0003DMT400058851	-	-
evgtrinLocDN53968c1g1t9	824	197	0	45770471-45770863	PGSC0003DMT400079514	PGSC0003DMT400079514	AAA,AAA_16,AAA_16,AAA_5,AAA_5,Mg_chelatase,RuvB_N,IstB_IS21,ATPase,ATPase,AAA_22,AAA_22,Parvo_NS1,TIP49,RNA_helicase,AAA_18,AAA_18,AAA_24,AAA_33,AAA_33,AAA_33,Prot_ATP_ID_OB,ABC_tran,ABC_tran,NACHT,AAA_25,AAA_25,Sigma54_activat,PhoH,AAA_28,AAA_28,TsaE,ATPase_2,ATPase_2,AAA_11,AAA_11,Zeta_toxin,Zeta_toxin	-
evgtrinLocDN72303c1g3t1	717	124	0	54054264-54054456	-	-	-	-
evgtrinLocDN61974c7g1t1	349	61	0	16810504-16810760	-	-	-	-
evgtrinLocDN62250c0g1t5	307	57	0	22853972-22854278	-	-	Phage_holin_3_7	-
evgtrinLocDN67167c0g2t10	1118	162	0	74786251-74786362	PGSC0003DMT400007698	PGSC0003DMT400007698	Pkinase,Pkinase_Tyr,Kdo,APH,APH,Haspin_kinase,Kinase-like	-
evgtrinLocDN161191c0g1t1	410	117	0	49729289-49729324	PGSC0003DMT400061130	PGSC0003DMT400061130	Cu_bind_like	-
evgtrinLocDN63167c1g1t3	386	123	0	12638116-12639625	-	PGSC0003DMT400004878	RGP,Glycos_transf_2	-
evgtrinLocDN67506c1g1t3	309	102	0	22142508-22142900	PGSC0003DMT400031195	PGSC0003DMT400031195	peroxidase	-
evgtrinLocDN61970c2g1t7	458	127	0	73181186-73181237	PGSC0003DMT400054878	-	-	-
evgtrinLocDN59587c1g1t3	394	120	0	36287823-36288212	PGSC0003DMT400054278	PGSC0003DMT400054278	p450	-
evgtrinLocDN74007c1g1t12	1447	406	0	70626319-70626434	-	PGSC0003DMT400048966	SBF,SBF_like,LapA_dom,LapA_dom,LapA_dom,DUF5037	-
evgtrinLocDN56355c3g3t1	724	95	0	12325155-12325312	-	-	-	-
evgtrinLocDN72294c0g1t1	311	102	0	71891995-71892063	PGSC0003DMT400081914	PGSC0003DMT400081912	-	-
evgtrinLocDN69696c3g2t3	377	43	0	35181038-35181348	PGSC0003DMT400011861	-	-	-
evgtrinLocDN60609c3g4t1	401	57	0	67142822-67142946	-	-	-	-
evgtrinLocDN73824c4g1t8	378	119	0	60067016-60067161	PGSC0003DMT400045772	PGSC0003DMT400045772	PUNUT,Phage_holin_4_2,Nuc_sug_transp,Proton_antipo_C,DUF1195,DUF4282	-
evgtrinLocDN73888c3g8t1	243	65	0	47733202-47733258	-	PGSC0003DMT400020052	Bet_v_1	-
evgtrinLocDN59980c0g1t7	923	252	0	28003575-28003901	PGSC0003DMT400025432	PGSC0003DMT400025432	LRR_8,LRR_8,LRR_8,LRR_8,LRR_4,LRR_4,LRR_4,LRR_4	-
evgtrinLocDN58728c2g1t1	297	38	0	42674229-42674390	-	-	-	-
evgtrinLocDN65727c0g3t7	329	54	0	76730678-76730732	-	-	-	-
evgtrinLocDN57715c4g1t1	332	104	0	66358565-66358628	PGSC0003DMT400076601	PGSC0003DMT400076601	HSP90,DUF4976	-
evgtrinLocDN56861c0g1t26	628	185	0	67424454-67424577	PGSC0003DMT400065668	PGSC0003DMT400065667	LRR_4,LRR_4,LRR_4,LRR_4,LRR_4,LRR_8,LRR_8	-
evgtrinLocDN64375c3g1t3	661	62	0	12642798-12643459	PGSC0003DMT400004880	-	-	-
evgtrinLocDN55915c0g2t2	684	80	0	69165752-69165822	PGSC0003DMT400017477	PGSC0003DMT400017477	-	-
evgtrinLocDN74427c22g4t1	211	31	0	72178477-72178537	-	-	-	-
evgtrinLocDN64189c0g1t18	630	202	0	62111099-62111159	PGSC0003DMT400050640	PGSC0003DMT400050640	LRR_8,LRR_8,LRR_8,LRR_4,LRR_4,LRR_4,LRR_4,LRR_4,LRR_4,LRR_4,LRR_1,LRR_1,LRR_1,LRR_1	-
evgtrinLocDN61385c2g1t4	661	100	0	79153686-79153792	PGSC0003DMT400077568	PGSC0003DMT400077568	-	-
evgtrinLocDN70541c1g3t7	962	145	0	85734772-85734861	PGSC0003DMT400058159	PGSC0003DMT400058159	AAA_assoc	-
evgtrinLocDN58821c2g1t7	2130	621	0	65695427-65695554	PGSC0003DMT400056392	PGSC0003DMT400056392	FH2,CD34_antigen,Sarcoglycan_2,YrhC,YrhC,EphA2_TM	-
evgtrinLocDN67653c0g1t11	809	196	0	63234804-63465366	PGSC0003DMT400016177	PGSC0003DMT400016177	C1_2,C1_2,C1_2,C1_1,C1_1,C1_1,PHD,PHD,PHD,Zn_ribbon_17,Zn_ribbon_17,Zn_ribbon_17	-
evgtrinLocDN66880c2g1t1	672	111	0	46832854-46833233	PGSC0003DMT400001938	PGSC0003DMT400001938	Thymidylat_synt	-
evgtrinLocDN63590c2g3t5	1028	121	0	58560409-58560561	PGSC0003DMT400019113	-	-	-
evgtrinLocDN58552c1g1t1	778	119	0	51253780-51254038	PGSC0003DMT400000864	PGSC0003DMT400000864	PsbX,Bacteriocin_IIc,Bacteriocin_IIc,IncD,Mucin15,Mucin15	-
evgtrinLocDN70007c0g1t4	225	40	0	44831150-44831463	PGSC0003DMT400053171	-	-	-
evgtrinLocDN66448c2g1t6	276	34	0	37397025-37397411	-	-	-	-
evgtrinLocDN68493c0g1t11	2098	532	0	12596308-12599399	PGSC0003DMT400004871	PGSC0003DMT400004871	-	-
evgtrinLocDN68246c1g1t10	1917	61	0	12378085-12380093	PGSC0003DMT400004808	-	-	-
evgtrinLocDN71081c2g1t3	616	186	0	12560531-12561147	PGSC0003DMT400004869	PGSC0003DMT400004869	-	-
evgtrinLocDN62179c2g4t1	237	55	0	12362321-12362558	PGSC0003DMT400004844	PGSC0003DMT400004844	Peptidase_M10	-
evgtrinLocDN67221c0g1t1	330	110	0	31260411-31260513	PGSC0003DMT400019420	PGSC0003DMT400019420	PTR2,TUG-UBL1	-
evgtrinLocDN62313c0g3t1	483	160	0	43506124-43506598	-	PGSC0003DMT400043219	-	-
evgtrinLocDN72544c1g4t1	1419	310	0	49398277-49398586	PGSC0003DMT400042758	PGSC0003DMT400016803	LRR_4,LRR_4,LRR_4,LRR_4,LRR_4,LRR_4,LRR_4	-
evgtrinLocDN64959c1g1t7	351	46	0	1329830-1330147	-	-	-	-
evgtrinLocDN66472c1g5t1	427	128	0	36008583-36009001	PGSC0003DMT400018497	PGSC0003DMT400018498	p450,Chordopox_G3,Chordopox_G3	-
evgtrinLocDN59112c0g1t1	548	152	0	84156002-84156097	-	PGSC0003DMT400021824	DUF3474,FA_desaturase,DUF788	-
evgtrinLocDN69214c1g1t7	672	208	0	52387860-52388085	PGSC0003DMT400028843	PGSC0003DMT400028843	LRR_8,LRR_8,LRR_8,LRR_8,LRR_4,LRR_4,LRR_4,LRR_4,LRR_4,LRR_4,CDC13_N,LRR_1,LRR_1,LRR_1,LRR_1,LRR_1,LRR_1	-
evgtrinLocDN54745c0g2t2	870	159	0	11376975-11378403	PGSC0003DMT400028367	PGSC0003DMT400028367	RNA_pol_Rpc4	-
evgtrinLocDN68433c2g4t3	203	65	0	50990165-50990254	PGSC0003DMT400014493	-	-	-
evgtrinLocDN64912c17g1t1	315	47	0	12462341-12462644	-	-	-	-
evgtrinLocDN65155c4g1t3	2724	245	0	14654067-14654522	PGSC0003DMT400062956	PGSC0003DMT400062956	UbiA,FA_desaturase	-
evgtrinLocDN63167c1g3t2	310	103	0	12639637-12639915	-	PGSC0003DMT400004878	RGP	-
evgtrinLocDN61630c1g1t2	485	106	0	47672567-47672821	-	-	-	-
evgtrinLocDN57255c0g2t1	468	114	0	83073441-83073506	-	-	-	-
evgtrinLocDN68680c2g5t8	448	67	0	23339240-23339538	-	-	-	-
evgtrinLocDN62739c1g2t1	322	64	0	40311982-40312130	-	-	GTP_EFTU,UCH_N,UCH_N	-
evgtrinLocDN74193c1g1t3	957	78	0	52206562-52206792	-	-	-	-
evgtrinLocDN69460c1g1t5	315	50	0	75715167-75715277	-	-	-	-
evgtrinLocDN71339c0g1t3	1617	252	0	26275253-26275301	PGSC0003DMT400025219	PGSC0003DMT400025219	PfkB,PfkB	-
evgtrinLocDN61976c0g1t22	1099	366	0	73751546-73751658	PGSC0003DMT400075881	PGSC0003DMT400075881	LRR_4,LRR_4,LRR_4,LRR_4,LRR_4,LRR_4,LRR_4,LRR_4	-
evgtrinLocDN55007c0g1t2	1329	326	0	21761878-21766926	PGSC0003DMT400059682	PGSC0003DMT400059682	DUF296,AT_hook,AT_hook	-
evgtrinLocDN70892c3g3t3	386	40	0	48019570-48019797	-	-	-	-
evgtrinLocDN64659c0g1t2	690	101	0	31260361-31260842	PGSC0003DMT400016889	-	-	-
evgtrinLocDN73670c9g3t4	429	143	0	71525421-71525516	PGSC0003DMT400034124	PGSC0003DMT400034124	ABC2_membrane,ABC2_membrane_3	-
evgtrinLocDN74000c18g1t5	2478	542	0	38863071-38864983	PGSC0003DMT400018237	PGSC0003DMT400018237	C2	-
evgtrinLocDN67591c2g1t2	323	107	0	39435853-39436033	PGSC0003DMT400002042	-	DUF4721	-
evgtrinLocDN56321c0g1t5	1658	75	0	39896531-39896584	PGSC0003DMT400059600	-	PsbI	-
evgtrinLocDN69660c1g4t1	718	178	0	69654734-69654853	PGSC0003DMT400004275	PGSC0003DMT400004275	PGG	-
evgtrinLocDN72151c1g1t14	525	75	0	50502085-50502356	-	-	-	-
evgtrinLocDN56417c7g1t1	360	48	0	25221248-25221519	-	-	-	-
evgtrinLocDN60169c5g1t1	205	58	0	12638314-12638462	-	-	Trefoil	-
evgtrinLocDN60768c0g1t3	1439	435	0	57473837-57473919	PGSC0003DMT400019338	PGSC0003DMT400019338	Rad9,Rad1	-
evgtrinLocDN66948c0g1t6	454	140	0	21356778-21464709	PGSC0003DMT400069034	-	-	-
evgtrinLocDN56467c4g1t1	237	52	0	33875642-33875868	-	PGSC0003DMT400020052	Bet_v_1	-
evgtrinLocDN73750c1g3t4	2227	344	0	48658691-48658901	PGSC0003DMT400028724	PGSC0003DMT400028724	TPR_19,TPR_19,TPR_19,TPR_19,TPR_16,TPR_16,TPR_16,TPR_2,TPR_2,TPR_2,TPR_2,TPR_14,TPR_14,TPR_14,TPR_14,TPR_14,TPR_6,TPR_6,TPR_6,TPR_1,TPR_1,TPR_1,TPR_1,TPR_17,TPR_17,TPR_17,TPR_17,DUF4919,DUF4919,DUF4919,TPR_11,TPR_11,TPR_11,DUF1103,HrpB1_HrpK,HrpB1_HrpK,Coatomer_E,Coatomer_E,TPR_9,TPR_9,TPR_9,TPR_20,TPR_20,Telomere_reg-2,Telomere_reg-2,ANAPC3,ANAPC3,TPR_8,TPR_8,TPR_8,TPR_8,RPN7,RPN7,TPR_7,TPR_7,TP…	-
evgtrinLocDN59739c0g1t17	707	213	0	80013263-80013363	PGSC0003DMT400077735	PGSC0003DMT400077735	NB-ARC,NB-ARC,AAA_16,AAA_16,PLU-1,Roc,Roc,AAA,AAA,AAA,RPW8,RPW8,PspA_IM30,AAA_18,AAA_18,T3SS_needle_E,AAA_33,AAA_33,Sigma54_activat,Sigma54_activat,Exonuc_VII_L,ABC_tran,ABC_tran,ArgK,ArgK,AAA_22,AAA_22,AAA_22,RsgA_GTPase,RsgA_GTPase,Syntaxin-6_N,Syntaxin-6_N	-
evgtrinLocDN70323c1g2t1	2081	595	0	55031749-55031928	PGSC0003DMT400056523	PGSC0003DMT400056523	Cu-oxidase_2,Cu-oxidase_2,Cu-oxidase_2,Cu-oxidase_2,Cu-oxidase,Cu-oxidase,Cu-oxidase_3,Cu-oxidase_3,Cu-oxidase_3	-
evgtrinLocDN63724c10g1t4	976	160	0	65468411-65901199	PGSC0003DMT400012565	PGSC0003DMT400012565	Lig_chan	-
evgtrinLocDN64905c5g3t5	742	220	0	27972098-27972148	PGSC0003DMT400059832	PGSC0003DMT400020969	GTP_EFTU,GTP_EFTU_D2,GTP_EFTU_D2,GTP_EFTU_D4	-
evgtrinLocDN55495c2g2t4	1355	87	0	65773186-65773302	-	-	-	-
evgtrinLocDN59686c0g1t5	662	196	0	61427714-61427853	PGSC0003DMT400074526	PGSC0003DMT400074526	C1_2,C1_2,C1_2,C1_1,C1_1,C1_1,PHD,PHD,PHD,Zf_RING,Zf_RING,Zf_RING,Zn_ribbon_17,Zn_ribbon_17,Zn_ribbon_17	-
evgtrinLocDN58982c3g6t1	835	278	0	54681508-54681602	PGSC0003DMT400019327	PGSC0003DMT400019326	NB-ARC,NACHT,AAA,KNTase_C	-
evgtrinLocDN59904c0g1t2	2988	314	0	12380838-12384756	PGSC0003DMT400004848	PGSC0003DMT400004848	PhoQ_Sensor	-
evgtrinLocDN69054c1g2t2	395	131	0	48150209-48150270	PGSC0003DMT400043614	PGSC0003DMT400043610	-	-
evgtrinLocDN67064c2g3t1	389	129	0	60231902-60232027	PGSC0003DMT400041513	PGSC0003DMT400041513	PA,Peptidase_S8	-
evgtrinLocDN53918c2g1t1	579	190	0	71789247-71789362	PGSC0003DMT400022574	PGSC0003DMT400012732	Tubulin,Tubulin_3	-
evgtrinLocDN72989c2g5t6	395	131	0	66267273-66267398	PGSC0003DMT400066386	PGSC0003DMT400066386	Abhydrolase_3	-
evgtrinLocDN66026c2g1t3	325	44	0	79339125-79339219	PGSC0003DMT400034407	-	-	-
evgtrinLocDN73969c2g5t1	269	31	0	71409644-71409760	-	-	-	-
evgtrinLocDN73771c19g1t1	312	103	0	21463869-21464159	-	PGSC0003DMT400069033	Chitin_bind_1,Atracotoxin	-
evgtrinLocDN63456c2g3t5	616	120	0	23476769-23477490	PGSC0003DMT400041339	PGSC0003DMT400041339	SAM_decarbox	-
evgtrinLocDN67663c1g1t7	490	161	0	41003311-41003528	PGSC0003DMT400019329	PGSC0003DMT400041024	NB-ARC,AAA_22,AAA,AAA_16,AAA_16,TniB,AAA_18,NACHT,AAA_14,RuvB_N,AAA_33,DOT1,DOT1,Sigma54_activat,Sigma54_activat,AAA_17,AAA_17	-
evgtrinLocDN57423c0g1t1	1038	284	0	12553099-12556507	PGSC0003DMT400004895	PGSC0003DMT400051040	Adenine_glyco,HhH-GPD	-
evgtrinLocDN74094c3g1t4	1237	391	0	70944569-70944680	PGSC0003DMT400032643	PGSC0003DMT400032643	Transferase	-
evgtrinLocDN66170c3g1t1	232	35	0	47614687-47614733	-	-	-	-
evgtrinLocDN65053c0g1t3	2017	354	0	38069983-38070049	PGSC0003DMT400076608	PGSC0003DMT400076608	zf-RING_2,zf-RING_11,zf-RING_11,zf-rbx1,zf-C3HC4_2,zf-RING_5,zf-ANAPC11,zf-C3HC4,zf-RING_UBOX,zf-RING_UBOX,zf-C3HC4_3,Prok-RING_4,zf-HC5HC2H_2,zf-HC5HC2H,Zn_ribbon_17,FANCL_C	-
evgtrinLocDN63376c5g1t1	337	112	0	82390722-82390820	PGSC0003DMT400078155	PGSC0003DMT400001072	CENP-T_C,CBFD_NFYB_HMF,TAF,TAF,Histone,CENP-S,TFIID-31kDa,Bromo_TP	-
evgtrinLocDN61379c4g1t11	1847	126	0	8853852-8855084	PGSC0003DMT400037702	PGSC0003DMT400041106	RVT_3,RVT_3,RNase_H	-
evgtrinLocDN72056c4g1t1	351	113	0	55349583-55349737	PGSC0003DMT400004371	-	zf-C2H2_6,zf-C2H2_6,Yippee-Mis18,Yippee-Mis18,zf-AN1,zf-AN1,zf-C2H2,zf-C2H2,zf-C2H2,zf-C2H2,zf-C2H2,zf-C2H2_4,zf-C2H2_4,zf-C2H2_4,zf-C2H2_4	-
evgtrinLocDN60516c0g1t14	1747	444	0	51715812-51715890	PGSC0003DMT400026334	PGSC0003DMT400026334	DWNN,zf-CCHC_2,U-box,Rubredoxin,Rubredoxin,zf-RING_2,zf-C3HC4	-
evgtrinLocDN65419c1g2t1	559	100	0	42809098-42809327	-	PGSC0003DMT400077568	-	-
evgtrinLocDN74179c9g4t5	253	39	0	12462338-12462591	PGSC0003DMT400004861	-	NAD_binding_2	-
evgtrinLocDN65908c1g1t1	265	75	0	55371193-55371261	PGSC0003DMT400025429	-	-	-
evgtrinLocDN57381c1g2t7	776	165	0	39305439-39306379	PGSC0003DMT400058594	PGSC0003DMT400058594	Pyridoxal_deC,DUF1725,DUF1725	-
evgtrinLocDN64137c1g1t11	237	65	0	30740994-30741325	PGSC0003DMT400075155	PGSC0003DMT400075153	CCT_2	-
evgtrinLocDN58537c0g1t2	327	101	0	69337843-69337924	-	-	-	-
evgtrinLocDN63095c10g1t1	212	65	0	39435231-39435471	PGSC0003DMT400002037	-	-	-
evgtrinLocDN68433c2g1t2	300	100	0	61042490-61042535	PGSC0003DMT400014493	PGSC0003DMT400014493	Prenyltrans,Prenyltrans	-
evgtrinLocDN70558c3g1t3	869	168	0	68267419-68267498	PGSC0003DMT400073558	PGSC0003DMT400073558	DUF1068	-
evgtrinLocDN56190c0g3t2	338	41	0	49424799-49425128	PGSC0003DMT400042094	-	-	-
evgtrinLocDN67859c3g2t3	336	112	0	28376935-28376988	PGSC0003DMT400006234	PGSC0003DMT400006234	-	-
evgtrinLocDN57760c1g1t1	315	104	0	56167408-56167479	-	PGSC0003DMT400040062	peroxidase	-
evgtrinLocDN62728c2g1t19	746	221	0	44508604-44508807	PGSC0003DMT400035850	PGSC0003DMT400035850	Pkinase,Pkinase_Tyr	-
evgtrinLocDN68406c3g2t3	1091	198	0	22922306-22924020	PGSC0003DMT400056033	PGSC0003DMT400056033	Actin	-
evgtrinLocDN56430c1g1t2	443	113	0	46634380-46634917	PGSC0003DMT400063580	PGSC0003DMT400063580	TCTP	-
evgtrinLocDN74320c5g2t7	406	134	0	54456148-54456248	PGSC0003DMT400075105	-	-	-
evgtrinLocDN73824c4g1t10	1014	124	0	60067028-60067161	PGSC0003DMT400045772	PGSC0003DMT400045771	PUNUT,DHHC,DHHC	-
evgtrinLocDN67589c1g2t4	867	101	0	18195931-18201677	-	-	-	-
evgtrinLocDN61970c2g1t5	468	130	0	73181186-73181237	PGSC0003DMT400054878	-	TRPM_tetra	-
evgtrinLocDN74123c2g2t3	555	145	0	73678106-73678218	PGSC0003DMT400042829	PGSC0003DMT400042829	p450	-
evgtrinLocDN61010c1g1t21	222	43	0	28561331-28561649	-	-	-	-
evgtrinLocDN71151c0g4t3	205	34	0	47171596-47171794	-	-	-	-
evgtrinLocDN59181c1g2t7	978	71	0	53293014-53293220	PGSC0003DMT400095045	-	RVT_3,SKA2,DUF3763,DUF3763	-
evgtrinLocDN72666c2g1t9	236	54	0	34889910-34890096	PGSC0003DMT400006208	-	-	-
evgtrinLocDN73304c3g1t3	662	220	0	64789672-64789799	PGSC0003DMT400083265	PGSC0003DMT400083265	NB-ARC,NB-ARC,AAA,AAA_14,AAA_22,AAA_16,AAA_33,RuvB_N,AAA_24,ATPase_2,DnaB_C,NTPase_1,ArgK,AAA_18,ATPase,NACHT,TsaE,TsaE,AAA_17,AAA_17	-
evgtrinLocDN64038c1g2t2	384	127	0	43581493-43582047	PGSC0003DMT400083712	PGSC0003DMT400083712	-	-
evgtrinLocDN57974c0g2t2	746	215	0	52992622-52992829	PGSC0003DMT400019420	PGSC0003DMT400019420	PTR2	-
evgtrinLocDN55915c0g2t1	652	82	0	69165752-69165824	PGSC0003DMT400017476	PGSC0003DMT400017477	-	-
evgtrinLocDN63494c0g6t1	370	39	0	33135120-33135381	-	-	-	-
evgtrinLocDN58671c2g2t11	963	320	0	24933506-24934511	PGSC0003DMT400054260	PGSC0003DMT400054260	LRR_8,LRR_8,LRR_8,LRR_8,LRR_8,LRR_8,LRR_4,LRR_4,LRR_4,LRR_4,LRR_4,LRR_4,LRR_4,LRR_4,LRR_4,LRR_1,LRR_1,LRR_1,LRR_1,LRR_1,LRR_1,LRR_1,LRR_1,LRR_1,LRR_1,LRR_1,LRR_2,LRR_2,LRR_2,LRR_2,LRR_2,LRR_2,LRR_6,LRR_6,LRR_6,LRR_6,LRR_6,LRR_6,LRR_6,LRR_6,LRR_6,LRR_6,LRR_6,LRR_6,LRR_6	-
evgtrinLocDN61964c1g1t11	374	36	0	65089074-65089203	-	-	NIL	-
evgtrinLocDN68577c1g8t2	305	37	0	85071208-85071262	PGSC0003DMT400062367	-	-	-
evgtrinLocDN57187c0g1t2	1378	318	0	43338551-43339003	PGSC0003DMT400023527	PGSC0003DMT400023527	GUB_WAK_bind,EphA2_TM,EphA2_TM	-
evgtrinLocDN73966c9g3t5	371	122	0	59067147-59067204	PGSC0003DMT400060590	PGSC0003DMT400060590	-	-
evgtrinLocDN74027c3g1t11	2782	853	0	60526541-60526684	PGSC0003DMT400068189	PGSC0003DMT400068189	ANF_receptor,ANF_receptor,Lig_chan,Lig_chan,SBP_bac_3,Peripla_BP_6,Lig_chan-Glu_bd,MASE4	-
evgtrinLocDN49855c0g1t3	384	127	0	12461485-12461868	PGSC0003DMT400004861	PGSC0003DMT400004861	6PGD	-
evgtrinLocDN55185c0g1t4	793	75	0	52471883-52472106	PGSC0003DMT400070844	PGSC0003DMT400070844	Sorb,Sorb	-
evgtrinLocDN57381c1g2t2	785	213	0	41438031-41438612	PGSC0003DMT400058594	PGSC0003DMT400058594	Pyridoxal_deC,Met_gamma_lyase,DUF1725,DUF1725	-
evgtrinLocDN55738c3g1t2	452	150	0	69111211-69111285	PGSC0003DMT400022574	PGSC0003DMT400012732	Tubulin,Tubulin_3	-
evgtrinLocDN69143c0g1t15	556	185	0	49518949-49519195	PGSC0003DMT400083267	PGSC0003DMT400083267	LRR_4,LRR_4,LRR_4,LRR_4,LRR_8,LRR_8,LRR_8,LRR_1,LRR_1,LRR_1,LRR_1,UFD1,LRR_6,LRR_6,LRR_6,LRR_6	-
evgtrinLocDN55027c0g2t9	428	137	0	70717016-70717133	PGSC0003DMT400008722	PGSC0003DMT400008722	NB-ARC,AAA_22,AAA_16,AAA_16,AAA_33,RuvB_N,NACHT,AAA_18,ATPase,MMR_HSR1,SRPRB,AAA,RsgA_GTPase,NTPase_1,NTPase_1,NTPase_1,AAA_24,AAA_14,DnaB_C,Viral_helicase1,Mg_chelatase,FANCI_HD1,FANCI_HD1,RNA_helicase	-
evgtrinLocDN57799c3g5t1	473	125	0	48902861-48903003	-	-	-	-
evgtrinLocDN58258c0g1t2	1264	349	0	54627382-54627566	PGSC0003DMT400074744	PGSC0003DMT400074744	2OG-FeII_Oxy,DIOX_N,PAH,PAH,Strep_pep	-
evgtrinLocDN61974c4g1t2	1258	318	0	16810504-16810566	PGSC0003DMT400044217	PGSC0003DMT400044217	Ldh_1_N,Ldh_1_C,3Beta_HSD,PTSIIB_sorb	-
evgtrinLocDN67247c2g3t4	535	75	0	76132031-76132140	PGSC0003DMT400076826	PGSC0003DMT400076826	Motile_Sperm	-
evgtrinLocDN58664c1g2t2	874	63	0	49127289-49127539	PGSC0003DMT400032990	-	-	-
evgtrinLocDN58533c1g1t8	435	139	0	52519622-52519814	PGSC0003DMT400008722	PGSC0003DMT400008722	NB-ARC,AAA_22,AAA_16,AAA_33,NACHT,RuvB_N,MMR_HSR1,AAA,AAA_18,ATPase,AAA_14,Mg_chelatase,SRPRB,AAA_25,AAA_24,FTHFS	-
evgtrinLocDN71611c3g8t2	1703	71	0	62034673-62034796	PGSC0003DMT400048203	-	DUF5316,DUF1510	-
evgtrinLocDN55743c0g1t23	397	125	0	58446961-58447071	PGSC0003DMT400052955	PGSC0003DMT400054543	Ribosomal_S4e,KOW	-
evgtrinLocDN60748c2g2t4	589	130	0	75854858-75854966	-	PGSC0003DMT400056326	Retrotran_gag_2,Retrotrans_gag,Retrotrans_gag	-
evgtrinLocDN74427c23g1t3	5123	1604	0	39061614-39063973	PGSC0003DMT400022089	PGSC0003DMT400022089	AAA_12,AAA_11,AAA_11,AAA_11,AAA_19,AAA_19,AAA_30,AAA_30,AAA_30,AAA_30,UvrD-helicase,UvrD-helicase,UvrD-helicase,AAA_22,AAA_22,AAA_22,AAA_22,ResIII,ResIII,ResIII,Viral_helicase1,Viral_helicase1,Viral_helicase1,Viral_helicase1,Viral_helicase1,Viral_helicase1,Viral_helicase1,AAA_16,AAA_16,DEAD,DEAD,DEAD,DEAD,Helicase_RecD,Helicase_RecD,Helicase_RecD,AAA,AAA,AAA,DUF2075,DUF2075,DUF2075,DUF2075,AAA_29…	-
evgtrinLocDN64659c0g1t6	852	270	0	31260342-31260975	PGSC0003DMT400016889	PGSC0003DMT400019424	PTR2	-
evgtrinLocDN56730c0g1t4	1058	267	0	17529892-17532133	PGSC0003DMT400056344	PGSC0003DMT400056344	Glucosamine_iso	-
evgtrinLocDN53797c1g1t5	593	169	0	53723018-53723075	PGSC0003DMT400050664	PGSC0003DMT400050664	GTP_EFTU_D2,GTP_EFTU,GTP_EFTU_D4,FlpD	-
evgtrinLocDN69232c1g3t3	208	48	0	21207639-21207848	-	-	TUG-UBL1	-
evgtrinLocDN58025c0g1t1	502	163	0	69816108-69816211	PGSC0003DMT400061238	PGSC0003DMT400061238	FA_hydroxylase,FA_hydroxylase	-
evgtrinLocDN64375c3g1t5	413	48	0	12643103-12643512	PGSC0003DMT400004880	-	-	-
evgtrinLocDN56749c6g1t1	430	143	0	39435222-39436014	PGSC0003DMT400002036	-	Mhr1,Mhr1,Mhr1,Mhr1	-
evgtrinLocDN74321c2g1t6	349	47	0	59839972-59840030	PGSC0003DMT400056653	-	-	-
evgtrinLocDN63668c0g1t1	335	93	0	52985595-52985716	-	PGSC0003DMT400059349	Ribosomal_S4,RBDV_coat	-
evgtrinLocDN72679c4g1t5	311	103	0	74921893-74922001	PGSC0003DMT400005558	PGSC0003DMT400051271	GST_N,GST_N_3,GST_N_2	-
evgtrinLocDN73771c16g1t1	269	39	0	25110425-25110492	PGSC0003DMT400069033	-	Glyco_hydro_19	-
evgtrinLocDN70318c1g1t2	290	49	0	68316436-68316557	-	-	-	-
evgtrinLocDN74394c1g2t4	674	117	0	70331391-70331508	PGSC0003DMT400051247	PGSC0003DMT400024062	LRR_8,LRR_8,LRR_4,LRR_4,LRR_1,LRR_1,LRR_1,LRR_1,DUF4571,LRR_6,LRR_6,LRR_6,LRR_6	-
evgtrinLocDN72327c0g1t8	3368	868	0	76813429-76813531	PGSC0003DMT400025936	PGSC0003DMT400025936	Cation_ATPase_C,Cation_ATPase_C,Cation_ATPase_C,Hydrolase,DUF4479,DUF4479,DUF3087,DUF3087,DUF3087,DUF3087	-
evgtrinLocDN65748c0g1t4	2070	506	0	988424-990576	PGSC0003DMT400016296	PGSC0003DMT400016296	p450,Phage_gp53,Phage_gp53	-
evgtrinLocDN71906c0g1t1	4577	685	0	55252822-55252999	PGSC0003DMT400095861	PGSC0003DMT400095861	U-box,Arm,Arm,Arm,Arm,Arm,Arm,zf-Nse,zf-RING_UBOX,zf-RING_UBOX,V-ATPase_H_N,V-ATPase_H_N,Arm_2,Arm_2,zf-C3HC4_4	-
evgtrinLocDN66396c6g1t5	949	313	0	47146833-47146935	PGSC0003DMT400038719	PGSC0003DMT400038719	AAA,AAA_2,AAA_5,AAA_16,AAA_16,RuvB_N,AAA_22,AAA_22,TIP49,AAA_33,IstB_IS21,PhoH,PhoH,PhoH,AAA_18,Mg_chelatase,Mg_chelatase,ATPase,AAA_3,RNA_helicase,AAA_28,TsaE,AAA_24,Sigma54_activat,Sigma54_activat,DUF815,AAA_14,Parvo_NS1,AAA_11,AAA_11,AAA_25,AAA_25,AAA_19,AAA_19,ABC_tran,ABC_tran,ResIII,ResIII,AAA_17,Zeta_toxin,NACHT,NACHT,DUF2072,HAUS-augmin3	-
evgtrinLocDN65254c1g1t8	518	129	0	45884348-45884483	-	PGSC0003DMT400003226	Arf,Roc,G-alpha,Ras,Gtr1_RagA,SRPRB,FCD	-
evgtrinLocDN59587c1g1t5	316	35	0	36287549-36287955	PGSC0003DMT400056306	-	-	-
evgtrinLocDN61385c2g1t1	459	92	0	79153686-79153737	PGSC0003DMT400077567	PGSC0003DMT400077567	Orf78,DUF2207	-
evgtrinLocDN74330c3g2t3	441	144	0	54458917-54458989	PGSC0003DMT400081914	PGSC0003DMT400081914	2OG-FeII_Oxy	-
evgtrinLocDN64528c1g1t1	2225	499	0	56726802-56726963	PGSC0003DMT400039994	PGSC0003DMT400039994	Sugar_tr,MFS_1,MFS_1,TRI12,TRI12,MFS_4,MFS_4,MFS_4	-
evgtrinLocDN60788c0g1t18	720	215	0	79217922-79218028	PGSC0003DMT400037039	PGSC0003DMT400037039	p450	-
evgtrinLocDN65760c4g1t1	229	73	0	38869428-38869646	PGSC0003DMT400020094	-	-	-
evgtrinLocDN59608c1g1t6	323	50	0	40314277-40314422	-	-	-	-
evgtrinLocDN56143c0g1t1	528	75	0	69989751-69989855	PGSC0003DMT400070903	PGSC0003DMT400070903	-	-
evgtrinLocDN71081c2g6t2	359	104	0	12561725-12562084	PGSC0003DMT400004869	PGSC0003DMT400004869	Tower,Tower	-
evgtrinLocDN55027c0g2t8	420	135	0	52519638-52519814	PGSC0003DMT400008722	PGSC0003DMT400065670	NB-ARC,AAA_22,AAA_16,MMR_HSR1,RuvB_N,AAA_33,NACHT,ATPase,AAA,AAA_18,DnaB_C,RsgA_GTPase,Mg_chelatase,Viral_helicase1,AAA_24,Sigma54_activ_2,SRPRB,NTPase_1,RNA_helicase,AAA_28,AAA_28	-
evgtrinLocDN66086c0g2t2	785	207	0	64069336-64069426	PGSC0003DMT400058851	PGSC0003DMT400058851	-	-
evgtrinLocDN72333c4g2t2	367	122	0	41170400-41170693	PGSC0003DMT400081713	PGSC0003DMT400014547	DUF642,DUF642	-
evgtrinLocDN60503c0g2t1	425	141	0	53374746-53374950	PGSC0003DMT400086433	PGSC0003DMT400086433	Soc	-
evgtrinLocDN56621c1g1t2	1602	309	0	8020127-8021723	PGSC0003DMT400035635	PGSC0003DMT400035635	ZF-HD_dimer,Homeobox	-
evgtrinLocDN64130c2g1t4	470	112	0	66034411-66034536	PGSC0003DMT400045829	PGSC0003DMT400045829	DUF3482	-
evgtrinLocDN56076c0g2t1	1699	78	0	833663-834273	PGSC0003DMT400033881	-	-	-
evgtrinLocDN69992c2g2t2	1041	330	0	84073096-84073159	-	-	DS	-
evgtrinLocDN60166c7g1t1	285	62	0	67036152-67036242	-	PGSC0003DMT400080588	BAH	-
evgtrinLocDN64456c0g2t3	1869	357	0	12536100-12538168	PGSC0003DMT400004830	PGSC0003DMT400004830	HLH	-
evgtrinLocDN69159c5g1t8	307	101	0	83083073-83083175	PGSC0003DMT400068726	PGSC0003DMT400068726	Skp1,Skp1_POZ,Skp1_POZ,Skp1_POZ	-
evgtrinLocDN68319c0g1t11	519	173	0	28377259-28392640	PGSC0003DMT400006234	PGSC0003DMT400006234	NB-ARC,AAA_16,AAA_22,NACHT,ATPase_2,AAA,AAA_14,ABC_tran,AAA_18,AAA_23,AAA_2,RsgA_GTPase,CbiA	-
evgtrinLocDN61813c0g5t1	727	242	0	57833959-57834031	PGSC0003DMT400029718	PGSC0003DMT400029718	LRR_8,LRR_8,LRR_4,LRR_4,LRR_4	-
evgtrinLocDN68433c1g17t1	207	45	0	53522267-53522368	-	-	-	-
evgtrinLocDN68233c1g1t1	800	154	0	25241507-25241540	-	-	-	-
evgtrinLocDN70827c2g4t1	432	143	0	48171255-48171371	PGSC0003DMT400016484	PGSC0003DMT400016484	Aldo_ket_red	-
evgtrinLocDN65361c0g1t1	1102	242	0	67664275-67664369	PGSC0003DMT400076055	PGSC0003DMT400076055	PPO1_KFDV,PPO1_DWL,Tyrosinase,Tyrosinase	-
evgtrinLocDN73331c3g1t4	432	144	0	79217922-79218028	PGSC0003DMT400037039	PGSC0003DMT400037038	p450	-
evgtrinLocDN64972c0g1t6	241	42	0	39854307-39855640	PGSC0003DMT400031543	-	-	-
evgtrinLocDN56420c0g8t1	490	125	0	71407817-71407912	-	PGSC0003DMT400041500	Geminin	-
evgtrinLocDN47894c2g1t2	1102	255	0	18445588-18446690	PGSC0003DMT400068894	PGSC0003DMT400068894	DUF868,SR-25	-
evgtrinLocDN66641c0g1t2	1127	133	0	12393621-12397962	PGSC0003DMT400004851	PGSC0003DMT400004851	E1_dh	-
evgtrinLocDN68680c2g2t2	859	206	0	23319395-23319476	PGSC0003DMT400030337	PGSC0003DMT400030337	LRR_8,LRR_8,LRR_4,LRR_4,LRR_4,LRR_1,LRR_1,LRR_1,LRR_1,LRR_6,LRR_6,LRR_6,LRR_6,LRR_6,FNIP,FNIP,FNIP	-
evgtrinLocDN65642c0g1t3	1858	549	0	36618866-36621194	PGSC0003DMT400053967	PGSC0003DMT400053967	Terpene_synth_C,Terpene_synth_C,Terpene_synth,SWIRM,SWIRM,SpoIIE,SpoIIE,DUF2407,DUF2407,DUF2407	-
evgtrinLocDN72346c0g1t16	2040	617	0	31873579-31873912	PGSC0003DMT400002184	PGSC0003DMT400002184	Arm,Arm,Arm,Arm,Arm,Arm,KAP,KAP,Synaptonemal_3,Synaptonemal_3,Synaptonemal_3,DUF3361,DUF3361,DUF3361,DUF3361,ATP-synt_F,ATP-synt_F,ATP-synt_F,ATP-synt_F,ATP-synt_F,RTTN_N,RTTN_N,RTTN_N,RTTN_N	-
evgtrinLocDN61593c0g1t4	597	123	0	72505133-72505239	PGSC0003DMT400050381	PGSC0003DMT400050381	RuBisCO_small	-
evgtrinLocDN62397c1g3t2	223	31	0	48871113-48871224	-	-	-	-
evgtrinLocDN68036c0g1t9	2290	732	0	55349561-55349635	PGSC0003DMT400004371	PGSC0003DMT400004371	-	-
evgtrinLocDN66026c2g1t1	279	66	0	84714762-84714862	PGSC0003DMT400063966	-	-	-
evgtrinLocDN58783c1g2t4	496	164	0	25108354-25114949	PGSC0003DMT400069033	PGSC0003DMT400069033	Glyco_hydro_19	-
evgtrinLocDN65610c0g3t1	771	221	0	58096735-58096885	PGSC0003DMT400028691	PGSC0003DMT400028417	NB-ARC,AAA_22,NACHT,Thioredoxin_7,Thioredoxin_7,AAA_14,AAA_16,TniB,AAA,Septin,Roc,AAA_33	-
evgtrinLocDN68007c1g1t3	1465	392	0	63569765-63569804	PGSC0003DMT400022258	PGSC0003DMT400022258	Chal_sti_synt_N,Chal_sti_synt_N,Chal_sti_synt_C,ACP_syn_III,ACP_syn_III_C,FAE1_CUT1_RppA,RNA_replicase_B	-
evgtrinLocDN58849c0g1t2	223	35	0	12639695-12639898	PGSC0003DMT400004878	-	-	-
evgtrinLocDN64995c11g1t1	252	52	0	46634386-46634449	-	-	-	-
evgtrinLocDN64740c0g1t11	262	33	0	69619451-69619570	PGSC0003DMT400074902	-	zf-C2H2,zf-met,HTH_30,zf-C2H2_4	-
evgtrinLocDN59890c2g3t2	207	46	0	82241778-82241814	PGSC0003DMT400080907	-	-	-
evgtrinLocDN67829c0g2t3	203	57	0	4475929-4476334	PGSC0003DMT400008396	-	-	-
evgtrinLocDN69143c0g1t10	1219	397	0	56933011-56933173	PGSC0003DMT400013241	PGSC0003DMT400013241	LRR_8,LRR_8,LRR_8,LRR_8,LRR_8	-
evgtrinLocDN65760c13g1t1	236	57	0	40932164-40932818	-	PGSC0003DMT400008970	Phosphorylase	-
evgtrinLocDN68999c3g1t4	335	100	0	30741313-30741729	PGSC0003DMT400075155	-	-	-
evgtrinLocDN59029c0g1t7	613	190	0	69368219-69368256	PGSC0003DMT400053809	PGSC0003DMT400042752	NB-ARC	-
evgtrinLocDN62060c3g1t1	352	116	0	32154369-32154984	-	PGSC0003DMT400054327	-	-
evgtrinLocDN74094c3g2t1	773	171	0	70944628-70944680	PGSC0003DMT400086558	PGSC0003DMT400086558	Transferase,DUF3877	-
evgtrinLocDN74179c17g1t1	240	33	0	12461258-12461488	-	-	-	-
evgtrinLocDN70038c1g1t2	952	219	0	53688679-53688877	PGSC0003DMT400008729	PGSC0003DMT400016766	FA_hydroxylase,Cation_ATPase_C	-
evgtrinLocDN60496c3g1t10	1080	308	0	49633976-49634137	PGSC0003DMT400084137	PGSC0003DMT400010931	Vac14_Fab1_bd,Vac14_Fab1_bd,Vac14_Fab1_bd,Vac14_Fab1_bd,HEAT_EZ,HEAT_EZ,HEAT_EZ,HEAT,HEAT,HEAT,HEAT,HEAT_2,HEAT_2,HEAT_2,DrsE_2,DrsE_2	-
evgtrinLocDN74017c2g3t2	387	128	0	73837226-73837338	PGSC0003DMT400046894	PGSC0003DMT400046894	-	-
evgtrinLocDN69660c1g4t3	476	153	0	79291854-79291960	PGSC0003DMT400080032	PGSC0003DMT400080029	PGG	-
evgtrinLocDN58025c0g1t3	632	210	0	69816157-69816211	PGSC0003DMT400061238	PGSC0003DMT400061238	FA_hydroxylase,FA_hydroxylase,HupE_UreJ,HupE_UreJ	-
evgtrinLocDN58868c0g1t7	462	133	0	43084610-43085121	PGSC0003DMT400030110	PGSC0003DMT400012732	Tubulin,Tubulin_3	-
evgtrinLocDN64074c6g8t1	1427	169	0	24876512-24877060	PGSC0003DMT400065957	PGSC0003DMT400065957	F-box-like,F-box	-
evgtrinLocDN63126c9g1t1	212	43	0	52994044-52994227	-	-	-	-
evgtrinLocDN73680c0g4t1	216	50	0	45878659-45878783	-	-	-	-
evgtrinLocDN58864c0g1t2	810	144	0	84826370-84826462	PGSC0003DMT400033759	PGSC0003DMT400033759	PLAC8	-
evgtrinLocDN67529c5g1t1	449	149	0	41170482-41885466	PGSC0003DMT400081713	PGSC0003DMT400017671	DUF642,DUF642	-
evgtrinLocDN64456c0g1t10	506	100	0	29082263-29083047	-	-	Ribosomal_S4e,Ribosomal_S4e	-
evgtrinLocDN73576c1g1t14	702	128	0	60257018-60257162	PGSC0003DMT400096724	PGSC0003DMT400072875	Sulfotransfer_1	-
evgtrinLocDN73888c3g4t2	204	35	0	33872740-33872958	PGSC0003DMT400059724	-	-	-
evgtrinLocDN74179c10g4t1	406	124	0	12462197-12462603	PGSC0003DMT400004861	PGSC0003DMT400004861	6PGD,NAD_binding_2,Acetyltransf_11	-
evgtrinLocDN72119c1g1t1	540	127	0	48985588-48985639	PGSC0003DMT400083267	PGSC0003DMT400013240	-	-
evgtrinLocDN56467c6g1t1	212	42	0	22629508-22632102	-	-	-	-
evgtrinLocDN56420c0g6t2	671	127	0	31867888-31867969	PGSC0003DMT400058990	PGSC0003DMT400058990	Vps54_N	-
evgtrinLocDN69359c1g2t1	1164	82	0	61632194-61632333	-	-	-	-
evgtrinLocDN74167c0g1t2	397	112	0	67761305-67761427	-	-	PIN_6	-
evgtrinLocDN55845c0g2t1	2623	430	0	5909838-5912642	PGSC0003DMT400068740	PGSC0003DMT400068740	Clp_N,Clp_N	-
evgtrinLocDN73110c4g4t3	1127	163	0	49424799-49424869	PGSC0003DMT400042094	PGSC0003DMT400042094	-	-
evgtrinLocDN69489c1g1t5	377	125	0	67631913-67632036	PGSC0003DMT400031195	PGSC0003DMT400053618	peroxidase	-
evgtrinLocDN61415c3g1t17	266	75	0	57352588-57352716	PGSC0003DMT400013520	-	-	-
evgtrinLocDN73846c1g3t4	7686	2501	0	45244552-45245280	PGSC0003DMT400019999	PGSC0003DMT400019999	DRIM,DRIM,DRIM,DRIM,DRIM,DRIM,DRIM,ERAP1_C,ERAP1_C,ERAP1_C,RYDR_ITPR,RYDR_ITPR,CTI,YfdX,YfdX	-
evgtrinLocDN68245c3g3t1	376	125	0	57556745-57556903	PGSC0003DMT400031363	PGSC0003DMT400031363	PMEI	-
evgtrinLocDN65206c1g2t4	496	105	0	38862810-38863453	PGSC0003DMT400018237	-	-	-
evgtrinLocDN63545c0g1t8	1501	336	0	50433874-50609349	PGSC0003DMT400000423	PGSC0003DMT400000423	p450,DUF3572	-
evgtrinLocDN61010c1g1t11	779	66	0	13564938-13565731	-	-	HobA	-
evgtrinLocDN63755c4g1t1	265	48	0	52985504-52985640	PGSC0003DMT400007431	-	-	-
evgtrinLocDN60859c1g1t3	502	129	0	57556745-57556903	PGSC0003DMT400031363	PGSC0003DMT400031363	PMEI	-
evgtrinLocDN58444c3g1t1	1672	427	0	44199065-44199575	-	PGSC0003DMT400022469	dsrm,dsrm,dsrm,DND1_DSRM,DND1_DSRM,DND1_DSRM,Dicer_dimer,Dicer_dimer,Dicer_dimer,LIX1,LIX1,LIX1,LIX1	-
evgtrinLocDN60162c3g2t5	807	136	0	30493293-30493399	-	-	-	-
evgtrinLocDN55950c1g5t1	401	38	0	33135335-33135394	-	-	-	-
evgtrinLocDN57569c1g1t4	444	120	0	58565643-58565731	PGSC0003DMT400013321	PGSC0003DMT400013321	Ribosomal_S27,Ribosomal_S27,ubiquitin,Rad60-SLD,Rad60-SLD,Rad60-SLD,DUF4866	-
evgtrinLocDN69267c1g1t1	246	37	0	77193423-77193483	-	-	-	-
evgtrinLocDN63417c2g1t16	486	134	0	57286658-57286801	PGSC0003DMT400036586	PGSC0003DMT400036586	-	-
evgtrinLocDN74017c2g2t3	1100	366	0	56732775-56998711	PGSC0003DMT400046894	PGSC0003DMT400046894	NB-ARC,NB-ARC,LRR_3,LRR_3,LRR_8,LRR_8,LRR_8	-
evgtrinLocDN72080c0g1t4	393	131	0	23107935-23108419	PGSC0003DMT400006023	PGSC0003DMT400006023	p450	-
evgtrinLocDN53560c0g1t1	369	123	0	67084819-67084914	PGSC0003DMT400006331	PGSC0003DMT400006331	-	-
evgtrinLocDN66006c0g1t4	679	70	0	84233558-84233626	PGSC0003DMT400037077	-	-	-
evgtrinLocDN67020c1g1t2	215	67	0	3255219-3255426	PGSC0003DMT400093499	-	Pox_A9	-
evgtrinLocDN90478c0g1t1	259	39	0	69793227-69793335	-	-	-	-
evgtrinLocDN74085c1g1t24	362	52	0	26273593-26274319	PGSC0003DMT400012181	-	-	-
evgtrinLocDN64243c0g2t7	753	251	0	48172189-48172241	PGSC0003DMT400030031	PGSC0003DMT400062276	NB-ARC,LRR_4,LRR_4,LRR_4	-
evgtrinLocDN66871c2g1t1	1354	72	0	53018929-53019008	PGSC0003DMT400080548	-	DUF3760,DUF3760	-
evgtrinLocDN72232c0g1t2	335	111	0	58354258-58354353	PGSC0003DMT400003412	PGSC0003DMT400003412	-	-
evgtrinLocDN72193c6g1t5	640	205	0	62099027-62099133	PGSC0003DMT400051447	PGSC0003DMT400051447	Prp19,Sec20,Sec20,NAD_binding_4,YtxH,YtxH,DUF349	-
evgtrinLocDN73933c2g1t1	363	120	0	83083073-83083175	PGSC0003DMT400068727	PGSC0003DMT400068727	Skp1_POZ,Skp1_POZ,Skp1_POZ,Skp1,Skp1	-
evgtrinLocDN72343c3g1t1	2157	531	0	76949615-76949723	PGSC0003DMT400029780	PGSC0003DMT400029780	RNA_pol_Rpb2_6,RNA_pol_Rpb2_7,RNA_pol_Rpb2_5	-
evgtrinLocDN65472c3g1t1	322	81	0	47733204-47733258	PGSC0003DMT400020052	PGSC0003DMT400020052	Bet_v_1	-
evgtrinLocDN60379c1g1t10	1648	340	0	54623412-54623462	PGSC0003DMT400011793	PGSC0003DMT400011793	DUF4792,DUF4792	-
evgtrinLocDN67487c1g1t8	1006	335	0	37397045-37398047	PGSC0003DMT400064879	PGSC0003DMT400064879	BURP	-
evgtrinLocDN72409c4g2t6	364	40	0	16136691-16137298	PGSC0003DMT400033620	-	zf-met,zf-met,GATA	-
evgtrinLocDN64698c2g2t5	1782	466	0	51996181-52530644	PGSC0003DMT400090450	PGSC0003DMT400011630	UDPGT,Antimicrobial_5,Antimicrobial_5,Glyco_tran_28_C,RE_Bsp6I	-
evgtrinLocDN71827c1g1t2	1017	292	0	75499227-75499337	PGSC0003DMT400018472	PGSC0003DMT400018472	adh_short,adh_short_C2,KR,DUF1776,Thiamine_BP	-
evgtrinLocDN70839c1g1t3	383	73	0	13911474-13911939	-	PGSC0003DMT400081973	-	-
evgtrinLocDN59587c2g2t2	365	104	0	57666542-57666693	PGSC0003DMT400080928	PGSC0003DMT400080927	p450	-
evgtrinLocDN72942c1g2t5	694	231	0	58822161-58822299	PGSC0003DMT400083254	PGSC0003DMT400083252	Glyco_hydro_32N,Glyco_hydro_32N,Glyco_hydro_32C	-
evgtrinLocDN56420c0g5t1	667	125	0	41666614-41666829	PGSC0003DMT400041500	PGSC0003DMT400041500	-	-
evgtrinLocDN63167c1g7t1	353	82	0	12639563-12639916	-	PGSC0003DMT400004878	RGP	-
evgtrinLocDN67589c1g1t8	2578	730	0	18202568-18214256	-	PGSC0003DMT400081273	Phosphorylase	-
evgtrinLocDN61427c2g2t4	590	193	0	25540282-25540872	PGSC0003DMT400046370	PGSC0003DMT400046370	p450	-
evgtrinLocDN67408c1g6t1	533	111	0	41324673-41324851	-	-	Glyco_hydro_88,Psu,CLIP,CLIP,CLIP	-
evgtrinLocDN71356c7g1t1	310	44	0	39435080-39435164	PGSC0003DMT400002040	-	-	-
evgtrinLocDN57760c1g1t8	335	111	0	56167408-56167522	-	PGSC0003DMT400040062	peroxidase	-
evgtrinLocDN73824c4g1t4	502	114	0	60067016-60067161	PGSC0003DMT400045772	PGSC0003DMT400045772	PUNUT,Nuc_sug_transp,Proton_antipo_C,Phage_holin_4_2,Yip1	-
evgtrinLocDN74393c3g1t6	605	200	0	82985549-82985592	PGSC0003DMT400007579	PGSC0003DMT400007579	Pkinase_Tyr,Pkinase,DUF4325	-
evgtrinLocDN61228c2g2t2	361	84	0	60188122-60188222	PGSC0003DMT400020051	-	-	-
evgtrinLocDN67126c1g1t1	2391	108	0	32772884-32775805	PGSC0003DMT400008875	PGSC0003DMT400008873	Prenyltransf	-
evgtrinLocDN74017c2g2t4	797	265	0	56732775-56998711	PGSC0003DMT400046894	PGSC0003DMT400046894	NB-ARC,NB-ARC	-
evgtrinLocDN65620c0g1t1	414	82	0	72852615-72852677	PGSC0003DMT400082452	PGSC0003DMT400082452	CMV_US	-
evgtrinLocDN65650c0g1t1	1626	203	0	68947596-68947628	PGSC0003DMT400058317	PGSC0003DMT400058317	RVT_2,COX2,Crr6	-
evgtrinLocDN63202c2g2t3	216	35	0	25701346-25701541	PGSC0003DMT400025420	-	-	-
evgtrinLocDN68433c1g12t1	352	117	0	50990136-50990254	-	PGSC0003DMT400014496	Prenyltrans,Prenyltrans,Prenyltrans,A2M_comp,A2M_comp	-
evgtrinLocDN71212c0g1t1	817	150	0	47608548-47609004	PGSC0003DMT400083703	PGSC0003DMT400020260	UDPGT,Cerato-platanin,Cerato-platanin	-
evgtrinLocDN72931c4g1t19	652	89	0	64188595-64188685	-	-	DUF4188	-
evgtrinLocDN64225c11g1t1	255	59	0	27971600-27971655	-	-	-	-
evgtrinLocDN73927c5g2t1	303	31	0	37911715-37912018	-	-	-	-
evgtrinLocDN68620c1g1t1	471	146	0	61357424-61357563	PGSC0003DMT400014122	PGSC0003DMT400014121	LRR_8,LRR_8,LRR_8,LRR_8,LRR_4,LRR_4,LRR_4,LRR_4,LRR_4,LRR_1,LRR_1,LRR_1,LRR_1,LRR_1,LRR_6,LRR_6,LRR_6,LRR_6,LRR_6,LRR_6,DUF1254,DUF1254	-
evgtrinLocDN66086c0g1t1	1210	71	0	64069336-64069467	-	-	Read-through	-
evgtrinLocDN74179c7g11t1	345	114	0	12461467-12461812	-	PGSC0003DMT400004861	6PGD	-
evgtrinLocDN55971c3g1t2	1924	401	0	79884400-79884474	PGSC0003DMT400055964	PGSC0003DMT400055964	-	-
evgtrinLocDN64167c0g1t5	737	102	0	50441728-50442010	PGSC0003DMT400028241	PGSC0003DMT400021522	NB-ARC,AAA_22,NACHT,AAA_18,AAA_33,AAA_16,AAA_16,TniB,NTPase_1,ArgK,AAA_30,SRP54,PRK,AAA_14,MobB,Thymidylate_kin,PTS_IIB,RsgA_GTPase,AAA,KAP_NTPase,Roc,KTI12,IstB_IS21,LpxK,LpxK,APS_kinase,ABC_tran,ABC_tran,AAA_17	-
evgtrinLocDN69660c1g5t2	355	118	0	82523815-82523917	PGSC0003DMT400080024	PGSC0003DMT400080024	Ank_2,Ank_2,Ank_5,Ank_5,Ank_5,Ank_3,Ank_3,Ank_3,Ank_4,Ank_4,Ank_4,Ank,Ank,Ank,BTB,DUF3447,DUF3447	-
evgtrinLocDN61405c2g1t6	373	118	0	57993264-57993406	PGSC0003DMT400019329	PGSC0003DMT400019329	LRR_4,LRR_4,LRR_8,LRR_8	-
evgtrinLocDN74085c1g1t22	315	100	0	26274570-26275658	PGSC0003DMT400066005	PGSC0003DMT400025220	PfkB	-
evgtrinLocDN66096c3g1t1	882	137	0	52572273-52572492	PGSC0003DMT400015703	PGSC0003DMT400015703	DUF568	-
evgtrinLocDN71015c0g2t1	435	141	0	48213005-48213191	PGSC0003DMT400021522	PGSC0003DMT400021522	LRR_8,LRR_8,LRR_8,LRR_4,LRR_4,LRR_4,LRR_4	-
evgtrinLocDN58154c4g1t3	2781	313	0	36667716-36667974	PGSC0003DMT400065718	PGSC0003DMT400065718	adh_short,adh_short,adh_short_C2,adh_short_C2,KR,Epimerase,Epimerase	-
evgtrinLocDN58451c2g4t1	1356	60	0	24435702-24435739	PGSC0003DMT400065524	-	-	-
evgtrinLocDN67908c3g3t3	3367	1060	0	28458115-28458277	PGSC0003DMT400036982	PGSC0003DMT400036982	Peptidase_M16_C,Peptidase_M16_C,Peptidase_M16,Peptidase_M16	-
evgtrinLocDN73971c2g1t5	3059	862	0	65283843-65283907	PGSC0003DMT400056776	PGSC0003DMT400056776	Jas,Jas,PHD,PHD,PHD,PHD,Acetyltransf_1,PHD_2,PHD_2,PHD_2,Acetyltransf_10,Acetyltransf_10,zf-PHD-like,zf-PHD-like,zf-PHD-like,PHD_4,PHD_4,PHD_4	-
evgtrinLocDN54421c0g3t1	454	150	0	51535018-51535168	PGSC0003DMT400046894	PGSC0003DMT400046894	LRR_8,LRR_8,LRR_4,LRR_4,LRR_6,LRR_6,LRR_1,LRR_1,LRR_1	-
evgtrinLocDN57770c1g1t2	423	107	0	43785937-43786143	-	-	-	-
evgtrinLocDN65713c0g3t1	3015	888	0	6091942-6092670	PGSC0003DMT400069725	PGSC0003DMT400069725	Pkinase_Tyr,Pkinase,LRR_8,LRR_8,LRR_8,LRR_8,LRR_8,LRR_4,LRR_4,LRR_4,LRR_4,LRR_4,LRR_4,LRR_4,LRR_4,LRR_1,LRR_1,LRR_1,LRR_1,LRR_1,LRR_1,LRR_1,LRR_1,LRR_1,LRR_1,LRR_1,LRR_1,LRRNT_2,ABC1,Haspin_kinase,RIO1,RIO1,Baculo_11_kDa,TMEM132D_C	-
evgtrinLocDN62029c0g1t2	1723	331	0	41102225-41102984	PGSC0003DMT400083698	PGSC0003DMT400083698	DUF4336,DUF4336,DUF4837	-
evgtrinLocDN67960c5g1t5	201	48	0	35189234-35189436	-	-	-	-
evgtrinLocDN73997c1g1t7	311	78	0	19318780-19322269	PGSC0003DMT400077516	-	-	-
evgtrinLocDN61813c0g3t1	389	117	0	82213437-82213530	PGSC0003DMT400021522	PGSC0003DMT400021522	-	-
evgtrinLocDN72842c1g2t3	1498	259	0	83047565-83047657	PGSC0003DMT400032417	PGSC0003DMT400032417	Mlo	-
evgtrinLocDN63572c0g2t4	448	52	0	26275193-26275602	PGSC0003DMT400066005	-	-	-
evgtrinLocDN55624c0g1t5	672	201	0	58867697-58867799	PGSC0003DMT400044944	PGSC0003DMT400044944	Gp_dh_N,Gp_dh_N,Gp_dh_C,DapB_N	-
evgtrinLocDN67071c0g2t2	1643	325	0	67148438-67148562	PGSC0003DMT400017638	PGSC0003DMT400017638	Peptidase_S8,Inhibitor_I9	-
evgtrinLocDN70828c0g5t1	537	67	0	45969206-45969686	PGSC0003DMT400057035	-	-	-
evgtrinLocDN63062c0g4t2	432	65	0	599002-599049	PGSC0003DMT400051387	-	-	-
evgtrinLocDN74095c2g4t4	239	34	0	54919616-54919697	PGSC0003DMT400004398	-	-	-
evgtrinLocDN65074c2g1t1	1663	441	0	23281414-23284846	PGSC0003DMT400065548	PGSC0003DMT400065548	WD40,WD40,WD40,WD40,WD40,WD40,WD40,WD40,ANAPC4_WD40,ANAPC4_WD40,ANAPC4_WD40,ANAPC4_WD40,ANAPC4_WD40	-
evgtrinLocDN68246c1g1t6	1004	334	0	12371145-12377971	PGSC0003DMT400004807	PGSC0003DMT400004806	PGM_PMM_I,PGM_PMM_II,PEP_mutase,PEP_mutase,PEP_mutase,Cbl_N,Gp44,Gp44,Colicin_Ia,Colicin_Ia	-
evgtrinLocDN65383c1g3t1	800	200	0	49891327-49891437	PGSC0003DMT400071182	PGSC0003DMT400071182	Ribonuclease_T2,SH3_6,SH3_6	-
evgtrinLocDN73753c0g1t4	3020	880	0	54954923-54955102	PGSC0003DMT400087588	PGSC0003DMT400087588	NB-ARC,LRR_8,LRR_8,LRR_8,LRR_8,LRR_8,LRR_8,LRR_4,LRR_4,LRR_4,LRR_4,LRR_4,LRR_4,LRR_1,LRR_1,LRR_1,LRR_1,LRR_1,LRR_1,LRR_1,LRR_1,LRR_1,AAA_18,AAA_18,AAA_22,AAA_22,ATPase_2,ATPase_2,AAA_16,AAA	-
evgtrinLocDN66096c3g1t9	436	78	0	52572273-52572493	PGSC0003DMT400015703	-	-	-
evgtrinLocDN72188c1g2t1	1174	315	0	45124674-45125414	PGSC0003DMT400038402	PGSC0003DMT400038402	Aldo_ket_red	-
evgtrinLocDN70274c1g2t3	252	46	0	28318501-28318561	-	-	-	-
evgtrinLocDN59374c3g1t14	380	43	0	32137941-32137986	-	-	-	-
evgtrinLocDN67506c1g2t2	747	152	0	22143045-22143658	PGSC0003DMT400053615	PGSC0003DMT400017120	peroxidase	-
evgtrinLocDN62087c1g2t1	450	150	0	51456842-51457077	PGSC0003DMT400072292	-	-	-
evgtrinLocDN65183c2g1t4	539	144	0	85445562-85445662	PGSC0003DMT400038488	PGSC0003DMT400038488	Ribosomal_S6e,DUF5105	-
evgtrinLocDN59904c0g1t13	1019	107	0	12380838-12383489	PGSC0003DMT400004849	PGSC0003DMT400004849	DUF1823	-
evgtrinLocDN58826c0g1t12	673	94	0	33135332-33135370	PGSC0003DMT400080875	PGSC0003DMT400080875	-	-
evgtrinLocDN70735c0g2t8	802	262	0	32994183-32994591	PGSC0003DMT400029708	PGSC0003DMT400072117	LRR_8,LRR_8,LRR_4,LRR_4,LRR_4	-
evgtrinLocDN55553c1g1t2	254	78	0	29367250-29368167	PGSC0003DMT400039131	PGSC0003DMT400039131	Gamma-thionin	-
evgtrinLocDN57493c0g1t3	494	113	0	73826822-73826870	PGSC0003DMT400005136	PGSC0003DMT400005136	CAP	-
evgtrinLocDN59782c0g1t3	335	111	0	21460054-21460534	PGSC0003DMT400069033	PGSC0003DMT400069033	Glyco_hydro_19	-
evgtrinLocDN59418c0g2t5	237	42	0	73480327-73480440	-	-	-	-
evgtrinLocDN73796c1g2t4	505	166	0	62512621-62512757	PGSC0003DMT400078442	PGSC0003DMT400078443	Pkinase,Pkinase_Tyr,Kinase-like,APH,APH,PIP49_C,Kdo	-
evgtrinLocDN74275c0g1t3	383	127	0	53786292-53786488	PGSC0003DMT400042319	PGSC0003DMT400042319	Stress-antifung,TMEMspv1-c74-12,SP_C-Propep	-
evgtrinLocDN61964c1g1t4	490	65	0	65089074-65089203	-	-	-	-
evgtrinLocDN58016c4g2t1	385	128	0	16625267-16625828	PGSC0003DMT400064702	PGSC0003DMT400064702	KH_1,KH_1,KH_2,KH_2,KH_4,KH_4,KH_4,KH_5,KH_5,SASP,SASP	-
evgtrinLocDN65239c1g1t8	445	112	0	45884321-45884483	PGSC0003DMT400065740	-	-	-
evgtrinLocDN65760c6g5t1	641	139	0	43243337-43243758	PGSC0003DMT400084175	PGSC0003DMT400072963	-	-
evgtrinLocDN62728c2g1t17	825	200	0	38612005-38612721	PGSC0003DMT400051595	PGSC0003DMT400035849	Pkinase,Pkinase_Tyr,Pkinase_Tyr,FUR,APH,APH	-
evgtrinLocDN54520c2g3t2	212	32	0	40541694-40541990	PGSC0003DMT400014261	-	-	-
evgtrinLocDN73189c1g1t6	392	130	0	82523847-82523917	PGSC0003DMT400080032	PGSC0003DMT400080019	Ank_2,Ank_2,Ank,Ank,Ank,Ank_5,Ank_5,Ank_5,Ank_3,Ank_3,Ank_3,Ank_3,Ank_4,Ank_4,Ank_4,Ank_4	-
evgtrinLocDN58691c3g1t7	505	83	0	81413887-81413962	PGSC0003DMT400053618	-	-	-
evgtrinLocDN59402c5g5t1	276	70	0	17422427-17422631	PGSC0003DMT400056327	-	-	-
evgtrinLocDN65661c0g1t1	355	82	0	85445562-85445649	PGSC0003DMT400038488	-	-	-
evgtrinLocDN59757c0g1t2	1016	155	0	12865559-12867648	PGSC0003DMT400064716	PGSC0003DMT400064715	-	-
evgtrinLocDN69080c4g1t3	420	127	0	12637859-12638432	PGSC0003DMT400004878	-	-	-
evgtrinLocDN62313c0g2t1	864	224	0	38839710-38840558	-	PGSC0003DMT400043219	DUF1258	-
evgtrinLocDN54738c0g1t4	781	164	0	47866999-47867436	PGSC0003DMT400013102	PGSC0003DMT400013102	CAP,PRRSV_Env,PRRSV_Env	-
evgtrinLocDN69229c0g1t10	1131	258	0	46912894-46913400	PGSC0003DMT400040919	PGSC0003DMT400040944	WAK_assoc,WAK_assoc	-
evgtrinLocDN68376c1g3t1	404	125	0	73816431-73816530	-	PGSC0003DMT400036734	FAD_binding_8,FAD_binding_6	-
evgtrinLocDN73159c1g1t1	384	128	0	77568560-77568667	PGSC0003DMT400025638	PGSC0003DMT400025644	DUF295	-
evgtrinLocDN61593c0g2t1	204	60	0	52609190-52609228	PGSC0003DMT400050381	-	-	-
evgtrinLocDN68460c0g1t12	1826	560	0	48918375-48918428	PGSC0003DMT400046240	PGSC0003DMT400046238	B_lectin,B_lectin,S_locus_glycop,S_locus_glycop,PAN_2,PAN_2,TMEM154,TMEM154,Pkinase,EB,EB,Pkinase_Tyr,DUF3660,DUF3660	-
evgtrinLocDN64955c1g1t4	468	109	0	57415193-57415320	PGSC0003DMT400020969	-	-	-
evgtrinLocDN47927c0g1t1	249	49	0	27972145-27972315	PGSC0003DMT400053547	-	-	-
evgtrinLocDN59587c2g4t1	763	105	0	36286636-36287573	PGSC0003DMT400054278	PGSC0003DMT400080913	p450	-
evgtrinLocDN60379c1g1t11	328	33	0	54623278-54623420	-	-	-	-
evgtrinLocDN62305c2g1t1	224	40	0	35190887-35190981	-	-	EF-hand_8,EF-hand_1,EF-hand_7,EF-hand_5,EF-hand_5,EF-hand_6,EF-hand_6,EF-hand_4,GTP_CH_N	-
evgtrinLocDN62451c0g1t3	1498	446	0	52249623-52576099	PGSC0003DMT400020175	PGSC0003DMT400020175	Transferase	-
evgtrinLocDN71047c0g2t3	636	103	0	45530351-45530729	PGSC0003DMT400082328	PGSC0003DMT400082328	DeoRC	-
evgtrinLocDN68337c0g2t8	3303	662	0	13493659-13493694	PGSC0003DMT400072353	PGSC0003DMT400072353	XkdW,XkdW,Bcr-Abl_Oligo,Bcr-Abl_Oligo,Bcr-Abl_Oligo,DUF3198,DUF3198,Uds1,Uds1,Uds1,Fib_alpha,Fib_alpha,DUF3734,DUF3734,DUF3734,DUF3734	-
evgtrinLocDN73648c2g6t1	207	39	0	47672782-47672824	-	-	-	-
evgtrinLocDN64804c3g1t3	452	110	0	73804178-73804290	PGSC0003DMT400056241	PGSC0003DMT400056241	RRM_1,CENP-B_N,CENP-B_N,CENP-B_N	-
evgtrinLocDN60503c0g4t1	576	192	0	67041735-67041848	PGSC0003DMT400061265	PGSC0003DMT400061265	FA_desaturase,FA_hydroxylase,FA_hydroxylase	-
evgtrinLocDN58664c1g2t3	355	109	0	49127289-49127510	PGSC0003DMT400032989	PGSC0003DMT400032988	p450	-
evgtrinLocDN61727c0g1t2	2817	772	0	28603483-28603866	PGSC0003DMT400015864	PGSC0003DMT400015864	Peptidase_S8,PA,Inhibitor_I9,Inhibitor_I9	-
evgtrinLocDN66782c3g1t6	498	108	0	82241778-82241879	PGSC0003DMT400002036	-	Extensin_2,Extensin_2	-
evgtrinLocDN70839c8g1t1	262	46	0	13912141-13912400	-	-	-	-
evgtrinLocDN73966c9g3t4	612	127	0	85185775-85185856	PGSC0003DMT400015272	PGSC0003DMT400060590	-	-
evgtrinLocDN61974c4g2t4	258	30	0	16810660-16810867	-	-	EGL-1,EGL-1	-
evgtrinLocDN63456c2g1t1	953	120	0	23478006-23478959	PGSC0003DMT400041339	-	-	-
evgtrinLocDN58956c0g1t15	407	37	0	25198600-25229351	PGSC0003DMT400062760	-	-	-
evgtrinLocDN70481c0g2t1	279	42	0	2090554-2090768	-	-	-	-
evgtrinLocDN50596c0g1t2	1315	289	0	67114753-67114866	PGSC0003DMT400080881	PGSC0003DMT400080879	SKA1,SKA1	-
evgtrinLocDN69030c3g1t3	428	62	0	65296967-65297091	-	-	-	-
evgtrinLocDN72730c2g3t2	330	109	0	79196712-79196786	-	PGSC0003DMT400034518	adh_short_C2,adh_short	-
evgtrinLocDN69968c4g4t7	1992	524	0	69386088-69386199	PGSC0003DMT400040689	PGSC0003DMT400040689	MFS_1,MFS_1	-
evgtrinLocDN61555c0g1t1	1050	71	0	12395415-12395849	PGSC0003DMT400058223	-	-	-
evgtrinLocDN68035c1g1t2	1311	68	0	61069494-61069545	PGSC0003DMT400042038	-	-	-
evgtrinLocDN70695c0g5t2	599	172	0	76630802-76630833	PGSC0003DMT400053809	PGSC0003DMT400053809	LRR_4,LRR_4,LRR_4,LRR_4	-
evgtrinLocDN56467c0g1t17	583	150	0	33874111-33875847	PGSC0003DMT400020053	PGSC0003DMT400020053	Bet_v_1,Polyketide_cyc2	-
evgtrinLocDN60859c1g1t1	328	102	0	57556834-57556903	PGSC0003DMT400031363	PGSC0003DMT400031363	PMEI	-
evgtrinLocDN72119c1g2t2	1348	382	0	48985588-48985940	PGSC0003DMT400083267	PGSC0003DMT400083226	LRR_4,LRR_4,LRR_4,LRR_4,LRR_4,LRR_4,LRR_4,LRR_8,LRR_8,LRR_8,LRR_8,LRR_8,LRR_8,LRR_1,LRR_1,LRR_1,LRR_1,LRR_1	-
evgtrinLocDN68121c2g1t14	424	112	0	68501494-68501607	-	PGSC0003DMT400020654	Inhibitor_I29,Inhibitor_I29,PE	-
evgtrinLocDN56343c2g2t3	1831	100	0	75524847-75524957	PGSC0003DMT400016526	PGSC0003DMT400016526	WASH-7_N	-
evgtrinLocDN67926c1g2t2	548	77	0	42673959-42674327	PGSC0003DMT400011563	-	-	-
evgtrinLocDN73606c1g1t5	831	265	0	75826844-75826904	PGSC0003DMT400084332	PGSC0003DMT400084332	F-box,F-box-like,FBA_1,FBA_1	-
evgtrinLocDN69166c3g3t1	202	32	0	73985330-73985404	PGSC0003DMT400022567	-	-	-
evgtrinLocDN58304c1g1t7	201	40	0	35190841-35190985	PGSC0003DMT400058435	-	EF-hand_1,EF-hand_8,EF-hand_7,EF-hand_9,EF-hand_4,EF-hand_6,EF-hand_6	-
evgtrinLocDN63517c4g1t1	258	48	0	30740993-30741329	PGSC0003DMT400075155	-	-	-
evgtrinLocDN74301c28g1t1	210	56	0	73916174-73916239	-	-	-	-
evgtrinLocDN58537c0g1t10	727	100	0	69337837-69337924	-	-	-	-
evgtrinLocDN52794c0g1t6	352	117	0	12461869-12462221	PGSC0003DMT400004861	PGSC0003DMT400004861	6PGD	-
evgtrinLocDN65045c2g2t1	397	76	0	55974729-55974811	PGSC0003DMT400011562	-	Adeno_E1A	-
evgtrinLocDN57975c6g1t7	2366	656	0	38862322-38862405	PGSC0003DMT400033897	PGSC0003DMT400033897	TPP_enzyme_N,TPP_enzyme_N,TPP_enzyme_N,TPP_enzyme_C,TPP_enzyme_C,TPP_enzyme_M,TPP_enzyme_M	-
evgtrinLocDN63587c0g1t3	476	105	0	22142582-22143146	PGSC0003DMT400031195	PGSC0003DMT400031195	peroxidase,DUF4677	-
evgtrinLocDN72919c1g1t11	1797	71	0	33718506-33719191	-	-	-	-
evgtrinLocDN72931c4g6t1	733	62	0	66520400-66520518	PGSC0003DMT400071759	-	-	-
evgtrinLocDN68269c1g3t4	482	155	0	43495350-43495791	PGSC0003DMT400040535	PGSC0003DMT400040531	LRR_4,LRR_4,LRR_4,LRR_8,LRR_8,LRR_8,LRR_8,LRR_8,LRR_1,LRR_1,LRR_1,LRR_6,LRR_6,LRR_6	-
evgtrinLocDN73757c5g2t5	1299	222	0	8887955-8888009	PGSC0003DMT400002722	PGSC0003DMT400002721	PALP	-
evgtrinLocDN62193c0g1t5	938	294	0	12604736-12609610	PGSC0003DMT400004873	PGSC0003DMT400004873	tRNA_deacylase	-
evgtrinLocDN73749c0g1t3	1196	322	0	79353065-79353166	PGSC0003DMT400030505	PGSC0003DMT400030505	Serpin,Ribosomal_60s,Ribosomal_60s	-
evgtrinLocDN62534c2g1t1	355	31	0	79318518-79318624	-	-	-	-
evgtrinLocDN58030c0g1t10	927	254	0	57725009-58116509	PGSC0003DMT400009694	PGSC0003DMT400009694	-	-
evgtrinLocDN71892c3g1t11	2423	424	0	20687111-20687165	PGSC0003DMT400029477	PGSC0003DMT400029590	GDP_Man_Dehyd,Epimerase,3Beta_HSD,NAD_binding_4,NAD_binding_4,RmlD_sub_bind,Polysacc_synt_2,Polysacc_synt_2,adh_short,adh_short,KR	-
evgtrinLocDN67763c0g2t4	1857	127	0	57404649-57404808	PGSC0003DMT400012617	-	DUF4118,DUF4118	-
evgtrinLocDN68319c0g2t1	375	124	0	28377597-28378141	PGSC0003DMT400006234	PGSC0003DMT400058450	NB-ARC,AAA_16,ABC_tran,AAA_23,AAA_23,AAA,AAA,ATPase_2,DUF815,RsgA_GTPase,ArsA_ATPase,ArsA_ATPase,AAA_29,NTPase_1,NTPase_1	-
evgtrinLocDN63404c3g4t2	621	206	0	3821410-3822031	PGSC0003DMT400017173	PGSC0003DMT400017173	-	-
evgtrinLocDN74112c4g1t3	322	107	0	83257051-83257153	PGSC0003DMT400074902	PGSC0003DMT400074902	GUB_WAK_bind	-
evgtrinLocDN60208c2g1t4	495	114	0	58446961-58447113	PGSC0003DMT400052955	PGSC0003DMT400054543	Ribosomal_S4e,KOW	-
evgtrinLocDN56861c0g1t25	775	234	0	67424460-67424577	PGSC0003DMT400065668	PGSC0003DMT400065667	LRR_4,LRR_4,LRR_4,LRR_4,LRR_4,LRR_4	-
evgtrinLocDN68596c1g1t1	1146	125	0	63090964-63091011	PGSC0003DMT400018825	PGSC0003DMT400018825	PP2C	-
evgtrinLocDN61649c0g1t6	766	143	0	48751040-48751137	PGSC0003DMT400043990	PGSC0003DMT400024062	LRR_8,LRR_8,LRR_4,LRR_4,LRR_4	-
evgtrinLocDN59587c1g1t2	339	113	0	36287549-36287888	PGSC0003DMT400056306	PGSC0003DMT400056306	p450	-
evgtrinLocDN63202c2g1t10	442	119	0	81530238-81530333	PGSC0003DMT400021866	PGSC0003DMT400021866	Bet_v_1,ZinT,Polyketide_cyc2	-
evgtrinLocDN72571c1g1t1	1248	296	0	43719338-43720158	PGSC0003DMT400004317	PGSC0003DMT400004317	GUB_WAK_bind,GUB_WAK_bind,WAK_assoc,Spp-24	-
evgtrinLocDN73623c0g1t4	1049	90	0	66978710-66978834	PGSC0003DMT400070386	-	-	-
evgtrinLocDN55845c0g1t2	2509	691	0	5906580-5909217	PGSC0003DMT400068740	PGSC0003DMT400068740	AAA_2,PET122	-
evgtrinLocDN66894c3g1t2	473	106	0	37396864-37397219	PGSC0003DMT400082140	PGSC0003DMT400082140	ERp29_N,ERp29_N	-
evgtrinLocDN66249c0g1t11	817	246	0	54575349-54575507	-	PGSC0003DMT400040781	Patatin	-
evgtrinLocDN73927c7g3t2	3605	665	0	37907345-37911868	PGSC0003DMT400025493	PGSC0003DMT400025493	Pkinase,Pkinase_Tyr,LRR_4,LRR_4,LRR_4,LRR_4,LRR_8,LRR_8,LRR_8,SKG6,DUF3042,DUF3042,Mucin15,Mucin15,LRR_1,LRR_1,LRR_1,LRR_1,DUF2273,LRR_2,LRR_2,LRRNT_2	-
evgtrinLocDN70833c0g1t6	366	113	0	74946344-74946444	PGSC0003DMT400056665	PGSC0003DMT400056665	PPR_2,PPR_2,PPR_2,PPR_1,PPR_1,PPR_1,PPR,PPR,PPR,PPR_3,PPR_3,PPR_long,PPR_long,MRP-S27,MRP-S27,SPOB_a,SPOB_a	-
evgtrinLocDN74004c3g1t1	724	117	0	61184734-61184771	PGSC0003DMT400082017	-	-	-
evgtrinLocDN56513c11g1t1	224	41	0	52985578-52985716	-	-	-	-
evgtrinLocDN74438c7g1t15	395	131	0	75083808-75083919	PGSC0003DMT400080429	PGSC0003DMT400080429	RdRP_5	-
evgtrinLocDN68768c0g4t6	1775	398	0	57400695-57400806	PGSC0003DMT400056828	PGSC0003DMT400056828	Glyco_hydro_28,Pectate_lyase_3,Pectate_lyase_3,End_N_terminal	-
evgtrinLocDN63436c0g2t3	917	262	0	71692077-71692192	PGSC0003DMT400030174	PGSC0003DMT400030174	-	-
evgtrinLocDN58207c5g1t1	203	51	0	40313963-40314166	-	-	-	-
evgtrinLocDN74397c8g1t6	6862	1791	0	13834284-13834465	PGSC0003DMT400050099	-	Med14	-
evgtrinLocDN66897c0g2t5	735	98	0	36521673-36521881	PGSC0003DMT400079319	-	-	-
evgtrinLocDN62995c1g1t5	418	80	0	69425704-69425774	PGSC0003DMT400080581	-	-	-
evgtrinLocDN70033c0g2t6	333	62	0	1330092-1330147	-	-	-	-
evgtrinLocDN72523c0g1t19	5711	1049	0	64131805-64131936	PGSC0003DMT400046604	-	zf-RING_9,zf-RING_9,PX,Zf_RING,Zf_RING,Prok-RING_1,Prok-RING_1	-
evgtrinLocDN74179c8g2t2	226	43	0	12461997-12462223	-	-	-	-
evgtrinLocDN69543c0g1t6	295	51	0	57070132-57070167	-	-	-	-
evgtrinLocDN60831c0g1t8	339	112	0	51847077-51847180	PGSC0003DMT400054259	PGSC0003DMT400054260	LRR_8,LRR_8,LRR_4,LRR_4,LRR_4,LRR_1,LRR_1,LRR_1,LRR_1,LRR_1,LRR_6,LRR_6,LRR_6,LRR_6,LRR_6	-
evgtrinLocDN58692c2g2t3	919	305	0	12330307-12337858	PGSC0003DMT400004838	PGSC0003DMT400004838	Cauli_VI	-
evgtrinLocDN55779c1g1t2	310	90	0	39435898-39435955	PGSC0003DMT400002035	-	-	-
evgtrinLocDN67791c0g1t3	1135	244	0	50285828-50285884	PGSC0003DMT400048034	PGSC0003DMT400041127	B3,B3,Auxin_resp	-
evgtrinLocDN59470c1g6t2	847	77	0	85347173-85347224	-	-	-	-
evgtrinLocDN72080c0g2t3	314	46	0	37763949-37764172	PGSC0003DMT400050900	-	-	-
evgtrinLocDN64955c1g1t1	656	172	0	57415263-57415320	PGSC0003DMT400020969	-	-	-
evgtrinLocDN55553c5g1t1	257	70	0	29367276-29368189	-	-	-	-
evgtrinLocDN56713c1g2t1	239	73	0	12415899-12416243	PGSC0003DMT400004853	PGSC0003DMT400004854	-	-
evgtrinLocDN63674c0g1t1	1099	365	0	28376942-28376982	PGSC0003DMT400040528	PGSC0003DMT400040528	NB-ARC,AAA_22,AAA_22	-
evgtrinLocDN70409c0g2t1	353	56	0	66045053-66045179	PGSC0003DMT400038411	-	KbaA	-
evgtrinLocDN61347c5g1t1	294	43	0	59793460-59793588	-	-	PHD,PHD	-
evgtrinLocDN34835c0g2t1	492	112	0	11980190-11980232	-	-	Ribosomal_60s,ComX,Lipoprotein_Ltp,Cytomega_UL84,WRNPLPNID	-
evgtrinLocDN73826c1g2t8	578	192	0	22623606-22626693	PGSC0003DMT400020051	PGSC0003DMT400059720	C2,NT-C2	-
evgtrinLocDN58741c2g1t11	646	62	0	81747921-81747970	PGSC0003DMT400033812	PGSC0003DMT400033812	-	-
evgtrinLocDN72322c1g2t4	3770	1239	0	44189536-44190357	PGSC0003DMT400039532	PGSC0003DMT400039532	VIR_N	-
evgtrinLocDN71352c1g1t3	257	37	0	59673950-59674019	-	-	-	-
evgtrinLocDN70092c0g2t6	822	240	0	12545639-12547346	PGSC0003DMT400004867	PGSC0003DMT400004865	DUF4653	-
evgtrinLocDN61593c0g1t3	1095	181	0	72505133-72505233	PGSC0003DMT400062138	PGSC0003DMT400062138	RuBisCO_small,RbcS	-
evgtrinLocDN70853c2g1t18	885	106	0	28354671-28354958	PGSC0003DMT400006233	-	-	-
evgtrinLocDN69855c3g1t2	535	127	0	57216028-57216188	PGSC0003DMT400005085	PGSC0003DMT400005085	-	-
evgtrinLocDN63202c2g2t1	228	38	0	25701347-25701577	PGSC0003DMT400025420	-	-	-
evgtrinLocDN68247c1g1t5	604	180	0	12424270-12425286	PGSC0003DMT400004810	PGSC0003DMT400004810	Terpene_synth_C,DUF2523,SRCR	-
evgtrinLocDN71666c0g1t2	665	221	0	47671523-47671833	PGSC0003DMT400073551	PGSC0003DMT400073551	His_Phos_1	-
evgtrinLocDN57976c1g2t7	342	43	0	53006900-53007053	-	-	-	-
evgtrinLocDN62011c0g1t2	491	63	0	34499391-34499860	PGSC0003DMT400049151	-	-	-
evgtrinLocDN66003c0g1t10	625	208	0	84469117-84469176	PGSC0003DMT400013234	PGSC0003DMT400013234	NB-ARC,AAA_22,AAA,AAA_16,RuvB_N,AAA_24,ATPase_2,AAA_17,AAA_17,AAA_33,MobB,MobB,AAA_14,ArgK,ATPase,NTPase_1,DnaB_C,AAA_25,AAA_18,NACHT	-
evgtrinLocDN73680c1g1t2	1137	321	0	30791292-30792528	PGSC0003DMT400034007	PGSC0003DMT400034007	DUF1365	-
evgtrinLocDN70669c2g1t1	1298	337	0	64347545-64347675	PGSC0003DMT400038525	PGSC0003DMT400038525	ADH_zinc_N,ADH_N,Glu_dehyd_C,ADH_zinc_N_2,AlaDh_PNT_C,UDPG_MGDP_dh_N,2-Hacid_dh_C	-
evgtrinLocDN70338c2g1t1	317	105	0	54088172-54088364	PGSC0003DMT400081244	PGSC0003DMT400081242	-	-
evgtrinLocDN37635c0g1t1	214	56	0	60511778-60511895	-	-	-	-
evgtrinLocDN67772c1g1t9	309	100	0	46705895-46705970	PGSC0003DMT400063132	PGSC0003DMT400063132	eIF-5a	-
evgtrinLocDN57187c0g2t6	1303	319	0	43338647-43339003	PGSC0003DMT400023524	PGSC0003DMT400023524	GUB_WAK_bind,WAK_assoc	-
evgtrinLocDN61599c0g5t1	499	127	0	60213230-60213329	PGSC0003DMT400043732	PGSC0003DMT400077129	-	-
evgtrinLocDN74428c3g1t7	1119	373	0	49354388-49354541	PGSC0003DMT400026629	PGSC0003DMT400042752	LRR_4,LRR_4,LRR_4,LRR_4,LRR_4,LRR_4,LRR_4,LRR_4,LRR_4,LRR_8,LRR_8,LRR_8,LRR_8,LRR_8,LRR_8,FNIP	-
evgtrinLocDN72730c2g3t3	336	111	0	79196712-79196786	-	PGSC0003DMT400034518	adh_short_C2,adh_short	-
evgtrinLocDN63516c1g2t5	377	125	0	76787887-76787995	PGSC0003DMT400030011	PGSC0003DMT400016712	LRR_4,LRR_4,LRR_4,LRR_4	-
evgtrinLocDN74249c2g5t1	336	111	0	68154983-68155097	PGSC0003DMT400071885	PGSC0003DMT400031288	LRR_8,LRR_8,LRR_8,LRR_1,LRR_1,LRR_1,LRR_1,LRR_4,LRR_4,LRR_4,LRR_6,LRR_6,LRR_6,LRR_6	-
evgtrinLocDN70165c2g1t1	451	130	0	33146671-33148330	PGSC0003DMT400080845	PGSC0003DMT400080845	Rad51	-
evgtrinLocDN64790c3g1t4	1636	544	0	47598017-47598397	PGSC0003DMT400005783	PGSC0003DMT400005783	ABC2_membrane,ABC2_membrane,PDR_assoc,PDR_assoc,PDR_assoc	-
evgtrinLocDN71556c3g1t1	502	138	0	65499185-65499222	PGSC0003DMT400063879	PGSC0003DMT400063879	F-box,F-box,F-box-like,F-box-like	-
evgtrinLocDN57915c0g1t2	1228	260	0	51398142-51398396	PGSC0003DMT400036281	PGSC0003DMT400036281	Myb_DNA-binding,Myb_DNA-binding,Myb_DNA-bind_6,Myb_DNA-bind_6,Myb_DNA-bind_6	-
evgtrinLocDN65772c1g1t3	246	44	0	21208187-21208433	PGSC0003DMT400059756	-	-	-
evgtrinLocDN57938c7g1t1	238	44	0	53870593-53870653	-	-	-	-
evgtrinLocDN62328c1g1t2	1392	273	0	12412722-12414249	PGSC0003DMT400004809	PGSC0003DMT400004809	Myb_DNA-binding,Myb_DNA-bind_6,Myb_DNA-bind_7	-
evgtrinLocDN68599c3g5t1	322	60	0	59460583-59460625	-	-	-	-
evgtrinLocDN70877c0g1t1	434	50	0	12595173-12595607	PGSC0003DMT400004832	-	-	-
evgtrinLocDN61778c8g1t1	233	60	0	18957487-18957536	PGSC0003DMT400079071	-	-	-
evgtrinLocDN73995c2g1t5	783	72	0	42341973-42342266	-	-	-	-
evgtrinLocDN70764c1g1t1	201	44	0	62895067-62895111	PGSC0003DMT400061125	-	-	-
evgtrinLocDN69787c1g2t1	682	145	0	61659068-61659126	PGSC0003DMT400055596	PGSC0003DMT400055596	MFS_1	-
evgtrinLocDN58602c4g1t7	207	35	0	34889651-34890057	PGSC0003DMT400006208	-	-	-
evgtrinLocDN74320c5g1t3	533	175	0	69443065-69443155	PGSC0003DMT400075105	PGSC0003DMT400075105	BURP,Organ_specific	-
evgtrinLocDN63182c0g12t1	685	70	0	83295579-83295680	PGSC0003DMT400062196	-	-	-
evgtrinLocDN67653c0g1t16	534	174	0	64126128-64126257	PGSC0003DMT400016178	PGSC0003DMT400016178	C1_2,C1_2,PHD,PHD,zf-CCHC_2,zf-CCHC_2,zf-CCHC_2,Zn_ribbon_17,Zn_ribbon_17,C1_1,C1_1	-
evgtrinLocDN59818c1g1t4	322	51	0	20155436-20155492	-	-	-	-
evgtrinLocDN53073c3g1t1	202	54	0	58867697-58867799	-	-	-	-
evgtrinLocDN65068c1g1t12	309	101	0	12638398-12639754	PGSC0003DMT400004878	-	HTH_Mga	-
evgtrinLocDN72931c4g1t14	699	115	0	64188595-64188726	-	-	-	-
evgtrinLocDN72080c0g1t8	565	188	0	23107386-23107932	PGSC0003DMT400025354	PGSC0003DMT400046367	p450	-
evgtrinLocDN73770c1g3t1	223	32	0	67692286-67692385	-	-	-	-
evgtrinLocDN63817c0g1t1	220	33	0	26049625-26049822	-	-	-	-
evgtrinLocDN68921c0g1t8	1606	445	0	12663658-12667849	PGSC0003DMT400004881	PGSC0003DMT400004881	p450	-
evgtrinLocDN70876c0g2t4	414	101	0	28385710-28386009	PGSC0003DMT400006229	PGSC0003DMT400006227	TIR,TIR_2,Rap1_C,DUF1863	-
evgtrinLocDN74085c1g1t17	753	103	0	26271893-26273857	PGSC0003DMT400066005	PGSC0003DMT400066009	PfkB	-
evgtrinLocDN67663c1g2t9	577	191	0	48292356-48292611	PGSC0003DMT400069014	PGSC0003DMT400069014	NB-ARC,NB-ARC,RuvB_N,AAA_17,AAA_17,AAA_17,AAA,AAA,TPR_MLP1_2,TPR_MLP1_2	-
evgtrinLocDN74397c8g1t1	212	49	0	13834326-13834465	PGSC0003DMT400050099	-	-	-
evgtrinLocDN55539c0g1t4	1648	351	0	59551108-59551232	PGSC0003DMT400059099	PGSC0003DMT400059099	peroxidase,GPDPase_memb	-
evgtrinLocDN71490c2g1t3	1815	428	0	57703985-57704116	PGSC0003DMT400045050	PGSC0003DMT400045049	Lipoxygenase	-
evgtrinLocDN72080c0g1t1	457	152	0	25479043-25479478	PGSC0003DMT400046367	PGSC0003DMT400046367	p450	-
evgtrinLocDN63167c1g1t2	229	70	0	12638116-12638421	-	-	-	-
evgtrinLocDN55654c2g1t14	1220	79	0	34193651-34193726	PGSC0003DMT400025653	PGSC0003DMT400025653	Catalase-rel	-
evgtrinLocDN57806c1g1t6	1602	234	0	9526571-9528645	PGSC0003DMT400016786	PGSC0003DMT400016786	RETICULATA-like,RETICULATA-like	-
evgtrinLocDN62563c6g4t2	826	236	0	72303804-72303847	-	PGSC0003DMT400007793	USP7_ICP0_bdg,MATH	-
evgtrinLocDN60208c2g1t1	811	246	0	58446961-58447113	PGSC0003DMT400052955	PGSC0003DMT400054543	Ribosomal_S4e,Ribosomal_S4e,40S_S4_C,S4,S4,KOW,RS4NT	-
evgtrinLocDN70883c0g1t10	340	113	0	56651767-56651799	PGSC0003DMT400081914	PGSC0003DMT400093619	2OG-FeII_Oxy	-
evgtrinLocDN69660c1g1t2	708	230	0	51605281-51605489	PGSC0003DMT400080030	PGSC0003DMT400080030	PGG,DUF2070,TcpE	-
evgtrinLocDN74414c5g1t9	1546	470	0	67424454-67424577	PGSC0003DMT400065668	PGSC0003DMT400065668	LRR_8,LRR_8,LRR_8,LRR_8,LRR_8,LRR_4,LRR_4,LRR_4,LRR_4,LRR_4,LRR_4,LRR_4,LRR_4,HMA,GATase1_like,LRR_1,LRR_1,LRR_1,LRR_1,LRR_1	-
evgtrinLocDN62995c1g1t4	401	91	0	69425704-69425823	PGSC0003DMT400080581	-	-	-
evgtrinLocDN57381c1g2t5	373	89	0	39305439-39306182	PGSC0003DMT400058594	PGSC0003DMT400006326	Pyridoxal_deC,DUF1725	-
evgtrinLocDN69350c2g3t1	545	109	0	1848491-1848547	-	-	-	-
evgtrinLocDN56669c1g2t1	954	210	0	77849098-77849205	PGSC0003DMT400037120	PGSC0003DMT400037120	AP2,AP2,IF4E	-
evgtrinLocDN68577c1g8t1	1612	485	0	55076563-55076742	PGSC0003DMT400069113	PGSC0003DMT400069113	p450	-
evgtrinLocDN74147c0g1t1	520	105	0	34495511-34498026	-	-	Phosphorylase	-
evgtrinLocDN73810c1g2t7	750	207	0	49715453-49715735	PGSC0003DMT400083267	PGSC0003DMT400083267	LRR_8,LRR_8,LRR_8,LRR_4,LRR_4,LRR_4,LRR_4,LRR_6,LRR_6,LRR_6,LRR_6	-
evgtrinLocDN69229c0g1t9	1195	329	0	46912894-46913400	PGSC0003DMT400040919	PGSC0003DMT400040944	WAK_assoc,GUB_WAK_bind,Sushi_2,Sushi_2,FixQ,FixQ,DUF347,DUF347,Diphthamide_syn	-
evgtrinLocDN65610c0g1t5	964	307	0	43842151-43842451	PGSC0003DMT400021637	PGSC0003DMT400021634	NB-ARC,AAA_22,AAA_16,Rad17,NACHT,AAA_14,AAA_18,Thioredoxin_7,Sigma54_activat,AAA_33	-
evgtrinLocDN73176c3g1t1	303	101	0	55408372-55408414	PGSC0003DMT400037493	PGSC0003DMT400037493	SURNod19	-
evgtrinLocDN59868c0g1t1	525	77	0	53478039-53478241	-	-	-	-
evgtrinLocDN69495c0g1t2	309	68	0	45970320-45970625	PGSC0003DMT400066569	-	-	-
evgtrinLocDN60166c1g4t1	339	111	0	67036151-67036197	PGSC0003DMT400080588	PGSC0003DMT400080581	HSP70,Apo-VLDL-II,Trans_reg_C	-
evgtrinLocDN63121c0g1t8	426	141	0	33780708-33781085	PGSC0003DMT400028241	PGSC0003DMT400028241	NB-ARC,AAA_22,AAA_18,AAA_18,NACHT,TniB,AAA_33,RsgA_GTPase,ArgK,AAA_14,AAA_14,AAA_30,AAA_16,AAA_16,SRP54,NTPase_1,ABC_tran,ABC_tran,PhoH,Thymidylate_kin,Thymidylate_kin,KAP_NTPase,PRK,ATPase_2,ATPase_2,IstB_IS21,LpxK,LpxK,MobB,Roc,KTI12,KTI12	-
evgtrinLocDN72571c0g1t8	555	184	0	43112865-43113207	PGSC0003DMT400031057	PGSC0003DMT400031057	-	-
evgtrinLocDN74179c12g1t1	595	189	0	12461442-12462037	-	PGSC0003DMT400004861	6PGD	-
evgtrinLocDN71571c1g1t3	532	177	0	32984595-32994265	PGSC0003DMT400028436	PGSC0003DMT400028436	NB-ARC	-
evgtrinLocDN35680c0g1t1	478	76	0	29362832-29364622	PGSC0003DMT400039129	PGSC0003DMT400039129	Gamma-thionin,Defensin_2,Toxin_3,SLR1-BP	-
evgtrinLocDN65272c2g1t9	388	129	0	46634415-46634917	PGSC0003DMT400063580	PGSC0003DMT400063580	TCTP,ARL2_Bind_BART	-
evgtrinLocDN57799c17g1t1	294	42	0	80962769-80962873	-	-	-	-
evgtrinLocDN62374c3g1t1	399	132	0	76142390-76142493	PGSC0003DMT400048113	PGSC0003DMT400048113	LRR_4,LRR_4,LRR_4,LRR_1,LRR_1,LRR_1,LRR_1,FNIP,FNIP,FNIP,FNIP	-
evgtrinLocDN68035c1g1t5	356	118	0	57822150-57822306	PGSC0003DMT400042038	PGSC0003DMT400082090	-	-
evgtrinLocDN60969c0g1t5	358	119	0	62494177-62494270	PGSC0003DMT400046887	PGSC0003DMT400046891	Cupin_1,Cupin_2	-
evgtrinLocDN65472c2g1t5	314	34	0	33874149-33874463	PGSC0003DMT400020053	-	DUF2997,DUF2997	-
evgtrinLocDN66833c1g7t1	519	104	0	50050331-50050631	PGSC0003DMT400019683	PGSC0003DMT400005032	LRR_4,LRR_4,LRR_4,LRR_9,LRR_9,LRR_8,LRR_8	-
evgtrinLocDN65068c1g3t1	260	67	0	12639569-12639829	PGSC0003DMT400004878	PGSC0003DMT400063317	RGP	-
evgtrinLocDN68319c0g4t1	624	197	0	55132281-55132390	PGSC0003DMT400006234	PGSC0003DMT400006234	TIR,NB-ARC,AAA_16,AAA,AAA_24,AAA_24,Sigma54_activat,AAA_18	-
evgtrinLocDN72013c2g1t4	313	88	0	45884321-45884482	-	-	-	-
evgtrinLocDN66472c1g1t3	886	189	0	36008482-36008659	PGSC0003DMT400018493	PGSC0003DMT400018493	p450	-
evgtrinLocDN57783c0g1t7	2347	596	0	3526424-3526794	PGSC0003DMT400029114	PGSC0003DMT400029114	QWRF,QWRF,Spidroin_N	-
evgtrinLocDN64208c2g2t1	370	93	0	31109944-31110127	PGSC0003DMT400004888	-	ELO,ELO	-
evgtrinLocDN51785c0g2t1	925	179	0	17404394-17405458	PGSC0003DMT400056323	PGSC0003DMT400056323	Retrotran_gag_2	-
evgtrinLocDN57400c1g1t4	632	200	0	81978277-81978370	PGSC0003DMT400017595	PGSC0003DMT400017595	Ald_Xan_dh_C2	-
evgtrinLocDN56420c0g1t6	437	120	0	41666654-41666835	PGSC0003DMT400041500	PGSC0003DMT400041500	Geminin	-
evgtrinLocDN63282c3g1t1	389	129	0	59714002-59714077	-	PGSC0003DMT400040062	peroxidase	-
evgtrinLocDN71633c0g2t5	250	53	0	9299744-9300167	PGSC0003DMT400028114	PGSC0003DMT400028114	-	-
evgtrinLocDN64006c1g2t1	509	169	0	12194152-12194269	PGSC0003DMT400058450	PGSC0003DMT400058450	NB-ARC,AAA_16,AAA_22,AAA_22,AAA,Pox_A32,NACHT,Arf,AAA_14,AAA_2,Thymidylate_kin,ATPase_2,FNIP_C,FNIP_C,FNIP_C,AAA_18,CbiA,CbiA	-
evgtrinLocDN61274c0g1t5	693	209	0	50273873-50274138	PGSC0003DMT400043981	PGSC0003DMT400043981	SQHop_cyclase_C	-
evgtrinLocDN58783c2g1t1	362	40	0	21459933-21460433	-	-	-	-
evgtrinLocDN73030c2g4t6	970	81	0	72413064-72413139	-	-	-	-
evgtrinLocDN70839c2g1t3	333	76	0	13912052-13912385	-	-	Cas_NE0113	-
evgtrinLocDN60208c2g1t16	416	129	0	58446961-58447113	PGSC0003DMT400052955	PGSC0003DMT400052955	40S_S4_C,Ribosomal_S4e,Ribosomal_S4e,KOW	-
evgtrinLocDN73223c1g2t1	394	120	0	59523287-59523434	PGSC0003DMT400095923	PGSC0003DMT400095923	Dimerisation,Dimerisation2	-
evgtrinLocDN64972c3g1t1	423	48	0	39854182-39855657	-	-	-	-
evgtrinLocDN62678c0g1t6	1100	287	0	16141021-16141735	PGSC0003DMT400046621	PGSC0003DMT400046621	DUF1645,DUF3146	-
evgtrinLocDN69181c1g3t1	1228	377	0	63465238-63465365	PGSC0003DMT400016183	PGSC0003DMT400016187	C1_2,C1_2,C1_2,C1_2,C1_2,C1_2,C1_1,C1_1,C1_1,C1_1,C1_1,PHD,PHD,PHD,PHD,PHD,PHD,Zn_ribbon_17,Zn_ribbon_17,Zn_ribbon_17,Zn_ribbon_17,Zn_ribbon_17,Zf_RING,Zf_RING,Zf_RING,Zf_RING,Zf_RING,DUF2532,PHD_2,PHD_2,PHD_2,PHD_2,PHD_2,PHD_2,PHD_2,PHD_2,PHD_2,PHD_2	-
evgtrinLocDN59482c0g1t8	2112	508	0	40473588-40474360	PGSC0003DMT400023469	PGSC0003DMT400023469	BSD	-
evgtrinLocDN54550c0g1t5	741	225	0	62370249-62370293	PGSC0003DMT400071572	PGSC0003DMT400071572	MIP-T3	-
evgtrinLocDN70165c2g1t2	779	92	0	33146216-33148182	PGSC0003DMT400080844	-	-	-
evgtrinLocDN72163c0g1t6	498	166	0	40314064-40314419	-	PGSC0003DMT400078978	EFG_C	-
evgtrinLocDN73824c4g1t7	396	119	0	60067016-60067161	PGSC0003DMT400045772	PGSC0003DMT400045772	PUNUT,Proton_antipo_C,RseC_MucC	-
evgtrinLocDN64959c1g1t2	233	46	0	1330092-1330147	-	-	STG	-
evgtrinLocDN65032c0g1t4	2049	127	0	58217071-58217222	PGSC0003DMT400006545	PGSC0003DMT400006545	PTR2	-
evgtrinLocDN65893c0g1t16	255	58	0	72798617-72798731	PGSC0003DMT400028394	PGSC0003DMT400028394	-	-
evgtrinLocDN65350c0g1t1	728	68	0	22969022-22969747	-	-	TetR_C_8	-
evgtrinLocDN74414c5g1t17	495	142	0	67424454-67424577	PGSC0003DMT400065668	PGSC0003DMT400065671	LRR_4,LRR_4,LRR_4,LRR_8,LRR_8	-
evgtrinLocDN56513c0g1t7	376	110	0	52985537-52985716	PGSC0003DMT400059349	-	-	-
evgtrinLocDN64972c0g1t5	236	63	0	39854249-39855577	PGSC0003DMT400031543	-	-	-
evgtrinLocDN65357c1g1t16	913	271	0	51111632-51111790	PGSC0003DMT400043990	PGSC0003DMT400043990	LRR_8,LRR_8,LRR_8,LRR_8,LRR_5,LRR_4,LRR_4,LRR_4,LRR_4,LRR_4,RNA_pol_A_CTD,RNA_pol_A_CTD	-
evgtrinLocDN66641c0g1t16	242	40	0	12394227-12395445	PGSC0003DMT400004851	-	-	-
evgtrinLocDN71279c0g1t8	1254	296	0	69394138-69394214	PGSC0003DMT400018926	PGSC0003DMT400018926	Sec62,PigN	-
evgtrinLocDN58258c0g2t2	1283	349	0	54627382-54627566	PGSC0003DMT400086139	PGSC0003DMT400086139	2OG-FeII_Oxy,DIOX_N,PAH,PAH	-
evgtrinLocDN58836c1g2t11	369	123	0	59973529-59973573	PGSC0003DMT400072875	PGSC0003DMT400072875	Sulfotransfer_1	-
evgtrinLocDN56393c0g1t6	370	123	0	75020279-75020373	PGSC0003DMT400043981	PGSC0003DMT400043981	SQHop_cyclase_N	-
evgtrinLocDN62168c3g2t6	374	41	0	47859754-47859935	-	-	TM_PBP2_N	-
evgtrinLocDN58636c1g1t2	621	189	0	13731245-13731370	PGSC0003DMT400001192	PGSC0003DMT400001192	Peptidase_S10,Cys_rich_FGFR	-
evgtrinLocDN56183c0g1t4	306	78	0	51582861-51583090	PGSC0003DMT400097503	PGSC0003DMT400097503	Myb_Cef	-
evgtrinLocDN61970c2g1t3	421	115	0	73181186-73181237	PGSC0003DMT400054878	-	TRPM_tetra,DUF2474,DUF2474	-
evgtrinLocDN55359c0g1t4	774	215	0	29860989-29861046	PGSC0003DMT400058471	PGSC0003DMT400058471	Piwi,DASH_Ask1,DASH_Ask1,DASH_Ask1,THF_DHG_CYH,THF_DHG_CYH	-
evgtrinLocDN70669c2g1t10	1535	377	0	66162115-66162237	PGSC0003DMT400038525	PGSC0003DMT400038525	ADH_N,ADH_zinc_N,Glu_dehyd_C,AlaDh_PNT_C,ADH_zinc_N_2,UDPG_MGDP_dh_N,UDPG_MGDP_dh_N	-
evgtrinLocDN62739c6g1t1	2985	843	0	40311979-40314422	-	PGSC0003DMT400078978	GTP_EFTU,EFG_IV,EFG_IV,EFG_C,GTP_EFTU_D2,EFG_II,MMR_HSR1	-
evgtrinLocDN66848c4g6t1	1046	127	0	36002727-36002840	PGSC0003DMT400070314	-	-	-
evgtrinLocDN63202c2g1t4	406	37	0	46039377-46039504	PGSC0003DMT400021869	-	-	-
evgtrinLocDN68248c2g5t3	537	108	0	34939598-34940036	PGSC0003DMT400046159	PGSC0003DMT400046159	GRP,Keratin_2_head,TraT	-
evgtrinLocDN59802c0g1t1	1077	308	0	29531452-29532529	PGSC0003DMT400008824	PGSC0003DMT400008825	FBA_3	-
evgtrinLocDN63897c0g3t1	469	146	0	12545443-12545886	PGSC0003DMT400004867	PGSC0003DMT400004864	DUF220,DUF220	-
evgtrinLocDN74432c9g2t3	410	72	0	12194603-12194644	-	-	-	-
evgtrinLocDN60268c2g1t2	423	134	0	25701335-25702252	PGSC0003DMT400025429	-	-	-
evgtrinLocDN70839c2g1t1	264	48	0	13912054-13912318	-	-	-	-
evgtrinLocDN57258c0g1t1	257	71	0	54456113-54456245	PGSC0003DMT400075105	-	-	-
evgtrinLocDN56201c0g1t1	780	106	0	37169895-37170677	-	PGSC0003DMT400002802	DUF4228,DUF3192	-
evgtrinLocDN72016c2g2t1	1575	479	0	64141901-64142032	PGSC0003DMT400042807	PGSC0003DMT400042807	UDPGT,Glyco_tran_28_C	-
evgtrinLocDN74179c7g3t1	210	55	0	12461439-12461649	-	PGSC0003DMT400004861	6PGD	-
evgtrinLocDN73189c1g1t5	543	181	0	82523815-82523917	PGSC0003DMT400004270	PGSC0003DMT400004270	Ank_2,Ank_2,Ank_2,Ank_4,Ank_4,Ank_4,Ank_5,Ank_5,Ank_5,Ank_5,Ank,Ank,Ank,Ank,Ank,Ank_3,Ank_3,Ank_3,Ank_3,Ank_3,DUF3447,DUF3447	-
evgtrinLocDN56467c5g1t1	219	53	0	33875640-33875859	-	-	-	-
evgtrinLocDN62933c1g2t4	540	133	0	21463729-21464269	PGSC0003DMT400069034	PGSC0003DMT400069034	Glyco_hydro_19,Glyco_hydro_19,Chitin_bind_1	-
evgtrinLocDN58566c0g1t1	822	272	0	68275450-68275571	PGSC0003DMT400035396	PGSC0003DMT400055011	Glyco_transf_28,DUF2584	-
evgtrinLocDN49150c0g1t4	1598	383	0	82556933-82556971	PGSC0003DMT400059327	PGSC0003DMT400059327	F-box,F-box-like	-
evgtrinLocDN74026c3g1t1	202	49	0	48300547-48300650	-	-	-	-
evgtrinLocDN71737c6g1t4	373	124	0	75809107-75809217	-	-	DUF1999,DUF1999,DUF1999	-
evgtrinLocDN72695c5g3t1	279	69	0	34355054-34355394	-	-	-	-
evgtrinLocDN68680c2g5t7	536	77	0	23340878-23341062	PGSC0003DMT400038120	-	Ribosomal_L14e	-
evgtrinLocDN72150c3g1t4	2368	701	0	6213133-6213303	PGSC0003DMT400073605	PGSC0003DMT400073605	BCAS3,BCAS3,WD40,WD40,WD40	-
evgtrinLocDN60694c0g1t8	1939	498	0	7174895-7184118	PGSC0003DMT400026735	PGSC0003DMT400026735	FBD,FBD,FBD,FBD,F-box,F-box-like,LRR_2,LRR_2	-
evgtrinLocDN62743c4g3t1	399	127	0	39435184-39435722	PGSC0003DMT400002037	PGSC0003DMT400002042	Extensin_2,Extensin_2	-
evgtrinLocDN63703c1g1t3	385	122	0	39435133-39435954	-	-	-	-
evgtrinLocDN63313c8g1t20	445	148	0	28367477-28368276	PGSC0003DMT400043732	PGSC0003DMT400006229	Skp1,Tape_meas_lam_C,Tape_meas_lam_C	-
evgtrinLocDN66862c3g2t3	1225	148	0	60511770-60511877	PGSC0003DMT400011624	PGSC0003DMT400011623	AdoHcyase	-
evgtrinLocDN72305c1g1t3	663	216	0	82847691-82847793	PGSC0003DMT400050898	PGSC0003DMT400050898	p450,NtA	-
evgtrinLocDN74364c9g1t1	351	108	0	73405562-73405654	-	PGSC0003DMT400075885	LisH	-
evgtrinLocDN74004c3g1t3	334	111	0	49710795-49710866	PGSC0003DMT400082017	PGSC0003DMT400082017	DUF3474,FA_desaturase,Peptidase_M60	-
evgtrinLocDN57099c1g1t1	347	109	0	39222855-39223908	PGSC0003DMT400002701	PGSC0003DMT400014284	TPT,TMEM37,TMEM37	-
evgtrinLocDN68752c0g2t1	2484	496	0	12537453-12539472	PGSC0003DMT400050586	PGSC0003DMT400050586	HLH	-
evgtrinLocDN70669c2g1t13	1071	286	0	64347545-64347646	PGSC0003DMT400038525	PGSC0003DMT400038523	ADH_zinc_N,Glu_dehyd_C,ADH_N,ADH_zinc_N_2,AlaDh_PNT_C,UDPG_MGDP_dh_N,2-Hacid_dh_C	-
evgtrinLocDN57094c2g2t1	807	128	0	79963058-79963110	PGSC0003DMT400064878	PGSC0003DMT400064878	BURP	-
evgtrinLocDN58868c0g1t2	404	134	0	43084783-43085217	PGSC0003DMT400030110	PGSC0003DMT400012732	Tubulin,Tubulin_2	-
evgtrinLocDN60788c0g1t1	663	135	0	54304160-54304333	PGSC0003DMT400037029	PGSC0003DMT400037029	p450,p450	-
evgtrinLocDN55185c0g1t2	964	78	0	62105366-62105503	PGSC0003DMT400070843	PGSC0003DMT400070843	NDUFB10,Sorb,Sorb	-
evgtrinLocDN56430c1g1t9	385	126	0	46634380-46634917	PGSC0003DMT400063580	PGSC0003DMT400063575	TCTP	-
evgtrinLocDN60169c1g2t1	269	79	0	12638458-12639774	PGSC0003DMT400004878	-	-	-
evgtrinLocDN71693c2g1t1	1223	61	0	65168230-65168348	PGSC0003DMT400075251	-	-	-
evgtrinLocDN63282c5g1t1	399	113	0	59714002-59714077	-	-	-	-
evgtrinLocDN58554c12g1t1	320	106	0	39435219-39435333	PGSC0003DMT400002036	-	-	-
evgtrinLocDN71081c2g1t4	825	215	0	12559642-12561148	PGSC0003DMT400004869	PGSC0003DMT400004869	-	-
evgtrinLocDN65760c6g1t7	899	299	0	38868530-38869473	PGSC0003DMT400020094	PGSC0003DMT400072963	Phosphorylase	-
evgtrinLocDN58286c5g2t2	305	100	0	12637561-12637866	PGSC0003DMT400004878	PGSC0003DMT400004878	RGP	-
evgtrinLocDN73524c1g1t10	1319	278	0	2993383-2994686	PGSC0003DMT400053597	PGSC0003DMT400053597	DUF4283,DUF4283,zf-CCHC_4,L1R_F9L	-
evgtrinLocDN63517c2g1t1	263	47	0	30740949-30741195	PGSC0003DMT400075155	-	-	-
evgtrinLocDN55172c0g1t1	383	109	0	66789021-66789112	PGSC0003DMT400097503	-	DUF3314,DUF3314	-
evgtrinLocDN69519c3g2t1	707	104	0	33872590-33874488	PGSC0003DMT400020052	PGSC0003DMT400020052	Bet_v_1	-
evgtrinLocDN57149c1g1t3	786	239	0	75854247-75854357	-	PGSC0003DMT400037023	LIM_bind,LIM_bind,Glyco_transf_17,TFIIA	-
evgtrinLocDN58501c4g1t1	556	88	0	38896150-38896705	-	-	AA_permease_C	-
evgtrinLocDN62073c4g3t1	624	85	0	42319882-42319938	PGSC0003DMT400007869	-	-	-
evgtrinLocDN59276c3g1t3	1149	294	0	47852954-47853084	PGSC0003DMT400026999	PGSC0003DMT400026999	Hydrolase_4,Abhydrolase_6,Abhydrolase_1,Peptidase_S9,Peptidase_S9,Abhydrolase_2,Abhydrolase_2,Abhydrolase_2,DLH,DLH,Peptidase_S15,Esterase,FSH1,FSH1,AXE1,AXE1,AXE1,Abhydrolase_3,Abhydrolase_5,Abhydrolase_5,Thioesterase,Thioesterase	-
evgtrinLocDN74389c5g4t1	301	52	0	28378506-28378777	-	-	-	-
evgtrinLocDN72529c1g1t1	320	106	0	39435142-39435521	PGSC0003DMT400002035	-	Extensin_2,Extensin_2	-
evgtrinLocDN63605c4g1t2	380	126	0	31039744-31039977	PGSC0003DMT400048249	PGSC0003DMT400048249	p450,Augurin,Ribosomal_L31e	-
evgtrinLocDN63221c0g4t1	506	168	0	52951328-52951442	PGSC0003DMT400046973	PGSC0003DMT400046973	Terpene_synth,Intron_maturas2	-
evgtrinLocDN61845c3g1t8	223	42	0	54176618-54176760	-	-	-	-
evgtrinLocDN71875c2g2t9	835	65	0	17457684-17462460	PGSC0003DMT400056336	-	-	-
evgtrinLocDN63167c2g1t3	471	144	0	12637750-12638403	PGSC0003DMT400004878	PGSC0003DMT400004878	RGP	-
evgtrinLocDN55495c2g2t2	1361	95	0	65773186-65773302	-	-	-	-
evgtrinLocDN57770c1g7t2	885	135	0	43786048-43786139	-	-	-	-
evgtrinLocDN70023c3g1t2	1260	328	0	63547528-63547661	PGSC0003DMT400024088	PGSC0003DMT400024088	p450,Nuc_deoxyri_tr3	-
evgtrinLocDN60943c1g1t1	452	137	0	38339836-38340288	PGSC0003DMT400096083	PGSC0003DMT400096083	Cation_ATPase_C	-
evgtrinLocDN72081c4g1t1	777	258	0	69038028-69038148	PGSC0003DMT400074120	PGSC0003DMT400074120	2OG-FeII_Oxy,2OG-FeII_Oxy,2OG-FeII_Oxy,DIOX_N	-
evgtrinLocDN73680c1g3t1	399	131	0	30789063-30789613	PGSC0003DMT400006289	PGSC0003DMT400006289	-	-
evgtrinLocDN64263c0g3t2	2771	406	0	48861398-48861759	PGSC0003DMT400010109	PGSC0003DMT400010109	p450	-
evgtrinLocDN56190c0g1t3	597	177	0	49424799-49424869	PGSC0003DMT400042094	PGSC0003DMT400042094	-	-
evgtrinLocDN69855c1g1t1	1122	336	0	308431-310546	PGSC0003DMT400036364	PGSC0003DMT400005085	Myb_DNA-binding,Myb_DNA-binding,Myb_DNA-bind_6,Myb_DNA-bind_6,Myb_DNA-bind_7,Myb_DNA-bind_7,SLIDE,SLIDE,SLIDE,SLIDE	-
evgtrinLocDN66608c3g3t1	846	174	0	78590109-78590212	PGSC0003DMT400019443	PGSC0003DMT400019443	DUF740,DUF740	-
evgtrinLocDN66668c1g1t16	694	135	0	61033516-61033634	PGSC0003DMT400021475	-	-	-
evgtrinLocDN73223c1g3t2	218	61	0	42472777-42472996	PGSC0003DMT400095923	-	-	-
evgtrinLocDN67735c0g2t1	622	159	0	70916844-70916945	PGSC0003DMT400046446	PGSC0003DMT400046446	LRR_8,LRR_8,LRR_8,LRR_4,LRR_4,LRR_1,LRR_1,LRR_1,LRR_1,LRR_6,LRR_6,LRR_6,LRR_6,SNARE	-
evgtrinLocDN70038c1g1t6	312	104	0	65002901-65002942	PGSC0003DMT400065678	PGSC0003DMT400065678	FA_hydroxylase,FA_hydroxylase,Cation_ATPase_C	-
evgtrinLocDN62700c3g1t2	491	131	0	61535066-61535130	PGSC0003DMT400051510	PGSC0003DMT400051513	Myb_DNA-binding,Myb_DNA-binding,Myb_DNA-bind_6,Myb_DNA-bind_6,SLIDE,SLIDE,Myb_DNA-bind_7,Myb_DNA-bind_7,DUF1722,DUF1722	-
evgtrinLocDN67490c1g2t1	805	267	0	72688101-72688211	PGSC0003DMT400039176	PGSC0003DMT400039176	p450,Utp14	-
evgtrinLocDN60943c1g1t10	600	144	0	38339836-38340273	PGSC0003DMT400096083	PGSC0003DMT400096083	Cation_ATPase_C	-
evgtrinLocDN58868c1g1t1	235	38	0	43085000-43085125	PGSC0003DMT400030110	-	-	-
evgtrinLocDN59369c1g1t9	367	34	0	52570110-52570325	-	-	-	-
evgtrinLocDN56733c3g1t2	957	202	0	12399488-12400456	PGSC0003DMT400004851	PGSC0003DMT400004851	E1_dh,TPP_enzyme_C,YadA_anchor,YadA_anchor	-
evgtrinLocDN71737c6g1t5	410	88	0	75809107-75809217	PGSC0003DMT400012919	-	Aldolase,Aldolase,DUF1999,DUF1999,DUF1999,MaAIMP_sms,MaAIMP_sms,MaAIMP_sms,ADSL_C,ADSL_C,T_Ag_DNA_bind,T_Ag_DNA_bind,T_Ag_DNA_bind	-
evgtrinLocDN73883c1g2t3	653	217	0	74359773-74359884	PGSC0003DMT400016803	PGSC0003DMT400031060	NB-ARC,AAA_22,AAA_33,AAA_14,AAA_16	-
evgtrinLocDN64108c3g2t2	357	52	0	29409035-29409391	PGSC0003DMT400036569	-	-	-
evgtrinLocDN56770c3g1t8	278	48	0	44831345-44831545	-	-	-	-
evgtrinLocDN60076c3g1t5	661	109	0	68884268-68884388	PGSC0003DMT400059054	-	-	-
evgtrinLocDN56594c0g1t2	483	144	0	80883050-80883138	PGSC0003DMT400045772	PGSC0003DMT400045772	PUNUT,EamA,CRT-like,Sugar_transport,BCLP,HRG,DUF2632,DUF4231,DUF5379,DUF5379,PrgI,PrgI	-
evgtrinLocDN60831c0g1t11	417	139	0	55439423-55860872	PGSC0003DMT400054260	PGSC0003DMT400054260	LRR_8,LRR_8,LRR_8,LRR_4,LRR_4,LRR_4,LRR_1,LRR_1,LRR_1,LRR_1,LRR_1,LRR_6,LRR_6,LRR_6,LRR_6,LRR_6	-
evgtrinLocDN71269c0g3t4	339	113	0	74799160-74799190	-	PGSC0003DMT400065164	-	-
evgtrinLocDN60986c2g1t5	555	89	0	80442725-80442768	-	-	-	-
evgtrinLocDN71220c0g2t2	1269	250	0	8861690-8865445	PGSC0003DMT400080835	PGSC0003DMT400080834	-	-
evgtrinLocDN66137c2g3t14	1211	124	0	46437790-46438023	-	-	Vps16_C,DUF640	-
evgtrinLocDN74004c3g1t2	352	117	0	49710795-49710866	PGSC0003DMT400082017	PGSC0003DMT400082017	DUF3474,FA_desaturase,FA_desaturase,Peptidase_M60	-
evgtrinLocDN73823c0g7t9	435	139	0	65498549-65745664	PGSC0003DMT400015433	PGSC0003DMT400015433	p450	-
evgtrinLocDN59138c2g3t4	2752	656	0	41409625-41409951	PGSC0003DMT400048315	PGSC0003DMT400048315	AAA,FtsH_ext,AAA_16,AAA_16,TIP49,TIP49,RuvB_N,RuvB_N,AAA_5,AAA_33,AAA_33,AAA_22,AAA_22,IstB_IS21,AAA_28,Mg_chelatase,AAA_2,AAA_25,AAA_25,AAA_18,AAA_17,TsaE,AAA_32,AAA_32,TniB,TniB,PhoH,Sigma54_activat,DUF89	-
evgtrinLocDN61845c3g1t4	234	60	0	54176618-54176808	PGSC0003DMT400008936	PGSC0003DMT400082027	DIOX_N	-
evgtrinLocDN68433c2g1t6	342	114	0	46163952-46164030	PGSC0003DMT400014493	PGSC0003DMT400014493	Prenyltrans,Prenyltrans	-
evgtrinLocDN52794c0g1t10	360	119	0	12461909-12462269	PGSC0003DMT400004861	PGSC0003DMT400004861	6PGD	-
evgtrinLocDN58552c1g1t8	557	120	0	51253780-51254035	PGSC0003DMT400000866	PGSC0003DMT400000866	PsbX,PsbX,Bacteriocin_IIc,Bacteriocin_IIc,Gly-zipper_YMGG,Gly-zipper_YMGG,Mucin15,Mucin15	-
evgtrinLocDN55688c2g4t1	1382	447	0	65548709-65548789	-	PGSC0003DMT400050664	GTP_EFTU,GTP_EFTU_D3,GTP_EFTU_D3,GTP_EFTU_D2,GTP_EFTU_D2,MMR_HSR1,Semialdhyde_dhC,Semialdhyde_dhC,GTP_EFTU_D4,GTP_EFTU_D4,Dynamin_N,Dynamin_N,NIF3	-
evgtrinLocDN69214c1g2t2	430	70	0	49568275-49568314	PGSC0003DMT400056053	PGSC0003DMT400056053	LRR_4,LRR_4,LRR_8,LRR_8,LRR_1,LRR_1,LRR_6,LRR_6,LRR_6	-
evgtrinLocDN71015c0g2t6	1299	249	0	74937174-74937273	PGSC0003DMT400043611	PGSC0003DMT400029718	LRR_8,LRR_8,LRR_8,LRR_8,LRR_4,LRR_4,LRR_4,LRR_4,LRR_4,LRR_9,LRR_9,LRR_1,LRR_1,LRR_1,LRR_1,DUF3760,DUF3760,DUF3760	-
evgtrinLocDN65254c1g1t4	391	102	0	45884348-45884483	-	PGSC0003DMT400003226	Arf,Roc,G-alpha,Ras,Gtr1_RagA,SRPRB	-
evgtrinLocDN71529c12g6t1	347	74	0	60511850-60511895	-	PGSC0003DMT400011623	AdoHcyase	-
evgtrinLocDN70439c0g3t1	436	145	0	12007536-12007718	PGSC0003DMT400002320	PGSC0003DMT400043741	LRR_8,LRR_8,LRR_8,LRR_1,LRR_1	-
evgtrinLocDN73322c9g2t2	9543	3097	0	58756493-58756588	-	PGSC0003DMT400079102	SNF2_N,SnAC,SnAC,SnAC,Helicase_C,Helicase_C,ResIII,DEAD_2,DEAD_2,DEAD	-
evgtrinLocDN62972c3g1t1	375	50	0	22629266-22630563	PGSC0003DMT400059724	-	-	-
evgtrinLocDN73473c2g1t3	458	93	0	42674019-42674511	PGSC0003DMT400011563	PGSC0003DMT400011564	DUF4492	-
evgtrinLocDN73997c0g1t5	295	31	0	19365145-19365620	PGSC0003DMT400074627	-	-	-
evgtrinLocDN53360c0g1t1	429	143	0	54740172-54740291	PGSC0003DMT400018236	PGSC0003DMT400018235	TPP_enzyme_N	-
evgtrinLocDN66267c2g2t4	1236	315	0	56254284-56254372	PGSC0003DMT400031221	PGSC0003DMT400031221	MatE,MatE,MatE,Polysacc_synt_C,Polysacc_synt_C,Polysacc_synt_C,RSN1_TM,RSN1_TM	-
evgtrinLocDN65692c1g2t2	237	60	0	30721596-30721629	-	-	-	-
evgtrinLocDN58783c1g2t11	364	120	0	67929246-67929367	PGSC0003DMT400069034	PGSC0003DMT400069033	Glyco_hydro_19	-
evgtrinLocDN66222c2g2t7	567	142	0	28369239-28370895	PGSC0003DMT400043732	PGSC0003DMT400080822	TIR,TIR_2,DUF1863	-
evgtrinLocDN67840c0g4t1	361	35	0	40625416-40625789	PGSC0003DMT400038816	-	-	-
evgtrinLocDN58647c9g2t2	359	107	0	45307270-45307604	PGSC0003DMT400011536	-	-	-
evgtrinLocDN67019c3g2t4	1114	64	0	8893101-8893185	PGSC0003DMT400050018	-	-	-
evgtrinLocDN59150c1g1t6	307	101	0	30741359-30741747	PGSC0003DMT400075155	PGSC0003DMT400075154	tify	-
evgtrinLocDN58783c1g2t9	774	194	0	25108251-25110485	PGSC0003DMT400022684	PGSC0003DMT400022684	Glyco_hydro_19	-
evgtrinLocDN57593c2g3t5	1068	92	0	58573505-58573583	PGSC0003DMT400065932	PGSC0003DMT400024197	-	-
evgtrinLocDN71571c1g1t13	636	211	0	32993723-32994265	PGSC0003DMT400028436	PGSC0003DMT400028436	NB-ARC	-
evgtrinLocDN57094c1g2t1	223	65	0	37397776-37397943	-	PGSC0003DMT400064878	BURP	-
evgtrinLocDN57678c2g2t2	669	125	0	48960876-48961184	PGSC0003DMT400045239	PGSC0003DMT400045239	Methyltransf_2,Methyltransf_PK	-
evgtrinLocDN58066c3g1t6	957	172	0	46651180-46651299	-	-	UCH,Cas_Cas1,Cas_Cas1,Flagellin_D3	-
evgtrinLocDN70162c2g1t1	344	95	0	76787887-76787959	PGSC0003DMT400016712	PGSC0003DMT400016712	LRR_4,LRR_4	-
evgtrinLocDN71312c2g1t3	1809	471	0	38281352-38282487	PGSC0003DMT400084487	PGSC0003DMT400084487	Dehydrin,Dehydrin,Dehydrin,Dehydrin,Laminin_G_3,Laminin_G_3,MAP65_ASE1	-
evgtrinLocDN58010c4g1t1	249	41	0	12462390-12462637	-	-	-	-
evgtrinLocDN55185c0g1t3	500	76	0	62105366-62105503	PGSC0003DMT400070904	PGSC0003DMT400070904	Maf1,Sorb,Sorb	-
evgtrinLocDN68126c0g1t7	376	39	0	63463361-63463472	PGSC0003DMT400087235	-	-	-
evgtrinLocDN68826c0g1t8	393	36	0	30110168-30110226	-	-	-	-
evgtrinLocDN74179c7g5t2	214	55	0	12461449-12461663	-	PGSC0003DMT400004861	6PGD	-
evgtrinLocDN73997c0g1t4	1885	546	0	19359261-19365850	PGSC0003DMT400074627	PGSC0003DMT400074627	TB2_DP1_HVA22,zf-met,zf-met,zf-met,zf-C2H2_jaz,zf-C2H2_jaz,zf-C2H2_jaz,zf-C2H2_jaz,zf-C2H2_2,zf-C2H2_2,zf-C2H2_2,zf-C2H2_2,AKAP95,AKAP95,AKAP95,AKAP95,Vps36-NZF-N,Vps36-NZF-N,DUF5332,DUF5332,zf-U1,zf-U1,zf-U1,DUF4379,DUF4379,ATP-synt_G,ATP-synt_G,zf-Sec23_Sec24,zf-Sec23_Sec24,zf-Sec23_Sec24,Elf1,Elf1,Elf1	-
evgtrinLocDN69550c2g2t8	342	113	0	61717715-61717807	PGSC0003DMT400015064	PGSC0003DMT400015064	Longin,Synaptobrevin,ABC_membrane	-
evgtrinLocDN74020c6g1t2	437	145	0	53717297-53717495	PGSC0003DMT400062257	PGSC0003DMT400062257	Pkinase,Pkinase_Tyr	-
evgtrinLocDN56703c1g1t8	486	131	0	12637509-12638090	PGSC0003DMT400004878	PGSC0003DMT400004878	RGP	-
evgtrinLocDN55578c0g1t6	615	174	0	47733202-47733258	PGSC0003DMT400020053	PGSC0003DMT400020053	Bet_v_1,Bet_v_1,DUF155,DUF155	-
evgtrinLocDN60152c2g2t4	1739	377	0	65755619-65755746	PGSC0003DMT400038981	PGSC0003DMT400038981	CorA,CorA,Filament,Filament,NfeD,Apolipoprotein,Baculo_PEP_C,Baculo_PEP_C,DUF4456,DUF4456,CHAD,FGGY_C,Snapin_Pallidin,Snapin_Pallidin,DUF2390,DUF2390,DUF4446,DUF4446,DUF4618,DUF4618	-
evgtrinLocDN72583c4g7t1	633	148	0	9526021-9526750	PGSC0003DMT400016786	PGSC0003DMT400016786	RETICULATA-like,BAF1_ABF1	-
evgtrinLocDN67247c2g1t2	1132	197	0	76132058-76132132	PGSC0003DMT400043151	PGSC0003DMT400043151	-	-
evgtrinLocDN61813c0g2t1	506	168	0	23247090-23247127	PGSC0003DMT400007823	PGSC0003DMT400028436	NB-ARC,NB-ARC	-
evgtrinLocDN57255c0g6t1	403	38	0	83073441-83073507	-	-	Reticulon	-
evgtrinLocDN71194c2g8t1	1419	233	0	45969493-45969641	PGSC0003DMT400056899	PGSC0003DMT400056899	RsfS,DUF2863	-
evgtrinLocDN62629c2g1t3	609	102	0	20205933-20205976	-	-	PhnJ	-
evgtrinLocDN57593c0g1t1	535	68	0	69782754-69782839	PGSC0003DMT400065444	PGSC0003DMT400065444	Pap_E4	-
evgtrinLocDN67126c1g1t13	958	213	0	32783817-32785984	PGSC0003DMT400008875	PGSC0003DMT400008875	Prenyltransf,DUF4180	-
evgtrinLocDN64882c3g4t3	251	42	0	1329922-1330146	-	-	-	-
evgtrinLocDN57944c2g1t2	247	65	0	82390790-82390822	PGSC0003DMT400071314	-	-	-
evgtrinLocDN66810c1g1t3	319	106	0	50476462-50476527	PGSC0003DMT400021936	PGSC0003DMT400021936	Pkinase,Pkinase_Tyr,Haspin_kinase,APH	-
evgtrinLocDN60114c1g3t3	1329	380	0	77513839-77513926	PGSC0003DMT400016084	PGSC0003DMT400016084	IU_nuc_hydro	-
evgtrinLocDN67045c0g1t2	454	54	0	55069201-55069273	PGSC0003DMT400090475	-	-	-
evgtrinLocDN73826c1g2t4	874	72	0	22625539-22626949	PGSC0003DMT400059720	PGSC0003DMT400059720	STAT2_C	-
evgtrinLocDN65229c0g1t19	3817	1236	0	762217-806168	-	-	Spt5-NGN,Spt5-NGN	-
evgtrinLocDN70274c1g2t2	207	46	0	28318501-28318561	-	-	-	-
evgtrinLocDN63588c3g1t1	455	151	0	28355191-28355253	PGSC0003DMT400080824	PGSC0003DMT400080824	LRR_4,LRR_4,LRR_4	-
evgtrinLocDN66096c3g1t6	321	106	0	52572273-52572494	-	PGSC0003DMT400015703	-	-
evgtrinLocDN63094c3g1t1	444	107	0	48654173-48654534	-	-	DUF3536	-
evgtrinLocDN54738c0g1t3	845	163	0	47866999-47867436	PGSC0003DMT400013098	PGSC0003DMT400013102	CAP	-
evgtrinLocDN69660c1g3t1	811	91	0	51605323-51605527	PGSC0003DMT400004270	PGSC0003DMT400004270	PGG	-
evgtrinLocDN59818c2g1t1	318	62	0	20213649-20213835	PGSC0003DMT400092742	-	-	-
evgtrinLocDN67746c0g3t1	216	36	0	57227908-57228013	-	-	-	-
evgtrinLocDN67791c0g1t12	981	133	0	68595303-68595386	PGSC0003DMT400048033	-	-	-
evgtrinLocDN110829c0g1t1	243	44	0	32927193-32927436	-	-	-	-
evgtrinLocDN63202c2g2t5	283	37	0	51985898-51986111	PGSC0003DMT400025420	-	FBD	-
evgtrinLocDN62385c0g1t10	820	225	0	59839972-59840078	PGSC0003DMT400035445	PGSC0003DMT400082373	RWP-RK,PB1,PB1,HTH_23,HTH_23,HTH_Tnp_ISL3,HTH_Tnp_ISL3,Mga,Mga,HTH_3,HTH_3,HTH_28,DUF5095,DUF5095,HTH_17,HTH_6,HTH_31	-
evgtrinLocDN64157c0g8t1	458	100	0	84428249-84428350	PGSC0003DMT400028398	PGSC0003DMT400028395	LRR_8,LRR_1,LRR_1,LRR_1,LRR_4	-
evgtrinLocDN58552c1g1t9	611	166	0	51253780-51254038	PGSC0003DMT400000865	PGSC0003DMT400000865	PsbX,PsbX,MFS_1,Bacteriocin_IIc,Bacteriocin_IIc,Gly-zipper_YMGG,Gly-zipper_YMGG,Mucin15,Mucin15	-
evgtrinLocDN60430c4g1t7	747	210	0	9501428-9510959	PGSC0003DMT400071249	PGSC0003DMT400071249	KH_1,STAR_dimer,STAR_dimer	-
evgtrinLocDN74057c2g6t2	451	148	0	68398436-68398529	PGSC0003DMT400020342	PGSC0003DMT400020354	NB-ARC	-
evgtrinLocDN58783c4g1t1	306	101	0	21460266-21460566	PGSC0003DMT400069034	PGSC0003DMT400069033	Glyco_hydro_19	-
evgtrinLocDN59524c0g6t2	218	39	0	46880684-46881009	-	-	-	-
evgtrinLocDN60788c0g1t13	934	215	0	54304239-54304349	PGSC0003DMT400037025	PGSC0003DMT400037025	p450	-
evgtrinLocDN73668c4g1t2	522	111	0	78460419-78460454	PGSC0003DMT400051510	PGSC0003DMT400051510	DUF2073	-
evgtrinLocDN65760c6g2t1	1205	249	0	40412233-40413445	PGSC0003DMT400006338	PGSC0003DMT400072961	Phosphorylase,AIM5	-
evgtrinLocDN57974c0g1t6	437	145	0	52992622-52992831	PGSC0003DMT400016889	PGSC0003DMT400016889	PTR2,CRCB,CRCB	-
evgtrinLocDN52274c0g1t1	541	172	0	40683803-40684409	PGSC0003DMT400057035	PGSC0003DMT400057035	Cellulose_synt,Cellulose_synt,DUF3793,Glyco_tranf_2_3	-
evgtrinLocDN67106c1g3t2	435	59	0	50595181-50595269	-	-	-	-
evgtrinLocDN60969c0g1t4	416	138	0	50531811-50531938	PGSC0003DMT400046887	PGSC0003DMT400046891	Cupin_1,Cupin_2	-
evgtrinLocDN61974c4g2t3	283	30	0	16810635-16810867	-	-	-	-
evgtrinLocDN55915c0g1t2	354	79	0	69165797-69165839	PGSC0003DMT400017477	PGSC0003DMT400017477	-	-
evgtrinLocDN58659c0g2t5	493	147	0	76069925-76070007	PGSC0003DMT400077720	PGSC0003DMT400077720	LRR_4,LRR_4,LRR_4,LRR_8,LRR_8,LRR_8,E2_bind,FNIP,FNIP,FNIP,FNIP,LRR_1,LRR_1,LRR_1	-
evgtrinLocDN69159c5g3t1	229	53	0	75618787-75618894	PGSC0003DMT400068726	-	-	-
evgtrinLocDN64616c7g1t3	451	110	0	58446961-58447066	-	-	-	-
evgtrinLocDN55992c9g1t1	223	52	0	29367276-29368162	-	-	-	-
evgtrinLocDN57007c3g1t1	262	55	0	46634380-46634700	-	-	-	-
evgtrinLocDN59418c0g2t2	264	30	0	73480327-73480440	-	-	-	-
evgtrinLocDN59792c0g4t2	498	163	0	67424454-67424537	PGSC0003DMT400065668	PGSC0003DMT400065667	LRR_4,LRR_4,LRR_4,LRR_4,LRR_8,LRR_8,LRR_8	-
evgtrinLocDN71556c3g2t15	1280	368	0	57943471-57943626	PGSC0003DMT400063890	PGSC0003DMT400063890	FBA_3	-
evgtrinLocDN53382c0g1t2	1217	363	0	65283829-65283907	PGSC0003DMT400056778	PGSC0003DMT400056776	Agenet,Agenet,Agenet	-
evgtrinLocDN65472c2g1t15	982	111	0	33874114-33875778	PGSC0003DMT400020053	PGSC0003DMT400020053	Bet_v_1,Bet_v_1	-
evgtrinLocDN71734c1g3t1	716	223	0	84859962-84860062	PGSC0003DMT400023203	PGSC0003DMT400023203	TAXi_N	-
evgtrinLocDN61599c0g2t3	650	142	0	28354615-28355568	PGSC0003DMT400006232	PGSC0003DMT400006232	-	-
evgtrinLocDN57493c0g1t6	572	139	0	73826822-73826934	PGSC0003DMT400005136	PGSC0003DMT400005136	CAP	-
evgtrinLocDN65183c2g1t1	426	92	0	85445562-85445662	PGSC0003DMT400038488	PGSC0003DMT400038488	DUF5105	-
evgtrinLocDN64627c2g1t12	449	69	0	25173541-25218100	-	-	-	-
evgtrinLocDN61347c2g3t3	378	126	0	54867760-54867941	PGSC0003DMT400054145	PGSC0003DMT400054145	Lipoxygenase,SufE	-
evgtrinLocDN74085c1g1t29	385	125	0	26272179-26273529	PGSC0003DMT400066005	PGSC0003DMT400025215	PfkB	-
evgtrinLocDN74261c3g1t21	413	129	0	20867006-20957946	PGSC0003DMT400006229	PGSC0003DMT400083469	LRR_4,LRR_4,LRR_4,LRR_8,LRR_8,LRR_1,LRR_1,LRR_1,LRR_1,LRR_1	-
evgtrinLocDN68312c1g6t1	624	207	0	52251089-52251170	PGSC0003DMT400092081	PGSC0003DMT400092081	FA_desaturase,DUF3341,DUF3341	-
evgtrinLocDN68717c1g2t2	373	123	0	30331657-30331754	PGSC0003DMT400030337	PGSC0003DMT400031288	LRR_8,LRR_8,LRR_4,LRR_4,LRR_1,LRR_1,LRR_1,LRR_1,LRR_6,LRR_6,LRR_6,LRR_6	-
evgtrinLocDN60943c1g1t7	600	144	0	38339836-38340273	PGSC0003DMT400096083	PGSC0003DMT400096083	Cation_ATPase_C	-
evgtrinLocDN66096c3g1t3	611	134	0	57278068-57278228	PGSC0003DMT400015703	PGSC0003DMT400015703	DUF568	-
evgtrinLocDN62230c0g2t1	1508	427	0	77369147-77369181	PGSC0003DMT400080442	PGSC0003DMT400080429	NB-ARC,TIR,TIR,TIR_2,AAA_16,AAA_16,AAA,AAA,NACHT,AAA_18,AAA_18,RNA_helicase,RNA_helicase,AAA_24,AAA_24,ATPase_2,AAA_22,AAA_22	-
evgtrinLocDN72013c8g1t1	303	54	0	45884321-45884453	-	-	-	-
evgtrinLocDN61845c0g1t1	402	37	0	54176618-54176808	-	-	-	-
evgtrinLocDN61714c0g1t9	639	136	0	79370637-79370713	PGSC0003DMT400007990	PGSC0003DMT400007990	DIOX_N	-
evgtrinLocDN56190c0g1t5	906	301	0	49424799-49424869	PGSC0003DMT400042094	PGSC0003DMT400042094	MATH	-
evgtrinLocDN61174c0g1t10	429	136	0	56028986-56029121	PGSC0003DMT400054145	PGSC0003DMT400054145	PLAT	-
evgtrinLocDN58273c0g2t4	219	55	0	51531345-51531394	-	-	RTP1_C2	-
evgtrinLocDN69419c0g1t1	402	95	0	71525432-71525516	PGSC0003DMT400034124	-	-	-
evgtrinLocDN66026c3g1t2	657	219	0	52008693-52008929	PGSC0003DMT400018494	PGSC0003DMT400075164	p450	-
evgtrinLocDN74020c6g1t1	319	105	0	53717297-53717495	PGSC0003DMT400062257	PGSC0003DMT400062256	-	-
evgtrinLocDN57710c5g1t1	364	47	0	35190594-35190887	PGSC0003DMT400070437	PGSC0003DMT400070439	EF-hand_8,EF-hand_7,EF-hand_1,EF-hand_9,EF-hand_6,EF-hand_6,EF-hand_5,UPF0154,UPF0154	-
evgtrinLocDN66249c0g1t5	1283	325	0	48410639-48411031	-	PGSC0003DMT400040781	Patatin	-
evgtrinLocDN60166c1g4t3	737	67	0	67036151-67036197	PGSC0003DMT400080588	-	-	-
evgtrinLocDN70119c0g1t6	325	77	0	21318170-21318531	PGSC0003DMT400022685	-	Chitin_bind_1	-
evgtrinLocDN72201c3g3t1	457	143	0	73506075-73506148	PGSC0003DMT400028436	PGSC0003DMT400028436	NB-ARC,AAA_22,AAA_18,NACHT,TniB,AAA_33,ArgK,NTPase_1,NTPase_1,AAA_14,RsgA_GTPase,AAA_16,AAA_16,SRP54,ABC_tran,ABC_tran,Roc,Roc	-
evgtrinLocDN67408c1g3t2	691	193	0	41325432-41326123	-	-	-	-
evgtrinLocDN74174c4g3t1	217	66	0	60363219-60363301	PGSC0003DMT400053481	PGSC0003DMT400053481	Yippee-Mis18,zinc-ribbons_6	-
evgtrinLocDN58474c0g1t23	1528	101	0	13988302-13988491	PGSC0003DMT400047125	-	-	-
evgtrinLocDN70045c1g3t1	3095	433	0	62057627-62057722	PGSC0003DMT400069540	PGSC0003DMT400069540	zf-RING_2,zf-rbx1,zf-C3HC4,zf-RING_UBOX,zf-C3HC4_2,zf-C3HC4_3,zf-ANAPC11,Prok-RING_4,zf-RING_5,zf-RING_5,zf-RING_11,Zn_ribbon_17,zf-C3HC4_4,FANCL_C,RINGv,zf-RING-like	-
evgtrinLocDN73264c3g2t3	401	47	0	43876008-43876445	-	-	-	-
evgtrinLocDN73724c2g1t2	495	140	0	50564743-50564901	-	-	HEAT	-
evgtrinLocDN72107c1g2t11	515	158	0	65209675-65209763	PGSC0003DMT400040518	PGSC0003DMT400040518	ADH_zinc_N,2-Hacid_dh_C,AlaDh_PNT_C,Pyr_redox,NAD_binding_2	-
evgtrinLocDN74059c2g1t20	576	139	0	53452069-53452113	PGSC0003DMT400004601	-	Pox_Ag35,Paf1,Roughex,SLY,Prp31_C,Pal1,NEMP,DUF3484,DUF1510,PA26,Macoilin,LRRC37AB_C,TEX19,PBP1_TM,Menin,CDC45,CobT,Apt1,PI3K_1B_p101,PI3K_1B_p101,Sporozoite_P67,Hid1	-
evgtrinLocDN61630c1g1t3	225	65	0	47672567-47672726	-	-	-	-
evgtrinLocDN74085c1g1t20	628	80	0	26273328-26274407	PGSC0003DMT400066013	-	-	-
evgtrinLocDN74059c2g1t1	922	134	0	53452065-53452267	PGSC0003DMT400004601	PGSC0003DMT400004600	-	-
evgtrinLocDN63167c1g5t1	208	35	0	12639715-12639923	-	-	-	-
evgtrinLocDN63094c1g1t6	611	121	0	6491745-6491801	-	-	-	-
evgtrinLocDN66280c1g2t9	374	44	0	2992054-2992522	-	-	-	-
evgtrinLocDN65450c4g1t4	307	102	0	49290030-49290097	PGSC0003DMT400036797	-	-	-
evgtrinLocDN66282c1g1t2	1805	81	0	50607590-50607651	-	-	-	-
evgtrinLocDN66106c1g3t5	1716	506	0	46030365-46030720	-	PGSC0003DMT400080649	NB-ARC,NB-ARC,AAA_22,AAA_22,AAA_14,AAA_14,AAA,AAA,AAA,AAA_33,AAA_33,betaPIX_CC,betaPIX_CC,NACHT,NACHT,NACHT,AAA_16,AAA_18,AAA_18,AAA_24,AAA_24,AAA_17,AAA_17,Myb_DNA-bind_4,Myb_DNA-bind_4	-
evgtrinLocDN73927c5g5t2	224	45	0	37911873-37913000	-	-	-	-
evgtrinLocDN56541c9g1t1	419	139	0	20224781-20224915	-	-	-	-
evgtrinLocDN69638c0g2t4	409	117	0	45228724-45228862	PGSC0003DMT400000264	PGSC0003DMT400000264	eIF-1a	-
evgtrinLocDN65472c2g1t12	340	113	0	47733202-47733258	PGSC0003DMT400020053	PGSC0003DMT400020053	Bet_v_1,Bet_v_1	-
evgtrinLocDN73189c1g2t1	461	152	0	51605323-51605526	PGSC0003DMT400004270	PGSC0003DMT400004270	PGG	-
evgtrinLocDN73241c2g1t1	1681	97	0	37165661-37165851	-	-	-	-
evgtrinLocDN58030c0g1t13	1417	316	0	29047842-29049979	PGSC0003DMT400069120	PGSC0003DMT400069120	-	-
evgtrinLocDN73147c4g1t8	448	105	0	48170960-48171004	PGSC0003DMT400016484	-	MatE,Ion_trans,DUF2207	-
evgtrinLocDN69519c3g2t2	824	143	0	33872590-33875808	PGSC0003DMT400020053	PGSC0003DMT400020052	Bet_v_1	-
evgtrinLocDN64659c0g1t12	848	270	0	31260361-31260975	PGSC0003DMT400016889	PGSC0003DMT400016889	PTR2	-
evgtrinLocDN74085c1g1t25	441	53	0	26275245-26276664	PGSC0003DMT400066005	-	-	-
evgtrinLocDN70735c0g2t1	439	146	0	32994288-32994591	PGSC0003DMT400072117	PGSC0003DMT400049127	LRR_4,LRR_4,LRR_4,LRR_8,LRR_8	-
evgtrinLocDN65015c0g1t11	232	42	1	78686340-78687144	PGSC0003DMT400047154	PGSC0003DMT400047153	Citrate_bind	-
evgtrinLocDN68832c1g1t8	681	120	1	77372614-77381902	PGSC0003DMT400063691	-	-	-
evgtrinLocDN58039c0g2t3	800	68	1	67612075-67612875	PGSC0003DMT400004489	-	-	-
evgtrinLocDN62987c1g1t8	221	60	1	78060091-78060312	PGSC0003DMT400007183	-	-	-
evgtrinLocDN59860c2g1t6	587	130	1	87392490-87395166	PGSC0003DMT400015853	PGSC0003DMT400015853	Senescence,CMV_US,CMV_US	-
evgtrinLocDN67433c4g1t4	1807	340	1	61282462-61292009	-	PGSC0003DMT400052217	Ribonuc_red_sm,Ribosomal_L18_c,Ribosomal_L18_c	-
evgtrinLocDN67108c4g7t1	486	158	1	72252313-72253454	-	PGSC0003DMT400032136	Peptidase_A22B,Peptidase_A22B,PsbM,PsbM,PsbM	-
evgtrinLocDN60912c1g1t23	318	106	1	68412928-68416101	PGSC0003DMT400004235	-	-	-
evgtrinLocDN61986c6g1t1	317	86	1	88068235-88069026	-	-	T3SS_needle_F,FGE-sulfatase	-
evgtrinLocDN55722c1g1t8	418	86	1	79277355-79277759	PGSC0003DMT400046930	PGSC0003DMT400046930	-	-
evgtrinLocDN66819c2g1t6	762	61	1	77532806-77533749	PGSC0003DMT400063706	-	Sec66	-
evgtrinLocDN55938c0g2t1	943	283	1	80053687-80054611	PGSC0003DMT400064014	PGSC0003DMT400064014	Plus-3,Plus-3,Plus-3,SWIB	-
evgtrinLocDN61233c2g1t3	1328	299	1	4273264-4274592	PGSC0003DMT400027787	PGSC0003DMT400027787	Conotoxin,Conotoxin,Conotoxin	-
evgtrinLocDN73948c2g2t2	1752	65	1	80026101-80059505	PGSC0003DMT400064014	-	-	-
evgtrinLocDN53777c6g1t1	217	65	1	6071894-6072089	-	PGSC0003DMT400022474	-	-
evgtrinLocDN57983c1g1t2	539	102	1	75080388-75081271	PGSC0003DMT400050094	PGSC0003DMT400050094	GDP_Man_Dehyd,Epimerase	-
evgtrinLocDN70174c0g1t5	2886	753	1	66533104-66533228	-	-	Mic1,Mic1,PPP4R2	-
evgtrinLocDN60969c0g1t2	380	126	1	79657318-79657412	PGSC0003DMT400046891	PGSC0003DMT400046891	Cupin_1,Cupin_2	-
evgtrinLocDN66616c2g1t5	316	49	1	69722223-69722832	PGSC0003DMT400066837	-	-	-
evgtrinLocDN66304c0g1t8	315	44	1	44908625-44918333	-	-	-	-
evgtrinLocDN72319c5g1t1	1110	65	1	4689459-4690752	PGSC0003DMT400027206	-	-	-
evgtrinLocDN66232c0g1t8	2193	490	1	78771756-78777836	PGSC0003DMT400047135	PGSC0003DMT400047135	Haspin_kinase,Pkinase,LPAM_2	-
evgtrinLocDN70950c5g1t1	267	32	1	3074297-3074568	-	-	-	-
evgtrinLocDN64995c5g1t1	289	37	1	77494925-77495432	-	-	-	-
evgtrinLocDN55082c15g6t1	413	54	1	72539775-72540104	-	-	-	-
evgtrinLocDN66880c3g1t1	434	85	1	86144731-86145109	-	-	-	-
evgtrinLocDN73611c5g2t2	980	326	1	63766292-63771388	-	-	-	-
evgtrinLocDN68374c1g1t2	321	104	1	82852804-82853125	-	PGSC0003DMT400027701	HSP70,DUF2990	-
evgtrinLocDN59766c3g1t19	673	224	1	82360615-82361353	PGSC0003DMT400083791	PGSC0003DMT400083791	-	-
evgtrinLocDN68760c0g2t1	403	134	1	77677333-77677831	PGSC0003DMT400063737	-	-	-
evgtrinLocDN72392c2g1t10	2182	308	1	73057604-73065214	PGSC0003DMT400000269	PGSC0003DMT400000269	Aldose_epim	-
evgtrinLocDN71369c10g5t1	232	55	1	74929755-74932239	-	-	-	-
evgtrinLocDN57183c8g1t1	243	34	1	59505394-59505636	-	-	-	-
evgtrinLocDN61312c1g1t2	358	115	1	82360570-82361531	PGSC0003DMT400015941	PGSC0003DMT400015941	Cornifin	-
evgtrinLocDN74216c3g2t11	1251	72	1	87007235-87018631	PGSC0003DMT400004075	-	-	-
evgtrinLocDN72840c1g1t29	641	68	1	23172292-23174361	-	-	-	-
evgtrinLocDN53757c0g1t2	376	39	1	87179228-87179545	-	-	-	-
evgtrinLocDN67804c0g3t1	218	47	1	80524236-80524454	-	-	-	-
evgtrinLocDN64382c5g2t1	1081	69	1	86741846-86743080	-	-	-	-
evgtrinLocDN62409c1g2t9	221	51	1	71336355-71337474	-	-	-	-
evgtrinLocDN64593c0g1t5	3738	741	1	79287442-79292869	PGSC0003DMT400046925	PGSC0003DMT400046925	FAD_binding_8,FAD_binding_8,Ferric_reduct,Ferric_reduct,NAD_binding_6,NAD_binding_1	-
evgtrinLocDN71139c1g2t2	321	91	1	62459940-62466413	PGSC0003DMT400023323	-	-	-
evgtrinLocDN74115c3g4t1	217	53	1	17356845-17356933	PGSC0003DMT400030756	-	-	-
evgtrinLocDN68719c4g3t3	544	180	1	80738226-80739357	PGSC0003DMT400061083	PGSC0003DMT400061083	HEAT,HEAT,HEAT,HEAT,HEAT_EZ,HEAT_EZ,HEAT_EZ,Cnd1,ParcG,Gcn1_N,Gcn1_N,Gcn1_N	-
evgtrinLocDN71215c3g1t3	893	231	1	81614848-81616653	-	PGSC0003DMT400085904	peroxidase	-
evgtrinLocDN62981c2g1t1	386	128	1	74357338-74359314	PGSC0003DMT400008507	PGSC0003DMT400008507	Ribosomal_S10	-
evgtrinLocDN55625c11g6t1	358	34	1	64713452-64713809	-	-	-	-
evgtrinLocDN71475c0g1t3	708	120	1	50976108-50976839	PGSC0003DMT400066025	PGSC0003DMT400066025	DUF2457	-
evgtrinLocDN66143c0g3t1	390	52	1	80196287-80196677	-	-	-	-
evgtrinLocDN73779c1g2t8	2808	868	1	6958629-7061758	PGSC0003DMT400049067	PGSC0003DMT400049067	LRR_8,LRR_8,LRR_8,LRR_8,LRR_8,LRR_8,LRR_8,LRR_8,LRR_8,LRR_8,LRR_8,LRR_8,LRR_8,LRR_8,LRR_4,LRR_4,LRR_4,LRR_4,LRR_4,LRR_4,LRR_4,LRR_4,LRR_4,LRR_4,LRR_4,LRR_4,LRR_4,LRR_4,LRR_4,LRR_4,LRR_4,LRR_4,LRR_4,LRR_1,LRR_1,LRR_1,LRR_1,LRR_1,LRR_1,LRR_1,LRR_1,LRR_1,LRR_1,LRR_1,LRR_1,LRR_1,LRR_1,LRR_1,LRR_1,LRR_1,LRR_1,LRR_1,LRR_1,LRR_1,LRR_6,LRR_6,LRR_6,LRR_6,LRR_6,LRR_6,LRR_6,LRR_6,LRR_6,LRR_6,LRR_6,LRR_6,LRR…	-
evgtrinLocDN67115c5g1t1	1777	466	1	32085062-32096733	PGSC0003DMT400051484	PGSC0003DMT400051484	DUF3769,DUF3769,DUF3769,DUF3769	-
evgtrinLocDN71073c3g5t1	234	47	1	81598682-81599006	-	-	-	-
evgtrinLocDN57949c7g1t1	352	40	1	77487673-77488116	-	-	-	-
evgtrinLocDN61267c0g1t3	2655	359	1	57987339-57993096	PGSC0003DMT400029440	PGSC0003DMT400011804	EamA,EamA	-
evgtrinLocDN66537c0g1t5	4299	1247	1	72843345-72848706	PGSC0003DMT400000247	PGSC0003DMT400000247	BAG,BAG,IQ,Noelin-1,Noelin-1,Noelin-1,Syntaxin_2,Syntaxin_2,SKA2,SKA2	-
evgtrinLocDN70679c0g1t7	1590	322	1	76592132-76596764	PGSC0003DMT400048875	PGSC0003DMT400048875	-	-
evgtrinLocDN56648c3g1t1	276	66	1	88270370-88270596	-	PGSC0003DMT400037995	GST_N,GST_N_3,GST_N_2	-
evgtrinLocDN71716c0g1t1	1065	67	1	79181604-79182619	PGSC0003DMT400046946	-	-	-
evgtrinLocDN65506c0g1t1	540	178	1	3664742-3665281	PGSC0003DMT400042319	PGSC0003DMT400035188	Stress-antifung,Stress-antifung	-
evgtrinLocDN60023c2g1t9	248	48	1	1139999-1140233	PGSC0003DMT400082032	-	-	-
evgtrinLocDN68055c0g1t3	471	65	1	81041496-81042038	PGSC0003DMT400010261	-	-	-
evgtrinLocDN69323c3g1t1	543	180	1	71036617-71037784	PGSC0003DMT400071378	PGSC0003DMT400071378	Pkinase,Pkinase_Tyr,Choline_kinase,APH,Kdo	-
evgtrinLocDN73340c3g2t1	1941	281	1	85866597-85868533	PGSC0003DMT400001905	PGSC0003DMT400001905	mTERF,mTERF,mTERF,DUF5027,IGR,IGR	-
evgtrinLocDN62203c1g2t5	663	92	1	3296119-3297185	PGSC0003DMT400042222	PGSC0003DMT400042222	1-cysPrx_C,AhpC-TSA,Redoxin	-
evgtrinLocDN57254c0g1t9	233	41	1	13154132-13154223	PGSC0003DMT400007431	PGSC0003DMT400007431	-	-
evgtrinLocDN53736c0g1t1	795	264	1	82784069-82786528	PGSC0003DMT400027723	PGSC0003DMT400027723	PsbP	-
evgtrinLocDN72613c2g3t3	3509	781	1	88532275-88537234	-	PGSC0003DMT400069496	FAR1,MULE,MULE,SWIM,XkdW,XkdW	-
evgtrinLocDN58789c0g1t11	419	113	1	77486007-77495171	PGSC0003DMT400063580	PGSC0003DMT400063580	TCTP,FBA_2	-
evgtrinLocDN61756c0g4t5	537	178	1	75079599-75080469	PGSC0003DMT400050094	-	-	-
evgtrinLocDN60502c1g1t12	237	41	1	51722003-51722239	PGSC0003DMT400068977	-	-	-
evgtrinLocDN58707c1g1t1	237	57	1	69130741-69130966	-	-	-	-
evgtrinLocDN71056c2g2t1	332	42	1	67140404-67140742	-	-	NS3_envE	-
evgtrinLocDN70857c3g3t2	230	34	1	86629436-86629666	-	-	-	-
evgtrinLocDN70168c4g4t1	343	36	1	19066146-19066489	-	-	-	-
evgtrinLocDN73340c3g4t3	401	81	1	85870393-85870792	PGSC0003DMT400001906	-	-	-
evgtrinLocDN61230c3g1t8	343	100	1	13596783-13597126	PGSC0003DMT400002240	-	Methyltransf_29	-
evgtrinLocDN51851c0g1t2	1471	354	1	17267577-17267614	PGSC0003DMT400014637	PGSC0003DMT400014637	Pkinase,Pkinase_Tyr,Kinase-like,Kinase-like,Haspin_kinase,Seadorna_VP7,Seadorna_VP7,APH,APH	-
evgtrinLocDN59499c0g1t5	1052	176	1	811193-812245	PGSC0003DMT400025178	PGSC0003DMT400025178	EF-hand_1,EF-hand_1,EF-hand_1,EF-hand_1,EF-hand_7,EF-hand_7,EF-hand_7,EF-hand_5,EF-hand_5,EF-hand_5,EF-hand_5,EF-hand_8,EF-hand_8,EF-hand_8,EF-hand_8,EF-hand_6,EF-hand_6,EF-hand_6,EF-hand_6,SPARC_Ca_bdg,SPARC_Ca_bdg,EF-hand_9,EF-hand_9,EF-hand_4,EF-hand_4,EF-hand_4,Haemagg_act,Haemagg_act,Poly_export,Poly_export,Poly_export,Caleosin,Caleosin,Caleosin,LFY_SAM,LFY_SAM,LFY_SAM,ARL2_Bind_BART,ARL2_Bi…	-
evgtrinLocDN70190c0g3t1	227	35	1	67279542-67279769	PGSC0003DMT400079903	-	-	-
evgtrinLocDN69546c5g1t1	435	129	1	5122219-5123183	-	-	-	-
evgtrinLocDN62660c9g1t1	331	68	1	7277944-7278159	-	-	-	-
evgtrinLocDN69557c4g4t1	450	149	1	61223579-61225591	PGSC0003DMT400011138	PGSC0003DMT400011138	-	-
evgtrinLocDN68002c4g2t7	874	288	1	68545884-68548083	PGSC0003DMT400004341	PGSC0003DMT400004341	-	-
evgtrinLocDN68079c0g3t4	478	142	1	84021470-84023479	PGSC0003DMT400066217	PGSC0003DMT400066217	ADH_N	-
evgtrinLocDN73953c3g5t1	424	86	1	60027840-60028264	-	-	AMPKBI	-
evgtrinLocDN73912c2g1t4	530	111	1	15153029-15158155	PGSC0003DMT400082352	-	-	-
evgtrinLocDN72109c3g1t5	365	121	1	3976193-3976558	PGSC0003DMT400042163	PGSC0003DMT400042163	Transferase	-
evgtrinLocDN70725c4g2t3	1493	324	1	57492502-57492701	PGSC0003DMT400066603	PGSC0003DMT400066603	bZIP_1,bZIP_2	-
evgtrinLocDN55851c0g1t3	399	53	1	86912473-86914973	PGSC0003DMT400004171	PGSC0003DMT400011304	ATP-synt_E	-
evgtrinLocDN68305c2g5t5	415	45	1	87963475-87964362	PGSC0003DMT400048002	-	STPPase_N	-
evgtrinLocDN68046c1g1t18	308	51	1	81503977-81507139	PGSC0003DMT400076517	PGSC0003DMT400076517	-	-
evgtrinLocDN65582c0g1t1	387	67	1	77632830-77634993	-	PGSC0003DMT400063593	Ribosomal_L18,Ribosomal_L27A,Ribosomal_L27A	-
evgtrinLocDN66113c1g3t4	220	64	1	70705463-70706335	PGSC0003DMT400033236	-	Conotoxin	-
evgtrinLocDN57234c0g4t3	804	134	1	81262837-81264778	PGSC0003DMT400061016	PGSC0003DMT400061016	WD40,WD40,WD40	-
evgtrinLocDN74317c4g1t13	241	34	1	72026296-72026537	-	-	-	-
evgtrinLocDN66478c1g3t6	540	173	1	83036867-83039285	-	PGSC0003DMT400002900	OATP,MFS_1,Apq12	-
evgtrinLocDN74270c1g2t10	810	93	1	42048437-42049247	-	-	-	-
evgtrinLocDN66038c14g3t2	1140	91	1	77487600-77488846	PGSC0003DMT400063580	-	-	-
evgtrinLocDN73734c2g1t5	243	35	1	67558280-67558522	PGSC0003DMT400004539	-	-	-
evgtrinLocDN63716c1g3t5	294	38	1	42049118-42052565	-	-	-	-
evgtrinLocDN56796c0g1t1	1770	150	1	85856655-85859050	PGSC0003DMT400001869	PGSC0003DMT400001869	-	-
evgtrinLocDN69888c1g1t3	1707	81	1	86395632-86397020	-	-	-	-
evgtrinLocDN61290c7g4t1	706	212	1	44191910-44194960	PGSC0003DMT400038785	PGSC0003DMT400038785	Arm,Arm,Arm,Arm,Arm,Arm,HEAT_EZ,HEAT_EZ,HEAT_EZ,HEAT_EZ,HEAT,HEAT,HEAT,HEAT,HEAT,HEAT_2,HEAT_2,HEAT_2,HEAT_PBS,HEAT_PBS,HEAT_PBS,HEAT_PBS,Adaptin_N,Atx10homo_assoc,Atx10homo_assoc,Atx10homo_assoc,V-ATPase_H_C,V-ATPase_H_C,RICTOR_V,RICTOR_V,RICTOR_V,RICTOR_V,NopRA1,NopRA1,Arm_2,Arm_2	-
evgtrinLocDN66682c2g1t6	1358	415	1	67193729-67197195	PGSC0003DMT400079921	PGSC0003DMT400079921	Myosin_head,Myosin_head,IQ,IQ,IQ,IQ,IQ,IQ,DUF1664,DUF1664,TMF_DNA_bd,TMF_DNA_bd,TMF_DNA_bd,CENP-F_leu_zip,CENP-F_leu_zip,ZapB,bZIP_1,bZIP_1,bZIP_1,JIP_LZII,JIP_LZII,Hemagglutinin,Hemagglutinin,GIT_CC,GIT_CC,HALZ,HALZ,HALZ,FliD_C,FliD_C,Spc7,Spc7,Syntaxin-6_N,Syntaxin-6_N,Syntaxin-6_N,DUF2433,DUF2433,DUF2730,DUF2730,LPP,LPP,DUF16,DUF16,DUF16,DUF16,Prefoldin_2,Prefoldin_2,Prefoldin_2,Trimer_CC,Trim…	-
evgtrinLocDN68046c1g4t3	228	58	1	81492197-81503179	PGSC0003DMT400076533	PGSC0003DMT400076533	-	-
evgtrinLocDN68011c10g1t2	2100	548	1	74622306-74628417	PGSC0003DMT400070798	PGSC0003DMT400070798	tRNA-synt_2b,ProRS-C_1,HGTP_anticodon	-
evgtrinLocDN63245c0g1t9	315	31	1	45174167-45174482	PGSC0003DMT400090689	-	-	-
evgtrinLocDN62314c2g1t14	1127	231	1	84504735-84507117	PGSC0003DMT400066312	PGSC0003DMT400066312	B3	-
evgtrinLocDN71778c2g4t1	345	54	1	86887788-86888133	PGSC0003DMT400004178	-	-	-
evgtrinLocDN69774c0g2t3	441	48	1	1717483-1717867	-	-	-	-
evgtrinLocDN61031c1g1t1	2190	63	1	78658155-78660353	PGSC0003DMT400046991	-	-	-
evgtrinLocDN68845c4g1t1	334	93	1	79961039-79962473	PGSC0003DMT400063997	PGSC0003DMT400063997	Cytochrom_C,Cytochrome_CBB3,Cytochrom_C550,Cytochrom_C550	-
evgtrinLocDN72525c3g3t7	1472	439	1	72457378-72464413	-	PGSC0003DMT400000535	FAD_binding_8,Ferric_reduct,Ferric_reduct,Ferric_reduct	-
evgtrinLocDN56526c0g1t1	1404	342	1	68668137-68671174	PGSC0003DMT400004255	PGSC0003DMT400004255	Nucleotid_trans	-
evgtrinLocDN62224c5g1t1	249	31	1	60839184-60839434	-	-	-	-
evgtrinLocDN58621c2g1t1	549	128	1	1651663-1653945	PGSC0003DMT400081989	PGSC0003DMT400081989	Ribosomal_60s	-
evgtrinLocDN64553c3g3t8	589	101	1	82767210-82767982	PGSC0003DMT400027691	-	ORC4_C,ORC4_C	-
evgtrinLocDN64494c9g1t1	274	39	1	74438978-74439252	-	-	-	-
evgtrinLocDN66470c4g1t4	330	110	1	65386156-65389187	PGSC0003DMT400017668	PGSC0003DMT400017668	-	-
evgtrinLocDN72948c2g1t3	238	43	1	85368575-85368662	PGSC0003DMT400066760	-	-	-
evgtrinLocDN71052c1g2t6	301	100	1	79448349-79448650	PGSC0003DMT400047018	-	TMEM135_C_rich,TMEM135_C_rich	-
evgtrinLocDN72048c1g3t1	231	55	1	88173262-88173493	-	-	-	-
evgtrinLocDN59422c0g1t1	283	86	1	81769723-81771753	PGSC0003DMT400032728	PGSC0003DMT400032728	-	-
evgtrinLocDN73450c5g2t2	1761	274	1	81620622-81623107	PGSC0003DMT400076552	PGSC0003DMT400076552	Lpp-LpqN	-
evgtrinLocDN74199c3g3t8	413	60	1	77826621-77827031	PGSC0003DMT400063756	-	-	-
evgtrinLocDN70910c4g2t5	952	224	1	84532494-84539743	PGSC0003DMT400066323	PGSC0003DMT400066323	B3	-
evgtrinLocDN58543c0g1t11	405	122	1	75573048-75573453	-	-	-	-
evgtrinLocDN73831c3g1t1	214	59	1	86078981-86080544	-	-	-	-
evgtrinLocDN69856c1g1t10	234	49	1	64764752-64768427	-	-	-	-
evgtrinLocDN69409c1g1t4	3064	673	1	72372766-72378245	PGSC0003DMT400000507	PGSC0003DMT400000507	ARID,ARID,ELM2	-
evgtrinLocDN59004c3g2t1	1675	309	1	85919679-85923152	PGSC0003DMT400001913	PGSC0003DMT400001913	-	-
evgtrinLocDN51457c0g1t1	748	237	1	76148112-76148647	-	-	-	-
evgtrinLocDN66796c3g1t3	843	73	1	60933723-60939682	-	-	-	-
evgtrinLocDN72873c1g1t3	414	138	1	68295722-68298655	PGSC0003DMT400004310	PGSC0003DMT400004310	ADK,AAA_17,AAA_18,AAA_19,AAA_33,ATP_bind_1	-
evgtrinLocDN61520c2g1t1	359	102	1	77624825-77627175	-	PGSC0003DMT400063591	BSD	-
evgtrinLocDN58427c3g4t1	508	169	1	87475053-87475560	PGSC0003DMT400031189	PGSC0003DMT400031189	-	-
evgtrinLocDN56507c0g1t1	453	114	1	65779070-65779479	PGSC0003DMT400017535	PGSC0003DMT400017535	Cellulose_synt,DUF2417	-
evgtrinLocDN66093c3g14t1	203	30	1	66244198-66244401	-	-	-	-
evgtrinLocDN56741c2g1t1	464	154	1	87936310-87937308	PGSC0003DMT400047948	PGSC0003DMT400047948	DPBB_1,DPBB_1	-
evgtrinLocDN59454c1g1t1	594	134	1	78726606-78727175	PGSC0003DMT400047146	-	-	-
evgtrinLocDN69370c1g2t2	609	201	1	81468040-81469135	PGSC0003DMT400076537	PGSC0003DMT400076537	Tub	-
evgtrinLocDN54733c1g1t4	244	62	1	65779615-65779860	-	-	CDC4_D,CDC4_D,Elf1	-
evgtrinLocDN63311c2g5t1	1148	109	1	74938790-74939929	-	-	-	-
evgtrinLocDN61004c7g2t2	470	92	1	526352-527888	PGSC0003DMT400025432	-	-	-
evgtrinLocDN63296c4g4t1	320	106	1	78922365-78923000	PGSC0003DMT400047088	PGSC0003DMT400047088	Asp,TAXi_N	-
evgtrinLocDN56922c0g1t11	1240	344	1	84940753-84941982	PGSC0003DMT400088862	PGSC0003DMT400088862	Abhydrolase_3,COesterase,COesterase,Say1_Mug180,Say1_Mug180	-
evgtrinLocDN64957c0g5t1	558	183	1	457228-457551	PGSC0003DMT400075138	PGSC0003DMT400077768	Methyltransf_7	-
evgtrinLocDN65013c0g3t1	361	110	1	87621486-87621853	PGSC0003DMT400015825	-	-	-
evgtrinLocDN73266c2g1t1	2739	841	1	65467918-65471785	PGSC0003DMT400017679	PGSC0003DMT400017679	PHD_Oberon,PSI_PsaF	-
evgtrinLocDN70969c9g1t2	759	70	1	71773988-71774441	PGSC0003DMT400061681	-	YlaH	-
evgtrinLocDN74347c9g3t1	223	31	1	72541426-72541649	-	-	-	-
evgtrinLocDN65582c10g1t1	306	102	1	77632796-77634879	-	PGSC0003DMT400063593	Ribosomal_L18,Ribosomal_L27A,Ribosomal_L27A	-
evgtrinLocDN69498c2g2t1	271	70	1	8651981-8652696	-	-	-	-
evgtrinLocDN67611c1g2t1	2614	420	1	72280859-72281154	PGSC0003DMT400074402	PGSC0003DMT400074402	SAGA-Tad1,TAF4,TAF4,TAF4	-
evgtrinLocDN49733c0g1t1	683	138	1	77136717-77137400	PGSC0003DMT400063671	PGSC0003DMT400063671	CBFD_NFYB_HMF,Histone,Bromo_TP	-
evgtrinLocDN56563c1g1t1	467	89	1	75648807-75649274	PGSC0003DMT400057860	PGSC0003DMT400057860	Acetyltransf_3,DUF1194	-
evgtrinLocDN63099c2g11t1	224	51	1	78080383-78081496	-	PGSC0003DMT400007177	-	-
evgtrinLocDN55338c0g1t3	1800	70	1	80180610-80183066	PGSC0003DMT400064112	-	DUF3439,TMIE,TMIE	-
evgtrinLocDN72953c1g1t10	437	117	1	3683702-3683776	PGSC0003DMT400042276	-	-	-
evgtrinLocDN70751c0g1t4	1473	461	1	86735732-86738791	PGSC0003DMT400014215	PGSC0003DMT400014215	Kinesin,Kinesin,Microtub_bd,Microtub_bd,Spc7,Spc7,DUF1635,TMF_DNA_bd,TMF_DNA_bd,TMF_DNA_bd,TMF_DNA_bd,DUF1090,DUF724,IncA,Fmp27_WPPW,DUF4407,HAUS-augmin3,TMF_TATA_bd,TMF_TATA_bd,ADIP,ADIP,ADIP,DivIC,DivIC,SlyX,SlyX,Fib_alpha,Fib_alpha,FliT,FliT,FliT,FliT,ATG16,ABC_tran_CTD,ABC_tran_CTD,ABC_tran_CTD,ABC_tran_CTD,Enkurin,Enkurin,Enkurin,LapA_dom,LapA_dom	-
evgtrinLocDN55978c3g2t1	288	55	1	987564-987851	-	-	-	-
evgtrinLocDN64610c1g1t5	349	115	1	78111787-78113848	PGSC0003DMT400007170	PGSC0003DMT400007170	RrnaAD,Methyltransf_25,Methyltransf_11,Methyltransf_12,Methyltransf_23,PPS_PS,Methyltransf_31,PRMT5,Methyltransf_2,DREV,PCMT,Methyltransf_4,Methyltransf_28,NodS,Methyltransf_18,CMAS,TrkA_N,Methyltransf_PK	-
evgtrinLocDN59566c1g1t10	501	93	1	66086875-66087376	PGSC0003DMT400017570	PGSC0003DMT400017570	zf-AN1,RecO_C	-
evgtrinLocDN71710c2g3t1	1331	71	1	66577019-66578350	PGSC0003DMT400016208	-	DUF4159	-
evgtrinLocDN69386c6g1t5	231	46	1	82030372-82031485	PGSC0003DMT400032683	-	-	-
evgtrinLocDN67246c2g3t1	2071	283	1	72617066-72619137	PGSC0003DMT400000712	PGSC0003DMT400000712	-	-
evgtrinLocDN73241c5g5t2	459	83	1	65896093-65897232	PGSC0003DMT400017710	PGSC0003DMT400017710	OSCP,DUF4443	-
evgtrinLocDN59744c1g1t12	376	125	1	551715-552310	PGSC0003DMT400075913	PGSC0003DMT400075910	MAP70,Lebercilin,DUF848,DUF848,DUF4445,IncA,XG_FTase,Sucrose_synth,Tropomyosin_1,Tropomyosin_1,TSC22,TSC22,TSC22,CENP-F_leu_zip,CENP-F_leu_zip,BLOC1_2,BLOC1_2,Cep57_CLD_2,Cep57_CLD_2,JIP_LZII,JIP_LZII,DUF948,DUF948,AAA_23,CENP-H,DUF3450,DUF3450,DUF4164,DUF4164,Mod_r,TBCA,TBCA,Prefoldin_2,Prefoldin_2,MCU,Troponin,Troponin,FUSC,ADIP,ADIP,ZapB,APG6	-
evgtrinLocDN59009c1g2t1	1785	66	1	83797450-83799176	PGSC0003DMT400066177	-	MreD	-
evgtrinLocDN70841c0g1t2	2155	107	1	57367364-57370832	-	-	-	-
evgtrinLocDN70890c1g1t9	3210	597	1	78660391-78666470	PGSC0003DMT400046991	PGSC0003DMT400046991	RPAP2_Rtr1	-
evgtrinLocDN58804c2g2t4	688	83	1	10572158-10573867	PGSC0003DMT400043312	PGSC0003DMT400043312	TPR_1,TPR_1,TPR_8,TPR_8,TPR_2,TPR_2,TPR_9,TPR_9,TPR_17,TPR_17,TPR_17,TPR_7,TPR_7,TPR_12,TPR_12,CM_2,CM_2,TPR_6,TPR_6,TPR_14,TPR_14,Fis1_TPR_C,Fis1_TPR_C,TPR_15,TPR_15	-
evgtrinLocDN61502c4g1t1	369	122	1	45174088-45174456	PGSC0003DMT400090689	PGSC0003DMT400090689	Glyco_hydro_17	-
evgtrinLocDN58304c4g1t1	348	35	1	5358869-5359216	-	-	-	-
evgtrinLocDN70363c14g2t1	265	33	1	85865988-85866253	-	-	-	-
evgtrinLocDN55144c0g1t1	440	145	1	45211264-45213413	PGSC0003DMT400056226	PGSC0003DMT400056226	Usp	-
evgtrinLocDN73476c3g3t3	1730	422	1	88588773-88591286	PGSC0003DMT400038052	PGSC0003DMT400038052	Neurochondrin,Neurochondrin,Mon2_C	-
evgtrinLocDN61144c0g1t1	1002	140	1	15352094-15359764	PGSC0003DMT400062004	PGSC0003DMT400062004	Got1,CPP1-like,DUF3040,DUF3040,DUF3040	-
evgtrinLocDN71369c10g4t4	410	135	1	74976295-74976629	PGSC0003DMT400050106	PGSC0003DMT400050106	-	-
evgtrinLocDN56141c0g4t1	223	31	1	60056774-60056945	-	-	-	-
evgtrinLocDN64774c3g1t2	453	150	1	18927969-18929526	PGSC0003DMT400061686	PGSC0003DMT400061686	ANTAR	-
evgtrinLocDN57575c1g2t4	208	41	1	2262791-2262977	-	-	-	-
evgtrinLocDN59119c1g1t2	1297	66	1	80233875-80237376	PGSC0003DMT400064041	-	-	-
evgtrinLocDN64502c8g2t3	1643	317	1	76529459-76550970	PGSC0003DMT400073594	PGSC0003DMT400033566	EF_assoc_1,Ras,Dynamin_N,Dynamin_N,Roc,Roc,MMR_HSR1,ATPase_2,WSK	-
evgtrinLocDN69527c4g2t3	660	106	1	61538665-61539418	PGSC0003DMT400083194	PGSC0003DMT400083194	HMA,BON	-
evgtrinLocDN71003c3g2t15	1619	270	1	12002399-12004000	PGSC0003DMT400065840	PGSC0003DMT400065840	DUF3344,DUF3344	-
evgtrinLocDN65397c0g1t2	1480	405	1	1465982-1469437	PGSC0003DMT400081849	PGSC0003DMT400081849	-	-
evgtrinLocDN72895c1g1t2	305	87	1	69331135-69331994	-	-	-	-
evgtrinLocDN55082c17g4t1	464	154	1	77468464-77469068	PGSC0003DMT400063574	-	-	-
evgtrinLocDN58474c0g1t12	984	274	1	78824064-78825240	PGSC0003DMT400046973	PGSC0003DMT400046973	Terpene_synth_C	-
evgtrinLocDN62060c2g2t1	373	124	1	41036348-41036938	PGSC0003DMT400054327	PGSC0003DMT400080895	-	-
evgtrinLocDN65407c6g8t2	312	56	1	80240213-80241226	-	-	-	-
evgtrinLocDN69697c2g3t3	1353	226	1	6065178-6070446	PGSC0003DMT400022466	PGSC0003DMT400022466	PSII_Ycf12,PSII_Ycf12,DUF1980,DUF1980	-
evgtrinLocDN61004c6g4t2	269	70	1	487247-487596	PGSC0003DMT400058681	-	-	-
evgtrinLocDN66004c0g1t2	918	178	1	86580453-86583670	PGSC0003DMT400008058	PGSC0003DMT400008050	Polysacc_synt_C	-
evgtrinLocDN57951c1g1t1	273	63	1	3069024-3070636	PGSC0003DMT400055040	-	-	-
evgtrinLocDN47654c0g1t1	543	67	1	73104733-73105386	PGSC0003DMT400000593	PGSC0003DMT400000593	AGP,AGP,PMP22_Claudin,DUF4220	-
evgtrinLocDN64125c2g1t17	211	34	1	3732685-3732895	-	-	-	-
evgtrinLocDN60157c7g3t1	216	38	1	70007890-70008106	-	-	-	-
evgtrinLocDN72350c5g6t1	303	101	1	66547530-66548464	-	PGSC0003DMT400016171	Glyco_hydro_1,KH_dom-like	-
evgtrinLocDN58426c1g2t1	271	51	1	80324050-80324233	PGSC0003DMT400064055	-	-	-
evgtrinLocDN64465c0g1t21	398	106	1	81184619-81211165	PGSC0003DMT400061123	-	-	-
evgtrinLocDN70727c1g1t22	546	181	1	3865825-3866510	-	-	-	-
evgtrinLocDN51928c0g1t1	615	190	1	86376420-86377035	-	-	-	-
evgtrinLocDN60485c3g1t2	559	112	1	88318010-88322863	PGSC0003DMT400038009	-	-	-
evgtrinLocDN73954c1g1t5	600	72	1	65513718-65580975	-	-	-	-
evgtrinLocDN55359c0g1t2	564	145	1	5380642-5381704	PGSC0003DMT400058471	PGSC0003DMT400058471	Piwi	-
evgtrinLocDN66992c3g4t1	1080	114	1	58861814-58864030	PGSC0003DMT400058366	PGSC0003DMT400058366	CcmD,INSIG,DUF5134	-
evgtrinLocDN65193c1g1t1	1721	150	1	85063748-85065621	PGSC0003DMT400066667	PGSC0003DMT400066667	Abhydrolase_6	-
evgtrinLocDN65876c2g1t1	706	146	1	69771372-69772306	PGSC0003DMT400066980	PGSC0003DMT400066980	DnaJ_C,DnaJ_C	-
evgtrinLocDN63099c10g1t1	203	38	1	78077476-78077598	-	-	-	-
evgtrinLocDN73371c11g1t2	612	178	1	84246629-84247327	PGSC0003DMT400066581	PGSC0003DMT400066581	-	-
evgtrinLocDN61512c5g1t1	364	108	1	80239404-80239872	-	PGSC0003DMT400064041	YTH	-
evgtrinLocDN63134c0g3t3	674	145	1	78098279-78099787	PGSC0003DMT400007284	PGSC0003DMT400007284	Fe-S_biosyn	-
evgtrinLocDN72525c3g1t14	4731	926	1	72430450-72455373	-	-	RIC1,ANAPC4_WD40,ANAPC4_WD40,ANAPC4_WD40,ANAPC4_WD40,ANAPC4_WD40	-
evgtrinLocDN72632c5g1t4	580	193	1	82859889-82860469	PGSC0003DMT400027698	PGSC0003DMT400027698	DNA_pol_phi	-
evgtrinLocDN58978c3g2t2	253	43	1	85844696-85844949	-	-	-	-
evgtrinLocDN69530c1g5t3	4942	598	1	73568082-73570564	PGSC0003DMT400000652	PGSC0003DMT400000652	bHLH-MYC_N,HLH,HLH	-
evgtrinLocDN57769c0g2t2	390	72	1	86853748-86854499	-	-	-	-
evgtrinLocDN72048c4g1t1	328	108	1	88189033-88190809	-	-	HEAT,HEAT	-
evgtrinLocDN58302c0g2t7	687	122	1	1409882-1411158	PGSC0003DMT400081835	PGSC0003DMT400081833	-	-
evgtrinLocDN60515c1g1t1	1513	427	1	64302544-64304049	PGSC0003DMT400017340	PGSC0003DMT400017340	WD40,WD40,WD40,WD40,WD40,WD40,WD40,Nup160,Nup160,Nup160,Nup160,PQQ_3,PQQ_3,PQQ_3,PQQ_3,PQQ_3,Nucleoporin_N,Nucleoporin_N,Nucleoporin_N,Nucleoporin_N,TFIIIC_sub6,TFIIIC_sub6	-
evgtrinLocDN72198c4g2t1	620	206	1	82851698-82852713	PGSC0003DMT400027704	PGSC0003DMT400027704	HSP70,FGGY_C,Dynamin_M	-
evgtrinLocDN64995c0g1t13	638	93	1	77486011-77488015	PGSC0003DMT400063580	PGSC0003DMT400063580	TCTP	-
evgtrinLocDN70363c16g3t4	852	283	1	85861807-85864589	PGSC0003DMT400001869	PGSC0003DMT400001869	COP-gamma_platf,COP-gamma_platf,Adaptin_N,HEAT_2,Cnd1,HEAT,HEAT	-
evgtrinLocDN70905c0g1t2	400	57	1	72709658-72709721	-	-	-	-
evgtrinLocDN72651c1g2t4	2394	537	1	65839034-65847845	PGSC0003DMT400017707	PGSC0003DMT400017707	MatE,MatE,MatE,Polysacc_synt_C,Polysacc_synt_C,Polysacc_synt_C,Polysacc_synt_C,Polysacc_synt_C,FNIP,FNIP,DUF2407_C,DUF2407_C	-
evgtrinLocDN71604c1g4t2	358	77	1	87555718-87556030	-	-	-	-
evgtrinLocDN70206c0g3t1	3080	761	1	72712043-72715123	PGSC0003DMT400000557	PGSC0003DMT400000557	PPR_1,PPR_1,PPR_1,PPR_1,PPR_1,PPR_1,PPR_1,PPR_1,PPR_1,PPR_1,PPR_1,PPR_1,PPR_1,PPR_1,PPR_2,PPR_2,PPR_2,PPR_2,PPR_2,PPR_2,PPR_2,PPR_2,PPR_2,PPR_2,PPR_2,PPR_2,PPR_2,PPR_2,PPR,PPR,PPR,PPR,PPR,PPR,PPR,PPR,PPR,PPR,PPR,PPR,PPR,PPR,PPR,PPR,PPR_3,PPR_3,PPR_3,PPR_3,PPR_3,PPR_3,PPR_3,PPR_3,PPR_3,PPR_long,PPR_long,PPR_long,PPR_long,PPR_long,PPR_long,MRP-S27,MRP-S27,MRP-S27,MRP-S27,MRP-S27,ATP13,ATP13,ATP13,A…	-
evgtrinLocDN69073c2g1t11	236	63	1	87212732-87213028	PGSC0003DMT400004126	-	-	-
evgtrinLocDN65566c5g3t1	313	104	1	73619020-73619870	PGSC0003DMT400000345	PGSC0003DMT400000344	B3	-
evgtrinLocDN73831c1g2t1	305	101	1	86080408-86080713	PGSC0003DMT400001934	PGSC0003DMT400001934	Rer1,BLM10_mid	-
evgtrinLocDN66453c6g1t1	261	60	1	72042739-72043181	-	-	Vma12	-
evgtrinLocDN73454c4g5t2	258	57	1	87159794-87160052	PGSC0003DMT400004045	-	-	-
evgtrinLocDN63824c0g2t3	649	215	1	65000435-65001084	PGSC0003DMT400088761	PGSC0003DMT400088761	Peptidase_S8	-
evgtrinLocDN66453c0g1t1	367	54	1	72046673-72047129	-	-	WD40	-
evgtrinLocDN67965c0g1t16	433	123	1	79294138-79294521	PGSC0003DMT400046923	PGSC0003DMT400047161	-	-
evgtrinLocDN60028c8g1t1	216	43	1	1625449-1625649	-	-	-	-
evgtrinLocDN53777c4g1t1	367	121	1	6071989-6075476	PGSC0003DMT400022474	-	-	-
evgtrinLocDN66983c0g1t3	716	117	1	82146273-82147367	-	-	-	-
evgtrinLocDN73659c8g6t1	1555	513	1	87250711-87252266	PGSC0003DMT400004036	PGSC0003DMT400004036	TOC159_MAD,AIG1,AIG1,AIG1,HPIP,eIF3_subunit	-
evgtrinLocDN62908c0g1t1	2295	539	1	72294950-72298286	PGSC0003DMT400000500	PGSC0003DMT400000500	ORC5_C,AAA_16,ATPase_2	-
evgtrinLocDN64401c0g1t2	3105	553	1	81292644-81300185	PGSC0003DMT400061103	PGSC0003DMT400061103	Vasculin,Vasculin,Vasculin,G-patch_2,G-patch_2	-
evgtrinLocDN71358c0g4t1	824	150	1	75627435-75628761	PGSC0003DMT400057936	PGSC0003DMT400057936	dUTPase	-
evgtrinLocDN64872c2g4t2	507	108	1	61844211-61844720	PGSC0003DMT400023192	PGSC0003DMT400023192	TAXi_C,Asp	-
evgtrinLocDN60263c3g1t19	502	154	1	78579216-78581509	PGSC0003DMT400007088	PGSC0003DMT400007088	Pkinase	-
evgtrinLocDN53968c0g1t1	538	165	1	86313184-86315920	PGSC0003DMT400079514	PGSC0003DMT400079514	Prot_ATP_ID_OB,Prot_ATP_ID_OB,LOH1CR12	-
evgtrinLocDN70919c3g8t1	952	69	1	61208077-61208947	PGSC0003DMT400011115	-	-	-
evgtrinLocDN67357c1g4t1	266	30	1	79964868-79965121	-	-	-	-
evgtrinLocDN72034c8g6t1	316	31	1	71875450-71875866	-	-	-	-
evgtrinLocDN69918c0g4t2	967	322	1	2487390-2493368	-	-	BRF1,BRF1,DUF1033	-
evgtrinLocDN58588c1g1t2	348	113	1	77632620-77634838	PGSC0003DMT400063593	PGSC0003DMT400063593	Ribosomal_L18,Ribosomal_L27A,Ribosomal_L27A	-
evgtrinLocDN73577c4g1t3	308	38	1	82937306-82937614	-	-	DUF1388	-
evgtrinLocDN71617c0g1t1	888	226	1	69548442-69549330	PGSC0003DMT400067018	PGSC0003DMT400067018	AP2	-
evgtrinLocDN61823c3g4t2	381	122	1	3979471-3983805	-	-	tRNA-synt_2d	-
evgtrinLocDN61004c6g3t4	573	175	1	484423-484679	PGSC0003DMT400058688	PGSC0003DMT400058688	CRAL_TRIO	-
evgtrinLocDN68370c1g3t5	1209	86	1	61146388-61147740	PGSC0003DMT400011129	-	-	-
evgtrinLocDN62758c2g3t1	323	39	1	81813873-81814197	PGSC0003DMT400032789	-	-	-
evgtrinLocDN62857c1g3t1	414	112	1	79306334-79308691	PGSC0003DMT400047047	PGSC0003DMT400047047	GST_N_3,GST_N_3	-
evgtrinLocDN65506c0g3t1	771	256	1	3619643-3647182	-	PGSC0003DMT400035188	Stress-antifung,Stress-antifung	-
evgtrinLocDN67822c1g1t9	446	147	1	84883012-84884247	PGSC0003DMT400066643	PGSC0003DMT400066643	Peptidase_S10,CN_hydrolase	-
evgtrinLocDN58887c0g1t8	1839	550	1	35448944-35456392	-	PGSC0003DMT400080613	DEAD,WW,WW	-
evgtrinLocDN59284c2g2t2	378	46	1	75557778-75558276	-	-	-	-
evgtrinLocDN63086c0g1t6	1860	536	1	68473087-68477574	PGSC0003DMT400004336	PGSC0003DMT400004336	Alg6_Alg8,DUF2537,DUF2537	-
evgtrinLocDN67006c1g3t1	246	62	1	64808989-64809190	-	-	-	-
evgtrinLocDN69534c3g2t1	262	38	1	78037485-78037835	-	-	-	-
evgtrinLocDN72164c2g4t1	426	142	1	78799458-78799884	PGSC0003DMT400047132	PGSC0003DMT400047131	-	-
evgtrinLocDN55989c0g1t8	426	142	1	75754079-75754505	PGSC0003DMT400057924	PGSC0003DMT400057924	UPF0113	-
evgtrinLocDN65582c8g1t1	503	91	1	77632782-77635011	-	PGSC0003DMT400063593	Ribosomal_L18	-
evgtrinLocDN74030c1g1t1	264	38	1	81172918-81173181	-	-	-	-
evgtrinLocDN74345c6g4t1	565	69	1	86283370-86284204	-	-	-	-
evgtrinLocDN68304c1g3t5	940	300	1	76877122-76878304	PGSC0003DMT400063639	PGSC0003DMT400063639	Lipase_GDSL,Peptidase_U4,Peptidase_U4	-
evgtrinLocDN68279c0g3t3	310	65	1	85625241-85626280	-	-	-	-
evgtrinLocDN60339c1g2t3	331	65	1	87145643-87145954	-	-	DUF5381	-
evgtrinLocDN71056c2g1t3	436	107	1	67139324-67140414	PGSC0003DMT400079929	PGSC0003DMT400079929	Tryp_alpha_amyl,LTP_2	-
evgtrinLocDN71101c6g2t6	377	124	1	3718670-3721828	PGSC0003DMT400042268	PGSC0003DMT400042268	RVT_3,RNase_H	-
evgtrinLocDN61823c3g5t5	244	35	1	3986675-3987454	-	-	-	-
evgtrinLocDN73791c3g1t7	1083	227	1	75928335-75932360	PGSC0003DMT400027609	PGSC0003DMT400027609	RNA_pol_Rpb5_C,RNA_pol_Rpb5_N,PDZ_2	-
evgtrinLocDN66616c2g2t6	1455	93	1	69722822-69725588	PGSC0003DMT400066837	-	Ets	-
evgtrinLocDN67685c0g1t4	906	73	1	10147490-10147581	PGSC0003DMT400086889	-	-	-
evgtrinLocDN64721c1g4t2	295	32	1	74542357-74542662	PGSC0003DMT400070804	-	ATP-synt_8,EMP24_GP25L	-
evgtrinLocDN66055c2g2t3	2474	625	1	74334871-74340681	PGSC0003DMT400008488	PGSC0003DMT400008488	Methyltransf_25,Methyltransf_25,Methyltransf_11,Methyltransf_11,zf-C2H2_2,Methyltransf_31,PrmA,Methyltransf_23,Methyltransf_9,Methyltransf_12,Methyltransf_12,Methyltransf_12,MTS,TehB,Methyltransf_32,CMAS,CMAS,Methyltransf_18,Ubie_methyltran,Ubie_methyltran,PCMT,Cons_hypoth95,DUF4187,DUF4187,2-ph_phosp,zf-C2H2_4,zf-C2H2_4	-
evgtrinLocDN65013c0g4t1	275	72	1	87621491-87621766	-	-	-	-
evgtrinLocDN61449c4g1t1	730	61	1	1115778-1116085	-	-	-	-
evgtrinLocDN74345c6g3t1	1443	84	1	86285240-86287914	PGSC0003DMT400079481	PGSC0003DMT400079481	-	-
evgtrinLocDN67145c3g1t2	315	104	1	4638409-4638951	PGSC0003DMT400027174	PGSC0003DMT400027174	NAD_kinase	-
evgtrinLocDN56051c0g1t10	243	66	1	18391600-18392220	PGSC0003DMT400061701	PGSC0003DMT400061701	Cpn60_TCP1	-
evgtrinLocDN73541c0g1t12	2475	599	1	4386372-4502287	PGSC0003DMT400080854	PGSC0003DMT400080854	Pkinase,Pkinase_Tyr,GUB_WAK_bind,Kinase-like,PIP49_C,APH,YukC,DUF4342,DUF4342	-
evgtrinLocDN66807c0g1t2	694	61	1	83018668-83019362	PGSC0003DMT400008033	-	-	-
evgtrinLocDN67767c1g3t1	2152	199	1	1776600-1784304	PGSC0003DMT400082052	PGSC0003DMT400082052	CBM_3,CBM_3	-
evgtrinLocDN59313c1g1t11	1153	109	1	88074100-88074196	PGSC0003DMT400048730	-	-	-
evgtrinLocDN64245c1g2t2	1593	489	1	76455568-76460261	PGSC0003DMT400073651	PGSC0003DMT400073651	Na_Ca_ex,Na_Ca_ex,Na_Ca_ex,Na_Ca_ex	-
evgtrinLocDN57481c4g1t1	308	65	1	69051148-69051386	-	-	-	-
evgtrinLocDN73088c0g2t1	2241	702	1	24037096-24043406	PGSC0003DMT400045961	PGSC0003DMT400045961	Kinesin,Kinesin,XhlA,XhlA	-
evgtrinLocDN64610c1g1t14	3299	201	1	78110473-78113848	PGSC0003DMT400007170	PGSC0003DMT400007170	RrnaAD,SPASM	-
evgtrinLocDN61838c2g1t1	317	105	1	87215252-87215569	-	-	-	-
evgtrinLocDN61191c2g2t8	766	151	1	65785938-65790062	PGSC0003DMT400017542	PGSC0003DMT400017542	RcbX	-
evgtrinLocDN55701c8g3t2	660	204	1	59363404-59364064	PGSC0003DMT400027660	PGSC0003DMT400027660	Glyco_hydro_14,DUF4384	-
evgtrinLocDN68369c3g3t1	381	42	1	18849325-18849698	-	-	-	-
evgtrinLocDN70061c0g1t2	1069	80	1	79238759-79240009	PGSC0003DMT400047049	-	-	-
evgtrinLocDN62085c1g1t4	210	39	1	73083487-73083697	PGSC0003DMT400000273	-	-	-
evgtrinLocDN58157c0g10t1	382	126	1	45211738-45213489	PGSC0003DMT400056226	PGSC0003DMT400056226	Usp	-
evgtrinLocDN74214c0g1t2	966	87	1	79294241-79295209	PGSC0003DMT400047161	PGSC0003DMT400047161	-	-
evgtrinLocDN70803c1g1t2	1565	228	1	61168014-61184581	PGSC0003DMT400011112	PGSC0003DMT400011112	Hydrolase_4,Hydrolase_4,FSH1	-
evgtrinLocDN69115c1g1t19	236	45	1	85686308-85686377	-	-	DUF4837	-
evgtrinLocDN60257c0g3t5	1099	216	1	70746426-70748988	PGSC0003DMT400033260	PGSC0003DMT400033260	DUF1499	-
evgtrinLocDN72739c1g1t1	604	119	1	65647746-65661555	PGSC0003DMT400017509	PGSC0003DMT400017509	-	-
evgtrinLocDN70349c4g1t1	391	110	1	67211179-67211570	PGSC0003DMT400079915	-	-	-
evgtrinLocDN62174c7g1t1	346	115	1	75943008-75943440	PGSC0003DMT400057828	-	-	-
evgtrinLocDN70201c1g5t2	422	127	1	71984604-71985199	PGSC0003DMT400000117	PGSC0003DMT400000117	Dict-STAT-coil	-
evgtrinLocDN68535c0g1t13	524	147	1	23985358-23985472	PGSC0003DMT400037030	PGSC0003DMT400037030	p450	-
evgtrinLocDN68306c4g1t6	827	191	1	72398257-72401925	PGSC0003DMT400000514	PGSC0003DMT400000514	zf-rbx1,zf-RING_2,zf-ANAPC11,zf-C3HC4_2,zf-C3HC4_2,zf-RING_UBOX,zf-RING_UBOX,zf-C3HC4,zf-C3HC4,zf-RING_5,zf-RING_11,zf-RING_11,zf-C3HC4_3,zf-Nse,zf-Nse,Prok-RING_4,Prok-RING_4,RINGv,zf-RING_4,zf-RING_4,zf-C3HC4_4,Rad50_zn_hook,Rad50_zn_hook,FANCL_C,OrfB_Zn_ribbon,OrfB_Zn_ribbon,Zn_ribbon_17,zf-C3H2C3,zf-C3H2C3	-
evgtrinLocDN53955c0g1t2	1169	244	1	83927062-83929036	PGSC0003DMT400066197	PGSC0003DMT400066197	Tom22	-
evgtrinLocDN52948c2g1t6	455	140	1	87214960-87215385	PGSC0003DMT400004125	PGSC0003DMT400004125	Pro_isomerase	-
evgtrinLocDN56048c1g2t5	555	74	1	18925813-18926505	PGSC0003DMT400061686	-	ANAPC_CDC26,DUF4555,DHQ_synthase,DUF2967	-
evgtrinLocDN68002c4g3t2	434	121	1	68545500-68545934	PGSC0003DMT400004341	PGSC0003DMT400004340	-	-
evgtrinLocDN73310c1g4t1	1014	133	1	85323698-85324702	PGSC0003DMT400066469	-	-	-
evgtrinLocDN71932c1g2t4	394	126	1	84410039-84411342	PGSC0003DMT400066601	PGSC0003DMT400066600	Carboxyl_trans,DUF4507	-
evgtrinLocDN63187c0g3t1	1424	331	1	82387687-82389110	PGSC0003DMT400083794	PGSC0003DMT400083794	Ferlin_C	-
evgtrinLocDN56378c1g1t1	1808	110	1	78581368-78583274	PGSC0003DMT400007088	-	zf-C4_ClpX	-
evgtrinLocDN59611c0g1t6	492	104	1	74357155-74359159	PGSC0003DMT400008507	PGSC0003DMT400008507	Ribosomal_S10	-
evgtrinLocDN57843c0g1t1	321	35	1	78724683-78725938	-	-	-	-
evgtrinLocDN58685c1g1t12	1983	426	1	79827891-79828118	PGSC0003DMT400017912	PGSC0003DMT400017912	Porin_3,Porin_3	-
evgtrinLocDN57689c2g3t4	239	59	1	80110943-80111248	PGSC0003DMT400064107	-	-	-
evgtrinLocDN53739c0g1t1	764	179	1	79840012-79840896	PGSC0003DMT400053378	PGSC0003DMT400053378	LTP_2,Tryp_alpha_amyl,Tryp_alpha_amyl,DUF1462,FeThRed_B,TMEM144,TMEM144	-
evgtrinLocDN59422c0g2t1	365	42	1	81769332-81769721	-	-	-	-
evgtrinLocDN56864c2g1t1	220	60	1	72737615-72737835	PGSC0003DMT400000220	PGSC0003DMT400000220	LEA_2	-
evgtrinLocDN64463c3g1t1	358	55	1	65295927-65301310	-	-	-	-
evgtrinLocDN54830c0g1t9	1918	477	1	72148767-72151560	PGSC0003DMT400000136	PGSC0003DMT400000136	PRONE,DUF390	-
evgtrinLocDN60067c1g2t6	1155	358	1	15076882-15077549	PGSC0003DMT400062005	PGSC0003DMT400062005	DBD_Tnp_Mut	-
evgtrinLocDN63020c0g1t1	607	67	1	85681958-85682565	-	-	-	-
evgtrinLocDN54613c1g1t4	229	45	1	70112784-70113543	PGSC0003DMT400066947	-	-	-
evgtrinLocDN67326c3g1t2	1631	419	1	67536357-67543068	PGSC0003DMT400004532	PGSC0003DMT400004532	SAICAR_synt	-
evgtrinLocDN62530c0g3t7	1283	211	1	63804074-63814009	PGSC0003DMT400002192	PGSC0003DMT400002192	Hep_59,Hep_59,V_ATPase_I	-
evgtrinLocDN57427c6g2t4	219	52	1	73377411-73378747	PGSC0003DMT400000310	-	-	-
evgtrinLocDN72040c0g5t1	283	39	1	82326826-82327109	-	-	-	-
evgtrinLocDN58693c0g1t4	249	61	1	51068776-51068829	PGSC0003DMT400037918	-	-	-
evgtrinLocDN71037c6g8t1	309	101	1	66916479-66917321	-	-	OppC_N	-
evgtrinLocDN61655c2g3t2	280	44	1	85584844-85585300	PGSC0003DMT400064783	PGSC0003DMT400064783	LYTB	-
evgtrinLocDN65344c4g1t2	261	46	1	73262683-73262945	-	-	-	-
evgtrinLocDN58474c0g1t2	826	198	1	78823839-78824753	PGSC0003DMT400046973	PGSC0003DMT400046973	Terpene_synth_C	-
evgtrinLocDN66444c0g2t10	231	40	1	84527720-84530123	PGSC0003DMT400066321	-	-	-
evgtrinLocDN61073c7g2t1	345	65	1	62721934-62722270	-	-	TctB,Exo5	-
evgtrinLocDN71517c8g5t1	440	70	1	76918791-76919434	-	-	-	-
evgtrinLocDN59687c0g1t9	346	106	1	3615851-3616476	PGSC0003DMT400035191	PGSC0003DMT400035188	Pkinase,Pkinase,Pkinase_Tyr,Pkinase_Tyr,ABC1,DUF3552	-
evgtrinLocDN72590c1g3t3	1356	296	1	83047724-83053764	PGSC0003DMT400008070	PGSC0003DMT400008068	Ank_2,Ank_2,Ank_2,Ank_5,Ank_5,Ank_5,Ank_5,Ank_5,Ank_5,Ank_3,Ank_3,Ank_3,Ank_3,Ank_3,Ank_3,Ank_3,Ank_4,Ank_4,Ank_4,Ank_4,Ank_4,Ank_4,Ank,Ank,Ank,Ank,Ank,Ank	-
evgtrinLocDN74026c2g1t8	349	110	1	73048460-73049790	PGSC0003DMT400000266	PGSC0003DMT400000266	MFMR_assoc,Calponin	-
evgtrinLocDN58204c1g5t1	322	55	1	83202247-83202554	-	-	-	-
evgtrinLocDN53516c0g1t2	1213	83	1	83452088-83453255	PGSC0003DMT400066127	PGSC0003DMT400066127	PSK	-
evgtrinLocDN60738c6g1t6	1199	360	1	5498041-5505202	PGSC0003DMT400058456	PGSC0003DMT400058456	BTB,BTB,BTB,BACK,BACK,BACK,MATH,DUF2182,DUF2182	-
evgtrinLocDN69779c3g1t4	421	121	1	472358-473507	PGSC0003DMT400058638	PGSC0003DMT400058635	AA_kinase	-
evgtrinLocDN74143c4g2t6	275	45	1	14353877-14354380	-	-	-	-
evgtrinLocDN65466c3g1t2	1229	71	1	75538118-75539319	PGSC0003DMT400057975	-	-	-
evgtrinLocDN37603c0g1t1	407	71	1	57363533-57363939	-	-	CCT	-
evgtrinLocDN69534c3g1t2	448	133	1	78037812-78041093	-	PGSC0003DMT400007185	Thioredoxin,OST3_OST6,Thioredoxin_2,Thioredoxin_2,AhpC-TSA	-
evgtrinLocDN65567c3g1t6	328	108	1	76259677-76279243	PGSC0003DMT400073551	PGSC0003DMT400073547	His_Phos_1	-
evgtrinLocDN63791c0g1t5	209	39	1	66086604-66086813	PGSC0003DMT400017570	-	zf-A20	-
evgtrinLocDN56081c1g1t1	391	57	1	85361047-85361440	PGSC0003DMT400066734	-	-	-
evgtrinLocDN68414c0g6t1	255	30	1	66532718-66532939	PGSC0003DMT400052301	-	-	-
evgtrinLocDN68891c0g1t4	5058	1387	1	63233192-63252327	-	-	WD40,WD40,WD40,WD40,WD40,WD40,WD40,WD40,WD40,WD40,WD40,WD40,ANAPC4_WD40,ANAPC4_WD40,ANAPC4_WD40,ANAPC4_WD40	-
evgtrinLocDN74231c4g7t1	997	332	1	79342646-79353740	PGSC0003DMT400047024	PGSC0003DMT400047024	LRR_8,LRR_8,LRR_8,LRR_8,LRR_8,LRR_4,LRR_4,LRR_4,LRR_4,LRR_4,LRR_4,LRR_4,LRR_4,LRR_1,LRR_1,LRR_1,LRR_1,LRR_1,LRR_1,LRR_1,LRR_9,LRR_9	-
evgtrinLocDN67041c6g5t4	303	101	1	5422930-5423217	PGSC0003DMT400058465	-	-	-
evgtrinLocDN69873c0g1t8	923	130	1	74750833-74751759	PGSC0003DMT400070721	PGSC0003DMT400070721	DUF573,Somatostatin,Borrelia_REV,TMCO5	-
evgtrinLocDN62935c0g2t1	415	102	1	7485910-7486994	PGSC0003DMT400030575	PGSC0003DMT400030575	PBP	-
evgtrinLocDN64463c0g1t5	208	32	1	65295950-65301183	-	-	-	-
evgtrinLocDN65116c0g1t1	509	167	1	66086269-66087136	PGSC0003DMT400017570	PGSC0003DMT400017570	zf-A20,zf-A20,NMD3,NMD3,EGF,EGF,RecR,RecR,RecR,C1_2,C1_2,DZR,DZR	-
evgtrinLocDN66047c3g1t1	449	59	1	67619267-67620429	PGSC0003DMT400025429	PGSC0003DMT400041449	Bet_v_1	-
evgtrinLocDN68825c3g3t4	1625	285	1	73965837-73968673	PGSC0003DMT400000367	PGSC0003DMT400000367	RhoGAP,RhoGAP,Glyco_tran_WbsX	-
evgtrinLocDN63518c0g2t1	311	77	1	85987249-85987723	PGSC0003DMT400001879	-	-	-
evgtrinLocDN70222c5g1t1	241	46	1	81721490-81721731	-	-	zf-RanBP,zf-RanBP,zf-RanBP	-
evgtrinLocDN65407c6g2t1	344	43	1	80239733-80240248	-	-	-	-
evgtrinLocDN71152c1g1t21	2050	396	1	78300335-78309913	PGSC0003DMT400007237	-	NHL,NHL,NHL,NHL,NHL,NHL,NHL,SGL,Arylesterase,Arylesterase,Arylesterase,Arylesterase,Arylesterase,Arylesterase,DUF5128	-
evgtrinLocDN73954c0g2t1	344	33	1	65525742-65526086	-	-	-	-
evgtrinLocDN35619c0g1t1	282	44	1	84835699-84835957	-	-	-	-
evgtrinLocDN61399c0g1t6	3116	567	1	61297264-61307457	PGSC0003DMT400011118	PGSC0003DMT400011118	Xpo1,Xpo1,Alliinase_C	-
evgtrinLocDN69879c0g3t4	1073	110	1	80298022-80299560	-	-	SpoVAB,SpoVAB	-
evgtrinLocDN62448c1g1t1	350	65	1	77648601-77649185	-	-	-	-
evgtrinLocDN63294c3g8t1	363	69	1	85643423-85644022	-	PGSC0003DMT400064784	tRNA-synt_1b	-
evgtrinLocDN55077c1g1t3	970	67	1	81492142-81493425	PGSC0003DMT400076533	PGSC0003DMT400076533	-	-
evgtrinLocDN60909c0g1t24	362	120	1	59474194-59475016	PGSC0003DMT400027651	PGSC0003DMT400027651	Sod_Cu	-
evgtrinLocDN66093c3g6t1	227	33	1	66244015-66244242	-	-	-	-
evgtrinLocDN68535c0g1t10	330	110	1	23985228-23985473	PGSC0003DMT400037039	PGSC0003DMT400037039	p450	-
evgtrinLocDN58934c1g1t1	2446	87	1	80914519-80917448	PGSC0003DMT400061143	-	-	-
evgtrinLocDN60844c1g2t2	679	80	1	3957855-3958530	-	-	-	-
evgtrinLocDN68212c1g3t6	469	145	1	81841820-81845969	PGSC0003DMT400032715	PGSC0003DMT400032715	-	-
evgtrinLocDN74237c11g4t1	341	112	1	87392461-87394890	PGSC0003DMT400015853	PGSC0003DMT400015853	Senescence	-
evgtrinLocDN57226c1g1t7	241	56	1	80486705-80487794	-	-	-	-
evgtrinLocDN71865c6g12t1	283	62	1	88201430-88202305	PGSC0003DMT400068704	-	-	-
evgtrinLocDN61895c5g2t1	234	33	1	64775388-64775622	-	-	-	-
evgtrinLocDN72140c1g2t2	455	151	1	81750711-81751689	PGSC0003DMT400032797	PGSC0003DMT400032797	Pkinase_Tyr,Pkinase,APH	-
evgtrinLocDN73090c8g1t1	231	52	1	1594923-1595149	-	-	-	-
evgtrinLocDN62414c0g1t12	2725	82	1	84445931-84449338	PGSC0003DMT400066284	-	-	-
evgtrinLocDN67006c1g1t5	769	114	1	64802596-64804529	PGSC0003DMT400017413	-	-	-
evgtrinLocDN72585c3g3t1	287	47	1	86848869-86849165	-	-	-	-
evgtrinLocDN59035c6g3t1	361	34	1	3761480-3761841	-	-	-	-
evgtrinLocDN67173c4g2t2	377	125	1	86445031-86445629	-	PGSC0003DMT400071849	V_ATPase_I	-
evgtrinLocDN59513c2g1t1	234	30	1	74444099-74444306	-	-	-	-
evgtrinLocDN58827c2g1t2	1769	203	1	71216489-71219592	PGSC0003DMT400043948	PGSC0003DMT400043948	zf-RING_2,zf-rbx1,zf-RING_11,zf-RING_11,zf-C3HC4_2,zf-RING_UBOX,zf-C3HC4,zf-RING_5,zf-RING_5,zf-C3HC4_3,zf-ANAPC11,Zn_ribbon_17,Prok-RING_4,Prok-RING_4,Prok-RING_1,Prok-RING_1,FANCL_C,FANCL_C,Baculo_IE-1,PHD,RINGv,zf-C3HC4_4,zf-C3HC4_4,zf-Nse,zf-RING_4,zf-RING-like,zf-RING-like,CTU2,zf-C3HC4_5,zf-RING_10,zf-RING_10	-
evgtrinLocDN56640c3g1t10	247	40	1	78976327-78976753	PGSC0003DMT400046960	-	-	-
evgtrinLocDN68124c3g3t1	219	46	1	76501336-76501491	-	-	-	-
evgtrinLocDN73840c2g2t10	650	144	1	2880155-2880805	PGSC0003DMT400055051	PGSC0003DMT400055045	Arm,Arm	-
evgtrinLocDN56144c0g1t4	381	109	1	63144212-63144328	-	-	-	-
evgtrinLocDN64679c0g3t1	231	65	1	77582645-77583723	-	PGSC0003DMT400063589	-	-
evgtrinLocDN59827c10g1t1	435	47	1	62445698-62446193	PGSC0003DMT400023249	-	-	-
evgtrinLocDN56260c4g1t1	366	100	1	49506809-49775885	PGSC0003DMT400002054	-	-	-
evgtrinLocDN72030c1g1t4	405	74	1	86399794-86400122	PGSC0003DMT400079521	-	-	-
evgtrinLocDN73969c1g3t1	330	65	1	1217609-1217939	-	-	KTSC	-
evgtrinLocDN68598c1g1t4	807	134	1	60011637-60012426	PGSC0003DMT400058811	PGSC0003DMT400058811	RALF,RALF	-
evgtrinLocDN52388c3g1t2	745	114	1	70700229-70702245	PGSC0003DMT400033264	PGSC0003DMT400033264	WD40,WD40,ANAPC4_WD40,ANAPC4_WD40	-
evgtrinLocDN61612c2g1t10	239	62	1	73011384-73011624	PGSC0003DMT400000264	-	-	-
evgtrinLocDN53633c1g1t2	380	104	1	81013194-81015415	PGSC0003DMT400061040	PGSC0003DMT400061040	Cu_bind_like	-
evgtrinLocDN62473c3g3t2	287	55	1	78682727-78683640	PGSC0003DMT400047154	-	-	-
evgtrinLocDN52372c0g1t5	855	60	1	76465346-76466180	PGSC0003DMT400073582	-	-	-
evgtrinLocDN48057c0g1t3	642	108	1	74818507-74819747	-	-	CCT_2	-
evgtrinLocDN54962c0g1t10	3668	884	1	3092673-3114548	-	-	Ipi1_N,Ipi1_N,Ipi1_N,HEAT_2,HEAT_2,HEAT_2	-
evgtrinLocDN67276c0g1t2	1792	82	1	76449884-76451800	PGSC0003DMT400073650	PGSC0003DMT400073650	SPC22	-
evgtrinLocDN68797c0g1t3	238	41	1	62746384-62746622	-	-	-	-
evgtrinLocDN62142c4g1t1	220	39	1	85988529-85988713	-	-	-	-
evgtrinLocDN71067c5g1t1	385	82	1	57984076-57985654	-	PGSC0003DMT400029439	Ribosomal_S21e	-
evgtrinLocDN57231c4g1t1	326	102	1	58730401-58730853	PGSC0003DMT400058376	PGSC0003DMT400058376	-	-
evgtrinLocDN61952c2g1t1	364	36	1	77556704-77558272	-	-	Ribosomal_L22e	-
evgtrinLocDN68109c5g1t1	324	57	1	66074683-66075007	-	-	-	-
evgtrinLocDN68080c0g1t9	509	96	1	57765795-57767971	PGSC0003DMT400029479	PGSC0003DMT400029479	HIG_1_N,HIG_1_N,Cytochrom_B561	-
evgtrinLocDN74164c2g2t1	1447	316	1	70527745-70534786	PGSC0003DMT400066771	PGSC0003DMT400066771	PTS_2-RNA	-
evgtrinLocDN71791c2g3t3	219	43	1	81273143-81273719	PGSC0003DMT400061015	-	-	-
evgtrinLocDN61914c1g1t7	373	51	1	68436415-68439238	PGSC0003DMT400004324	PGSC0003DMT400004324	Cpn10,ADH_N	-
evgtrinLocDN73367c8g5t3	462	137	1	86311912-86313124	PGSC0003DMT400079514	PGSC0003DMT400079514	AAA,AAA_16,AAA_16,RuvB_N,AAA_5,AAA_22,AAA_22,AAA_2,AAA_18,DUF815,TIP49,RNA_helicase,AAA_14,IstB_IS21,IstB_IS21,Mg_chelatase,AAA_3,Sigma54_activat,Sigma54_activat,Parvo_NS1,NACHT,NACHT,AAA_33,TsaE,AAA_24,ATPase_2,AAA_28,PhoH,PhoH,ATPase,ATPase,AAA_30,CPT,AAA_25,Sigma54_activ_2,AAA_11,DUF2075,AAA_19,Zeta_toxin,Zeta_toxin,ABC_tran	-
evgtrinLocDN68915c2g1t2	2734	868	1	19460854-19460886	-	-	Collagen	-
evgtrinLocDN66335c1g2t1	1172	149	1	81791681-81792853	PGSC0003DMT400032790	PGSC0003DMT400032790	Chloroa_b-bind	-
evgtrinLocDN67881c0g1t3	374	124	1	85219211-85219585	PGSC0003DMT400066706	PGSC0003DMT400066706	LRR_8,LRR_8,LRRNT_2,LRR_4,LRR_4,LRR_4,LRR_1,LRR_1,LRR_1	-
evgtrinLocDN68616c0g4t6	508	123	1	72301022-72303857	PGSC0003DMT400000502	PGSC0003DMT400000501	-	-
evgtrinLocDN68161c1g2t9	1536	428	1	2538044-2546346	PGSC0003DMT400055091	PGSC0003DMT400055091	DEAD,T2SSE,AAA_22,ATPase,AAA_30,PhoH,AAA_19,AAA_16,ABC_tran,ABC_tran,AAA_14,AAA_14,Myosin_head,AAA_23,AAA_23	-
evgtrinLocDN66332c4g1t1	1408	446	1	79774871-79779580	PGSC0003DMT400066226	-	HEAT_EZ,HEAT_EZ,HEAT_EZ,HEAT_EZ,HEAT_EZ,HEAT_EZ,Adaptin_N,Cnd1,Cnd1,Cnd1,HEAT,HEAT,HEAT,HEAT,UME,UME,UME,UME,ParcG,ParcG,ParcG,RIX1,RIX1,RIX1,DUF1981,DUF1981,DUF1981,Sec7_N,Sec7_N,Sec7_N,Sec7_N,Sec7_N	-
evgtrinLocDN59214c4g3t1	366	30	1	67157301-67157667	-	-	-	-
evgtrinLocDN61952c5g1t1	413	125	1	77556846-77558367	PGSC0003DMT400063586	PGSC0003DMT400063586	Ribosomal_L22e,Glycos_transf_2,T4_Gp59_N	-
evgtrinLocDN52840c0g1t1	393	110	1	87386853-87387239	PGSC0003DMT400015856	-	PARG_cat,FAM53	-
evgtrinLocDN143276c0g1t1	206	60	1	7281855-7282304	-	-	-	-
evgtrinLocDN54733c1g1t3	676	100	1	65779394-65780053	PGSC0003DMT400017535	-	PHD_Oberon	-
evgtrinLocDN71052c1g2t5	324	107	1	79436972-79448650	PGSC0003DMT400047018	-	-	-
evgtrinLocDN66861c2g1t10	270	40	1	85719607-85719874	-	-	-	-
evgtrinLocDN53932c2g1t1	269	50	1	72530926-72531399	-	PGSC0003DMT400000186	Pkinase,Pkinase_Tyr	-
evgtrinLocDN59616c6g1t1	467	108	1	1118550-1119430	PGSC0003DMT400081790	PGSC0003DMT400034698	Iso_dh	-
evgtrinLocDN63311c2g1t5	1376	61	1	74974945-74976448	PGSC0003DMT400050106	-	DUF2655	-
evgtrinLocDN53947c0g1t3	1274	325	1	83257308-83258904	PGSC0003DMT400013128	PGSC0003DMT400013128	Glyco_hydro_16,XET_C,Calici_PP_N,DUF1364	-
evgtrinLocDN69685c0g4t6	956	133	1	62160442-62160538	PGSC0003DMT400097185	PGSC0003DMT400097185	SynMuv_product	-
evgtrinLocDN57081c1g1t3	411	119	1	1323643-1324051	PGSC0003DMT400054260	PGSC0003DMT400054259	LRR_8,LRR_8,LRR_8,LRR_4,LRR_4,LRR_4,LRR_4,LRR_6,LRR_6,LRR_6,LRR_6,LRR_6,LRR_1,LRR_1,LRR_1,LRR_1,LRR_1	-
evgtrinLocDN72632c6g2t10	2070	346	1	82857760-82863358	PGSC0003DMT400027698	PGSC0003DMT400027698	DNA_pol_phi,SPOB_ab	-
evgtrinLocDN64522c0g5t3	912	126	1	78327251-78327284	-	PGSC0003DMT400011285	Ovate	-
evgtrinLocDN70363c16g2t2	301	100	1	85856717-85858978	PGSC0003DMT400001869	PGSC0003DMT400001869	Adaptin_N	-
evgtrinLocDN72015c4g3t1	241	58	1	79279967-79280207	PGSC0003DMT400046929	-	-	-
evgtrinLocDN63068c1g4t1	430	50	1	86743633-86743722	PGSC0003DMT400018800	-	-	-
evgtrinLocDN63403c2g1t3	701	166	1	1516769-1518319	PGSC0003DMT400081975	PGSC0003DMT400081975	LTP_2,Tryp_alpha_amyl	-
evgtrinLocDN59422c0g1t2	517	149	1	81769663-81771923	PGSC0003DMT400032728	PGSC0003DMT400032728	LTP_2,Tryp_alpha_amyl,Hydrophob_seed	-
evgtrinLocDN61155c0g1t2	1525	294	1	68622380-68630176	PGSC0003DMT400004347	PGSC0003DMT400004347	DnaJ,RRM_1,RRM_5,RRM_5,RRM_occluded,RRM_3,RRM_3,RRM_3,Kinesin_assoc,Kinesin_assoc	-
evgtrinLocDN74343c3g1t6	265	31	1	81147030-81147295	-	-	-	-
evgtrinLocDN57689c1g6t1	236	42	1	80101892-80103736	-	-	-	-
evgtrinLocDN70011c1g1t4	5579	1103	1	78673945-78679474	PGSC0003DMT400046987	PGSC0003DMT400046987	SPT16,SPT16,SPT16,FACT-Spt16_Nlob,Peptidase_M24,Rtt106,CDC45,CDC45,YL1,YL1,YL1	-
evgtrinLocDN57848c0g1t3	327	108	1	10631254-10633113	PGSC0003DMT400043311	PGSC0003DMT400043311	AP2,AP2	-
evgtrinLocDN69693c2g1t6	426	141	1	62127951-62128804	PGSC0003DMT400023302	PGSC0003DMT400023302	zf-rbx1,zf-C3HC4_2,zf-RING_2,zf-C3HC4,zf-ANAPC11,zf-RING_5,zf-RING_11,zf-RING_11,zf-RING_UBOX,zf-RING_UBOX,zf-C3HC4_4,zf-C3HC4_4,DUF3047,zf-C3HC4_3,Chon_Sulph_att,Prok-RING_4,zf-Nse,zf-RING-like	-
evgtrinLocDN71847c2g2t3	448	136	1	61823146-61823594	PGSC0003DMT400023190	PGSC0003DMT400095550	TAXi_N	-
evgtrinLocDN68124c1g2t1	268	37	1	76498129-76498870	-	-	Ribosomal_L36	-
evgtrinLocDN71865c6g6t3	302	100	1	88201327-88202312	-	PGSC0003DMT400008803	ATP-synt_ab_N	-
evgtrinLocDN72494c7g5t1	235	37	1	1742818-1743055	-	-	-	-
evgtrinLocDN62375c2g1t3	430	142	1	82498090-82498693	PGSC0003DMT400015998	PGSC0003DMT400015998	Terpene_synth_C,SWIB,SWIB	-
evgtrinLocDN55261c1g3t3	463	141	1	86161091-86161811	PGSC0003DMT400001942	PGSC0003DMT400001941	DUF745,LAT	-
evgtrinLocDN62408c1g4t1	373	55	1	68118030-68118406	PGSC0003DMT400004212	PGSC0003DMT400061237	Wax2_C	-
evgtrinLocDN55707c1g4t1	1403	266	1	41936676-41942505	PGSC0003DMT400016766	PGSC0003DMT400016766	FA_hydroxylase,FA_hydroxylase,Cation_ATPase_C	-
evgtrinLocDN62832c1g1t1	3104	67	1	11857409-11860512	PGSC0003DMT400065838	-	-	-
evgtrinLocDN67648c0g1t1	345	74	1	78935673-78936004	PGSC0003DMT400047085	PGSC0003DMT400047085	-	-
evgtrinLocDN66613c3g1t5	753	140	1	68313117-68313994	PGSC0003DMT400004319	PGSC0003DMT400004228	Dynamin_M	-
evgtrinLocDN69546c2g1t2	625	76	1	5120134-5122296	PGSC0003DMT400058489	-	-	-
evgtrinLocDN70504c4g2t1	216	34	1	81693026-81693242	-	-	-	-
evgtrinLocDN63619c4g5t5	325	97	1	7136970-7137382	PGSC0003DMT400072137	PGSC0003DMT400001151	-	-
evgtrinLocDN60834c1g3t1	710	104	1	65577533-65579243	PGSC0003DMT400017509	-	-	-
evgtrinLocDN70998c4g1t4	526	79	1	87660167-87662074	PGSC0003DMT400015776	-	-	-
evgtrinLocDN72775c2g2t1	1466	313	1	42196490-42198639	PGSC0003DMT400048713	PGSC0003DMT400048713	DUF716,DUF423,DUF423	-
evgtrinLocDN57509c3g1t7	333	110	1	87278094-87278424	-	-	CagD	-
evgtrinLocDN69895c0g1t8	5428	954	1	72204634-72211973	PGSC0003DMT400000493	PGSC0003DMT400000493	DUF4378,DUF4378,DUF3741	-
evgtrinLocDN60834c1g1t8	338	58	1	65551056-65612553	-	-	SBBP	-
evgtrinLocDN59729c1g2t1	284	43	1	77352315-77353149	PGSC0003DMT400063689	-	-	-
evgtrinLocDN58119c1g2t4	307	35	1	87823524-87824522	-	-	-	-
evgtrinLocDN70584c2g4t3	1473	306	1	57917444-57922449	PGSC0003DMT400011998	PGSC0003DMT400011998	Kinesin,Kinesin,Microtub_bd,Microtub_bd,CLU	-
evgtrinLocDN71566c7g4t1	228	71	1	86160861-86161179	-	PGSC0003DMT400043547	Yuri_gagarin,DUF1847	-
evgtrinLocDN58631c3g6t1	369	78	1	70516057-70516558	-	PGSC0003DMT400066898	EPSP_synthase	-
evgtrinLocDN58740c2g1t5	570	90	1	87480345-87480914	-	-	-	-
evgtrinLocDN66732c0g1t4	285	42	1	44380814-44381586	PGSC0003DMT400019542	-	-	-
evgtrinLocDN65845c0g3t2	862	61	1	84039700-84040572	PGSC0003DMT400066222	-	-	-
evgtrinLocDN45166c0g1t1	1436	277	1	62388651-62394672	PGSC0003DMT400023247	PGSC0003DMT400023247	-	-
evgtrinLocDN73666c2g1t5	940	254	1	84482426-84487073	PGSC0003DMT400066300	PGSC0003DMT400066300	RXT2_N	-
evgtrinLocDN73951c1g1t7	350	100	1	79950127-79950845	PGSC0003DMT400063995	PGSC0003DMT400063995	Cmc1,Cmc1,CSF-1,CX9C,UPF0203,UPF0203	-
evgtrinLocDN74255c7g3t1	1484	136	1	80558516-80560023	PGSC0003DMT400011522	PGSC0003DMT400011522	Fer2,DUF1610,DUF1610	-
evgtrinLocDN66593c2g2t12	1790	103	1	81673321-81675594	-	-	-	-
evgtrinLocDN74304c4g3t1	389	129	1	64536368-64539108	PGSC0003DMT400017593	PGSC0003DMT400017593	Ald_Xan_dh_C2	-
evgtrinLocDN65326c1g1t4	1193	333	1	83747435-83748757	PGSC0003DMT400066741	PGSC0003DMT400066741	Extensin_2,Extensin_2,Extensin_2,Extensin_2,Extensin_2,Extensin_2,Extensin_2,Extensin_2,PhrC_PhrF	-
evgtrinLocDN66602c2g1t2	1399	72	1	80083322-80085873	PGSC0003DMT400064019	-	-	-
evgtrinLocDN64889c1g2t2	361	45	1	79151752-79152111	PGSC0003DMT400047065	-	-	-
evgtrinLocDN72815c2g4t1	389	53	1	73705956-73706317	-	-	-	-
evgtrinLocDN68212c1g4t4	292	49	1	81836904-81837196	PGSC0003DMT400032715	-	-	-
evgtrinLocDN69019c2g1t3	270	74	1	57984610-57985668	PGSC0003DMT400029439	PGSC0003DMT400029439	Ribosomal_S21e	-
evgtrinLocDN58312c0g5t3	461	118	1	4596735-4599632	-	PGSC0003DMT400065107	Epimerase,GDP_Man_Dehyd,NAD_binding_10,3Beta_HSD,NmrA,NAD_binding_4,adh_short,FrhB_FdhB_N,FrhB_FdhB_N,KR,Rho_RNA_bind,IL10,IL10	-
evgtrinLocDN68188c5g3t1	365	53	1	80180033-80180398	-	-	-	-
evgtrinLocDN67303c3g2t1	2428	596	1	67991152-67996125	PGSC0003DMT400004191	PGSC0003DMT400004191	PTR2,PTR2,MFS_1,P12,P12,P12,P12	-
evgtrinLocDN63673c1g2t3	3054	780	1	71505468-71516524	PGSC0003DMT400000387	PGSC0003DMT400000387	PAP_assoc,NTP_transf_2	-
evgtrinLocDN69115c1g1t13	282	65	1	85686327-85686386	-	-	-	-
evgtrinLocDN64763c0g2t3	574	191	1	3959831-3961677	PGSC0003DMT400042246	PGSC0003DMT400042246	PTPA	-
evgtrinLocDN72582c2g1t18	2488	493	1	59335086-59340589	PGSC0003DMT400027661	PGSC0003DMT400027661	Pkinase,Pkinase_Tyr	-
evgtrinLocDN65152c2g2t4	479	78	1	67004455-67005203	-	-	R3H	-
evgtrinLocDN61748c0g4t3	312	103	1	66723666-66723978	PGSC0003DMT400016145	PGSC0003DMT400016145	zf-C3HC4_2,zf-C3HC4_2,zf-C3HC4,zf-RING_5,zf-RING_UBOX,Baculo_IE-1,Prok-RING_4,zf-C3HC4_3,zf-RING_2,zf-C3HC4_4,zf-RING_6	-
evgtrinLocDN73818c1g2t3	696	232	1	76313873-76314569	PGSC0003DMT400073563	PGSC0003DMT400073563	LRR_8,LRR_8,LRR_8,LRR_8,LRR_8,LRR_4,LRR_4,LRR_4,LRR_4,LRR_4,LRRNT_2,LRR_1,LRR_1,LRR_1,LRR_1,LRR_1,LRR_1,LRR_1,LRR_1	-
evgtrinLocDN68124c2g5t4	241	56	1	76500787-76501132	PGSC0003DMT400073593	-	-	-
evgtrinLocDN57790c0g1t1	6920	655	1	70776489-70783406	PGSC0003DMT400033222	PGSC0003DMT400033222	-	-
evgtrinLocDN73317c0g1t12	1314	163	1	79871250-79874798	PGSC0003DMT400063984	PGSC0003DMT400063984	FemAB_like	-
evgtrinLocDN57501c1g1t5	391	130	1	64545276-64546891	PGSC0003DMT400048153	PGSC0003DMT400048153	Fer2_2,Fer2,Fer2,DHODB_Fe-S_bind,DHODB_Fe-S_bind,DHODB_Fe-S_bind,CD20	-
evgtrinLocDN56141c0g7t1	378	77	1	60056784-60056946	-	-	-	-
evgtrinLocDN69807c1g1t3	490	88	1	3842952-3848083	PGSC0003DMT400042253	-	-	-
evgtrinLocDN67292c2g1t1	1288	61	1	86280260-86281548	-	-	-	-
evgtrinLocDN56319c6g1t1	246	46	1	72741594-72742642	-	-	-	-
evgtrinLocDN61939c0g1t5	1008	133	1	82215968-82219199	PGSC0003DMT400032647	PGSC0003DMT400032647	DUF1635,PAXX,PAXX,EssA	-
evgtrinLocDN60091c9g1t1	205	49	1	84895788-84895954	-	-	-	-
evgtrinLocDN55550c0g1t12	420	121	1	1651803-1653967	PGSC0003DMT400081989	PGSC0003DMT400081989	Ribosomal_60s	-
evgtrinLocDN59513c0g1t2	555	83	1	74444118-74449828	PGSC0003DMT400008518	-	-	-
evgtrinLocDN64774c3g2t1	438	75	1	18927249-18927814	PGSC0003DMT400061686	-	-	-
evgtrinLocDN66179c1g3t2	478	91	1	71084842-71085320	-	-	-	-
evgtrinLocDN47104c0g1t1	1842	472	1	54847639-54847672	PGSC0003DMT400081179	PGSC0003DMT400081179	DEK_C,SOG2,Herpes_LMP1	-
evgtrinLocDN68670c3g3t1	705	184	1	84143538-84147501	PGSC0003DMT400066564	PGSC0003DMT400066564	-	-
evgtrinLocDN73340c9g1t1	334	72	1	85870895-85874889	-	PGSC0003DMT400001906	WD40	-
evgtrinLocDN73534c2g2t3	380	31	1	63142820-63143231	-	-	-	-
evgtrinLocDN67544c2g2t1	812	197	1	3555804-3558622	PGSC0003DMT400042325	PGSC0003DMT400042325	Isochorismatase	-
evgtrinLocDN56231c0g1t5	320	33	1	15151394-15151728	-	-	-	-
evgtrinLocDN55597c7g5t1	264	42	1	80858478-80859042	-	-	-	-
evgtrinLocDN58157c0g9t2	323	83	1	45211717-45213409	-	PGSC0003DMT400056226	Usp	-
evgtrinLocDN52452c0g1t1	637	89	1	82207404-82208041	PGSC0003DMT400032739	PGSC0003DMT400032738	GTP_cyclohydro2	-
evgtrinLocDN62503c11g1t1	229	55	1	2630618-2631378	-	PGSC0003DMT400055084	-	-
evgtrinLocDN69534c2g2t1	426	68	1	78035012-78036053	-	PGSC0003DMT400007185	ERp29	-
evgtrinLocDN56008c0g1t4	421	140	1	82851695-82852116	PGSC0003DMT400027704	PGSC0003DMT400008099	HSP70	-
evgtrinLocDN54654c2g8t1	320	106	1	45174319-45174639	-	PGSC0003DMT400090689	Glyco_hydro_17	-
evgtrinLocDN60923c1g2t1	249	55	1	62007439-62008163	PGSC0003DMT400023211	-	-	-
evgtrinLocDN57831c3g3t1	230	52	1	11432715-11433162	PGSC0003DMT400015952	-	-	-
evgtrinLocDN62919c3g1t1	313	103	1	78563809-78565847	PGSC0003DMT400007202	PGSC0003DMT400007202	Peptidase_C15	-
evgtrinLocDN66075c0g4t3	594	197	1	83636118-83637378	PGSC0003DMT400066159	PGSC0003DMT400066159	PA,LpxC	-
evgtrinLocDN64494c6g2t1	241	32	1	74440009-74440250	PGSC0003DMT400008515	-	-	-
evgtrinLocDN58426c2g1t3	285	41	1	80289516-80289796	PGSC0003DMT400064055	-	ASFV_J13L	-
evgtrinLocDN66502c1g3t1	217	55	1	70474470-70474689	-	-	-	-
evgtrinLocDN60109c1g1t1	800	154	1	78437683-78438738	PGSC0003DMT400007124	PGSC0003DMT400007124	Adap_comp_sub	-
evgtrinLocDN58086c1g1t14	3321	628	1	69878536-69889384	PGSC0003DMT400066818	-	Nsp1_C,Nsp1_C,Nucleoporin_FG,DUF1664,DUF1664,APG6,ISG65-75,Nbl1_Borealin_N,Nbl1_Borealin_N,Nbl1_Borealin_N,Taxilin,Taxilin,Sec34,Sec34,Sec34,Rootletin,Prefoldin_2,Prefoldin_2,FapA,FapA	-
evgtrinLocDN74343c4g1t19	357	117	1	81155980-81160140	PGSC0003DMT400095839	PGSC0003DMT400095839	-	-
evgtrinLocDN55169c1g1t1	1619	169	1	80856270-80858408	PGSC0003DMT400061066	PGSC0003DMT400061066	IlvC	-
evgtrinLocDN59137c7g1t2	214	45	1	84890178-84890401	-	-	-	-
evgtrinLocDN63099c2g2t1	348	115	1	78079891-78080478	-	-	-	-
evgtrinLocDN69967c0g1t2	789	257	1	86409332-86410629	PGSC0003DMT400079523	PGSC0003DMT400079523	Metallophos,Pur_ac_phosph_N,DUF1481,DUF1481	-
evgtrinLocDN71893c2g1t5	219	66	1	85243578-85243797	PGSC0003DMT400066723	PGSC0003DMT400066722	-	-
evgtrinLocDN68868c4g2t3	246	46	1	75782833-75783070	-	-	-	-
evgtrinLocDN71279c1g1t5	551	81	1	4290026-4290333	PGSC0003DMT400027805	-	-	-
evgtrinLocDN51610c0g1t3	2384	677	1	73533297-73537696	PGSC0003DMT400000650	PGSC0003DMT400000650	DUF2043,DUF2043,VHS	-
evgtrinLocDN69534c5g1t4	361	120	1	78036230-78039121	PGSC0003DMT400007185	PGSC0003DMT400007185	Thioredoxin,Thioredoxin_2,Thioredoxin_2,OST3_OST6,AhpC-TSA,Thioredoxin_7,Thioredoxin_8,Thioredoxin_8,Thioredoxin_8,HyaE,Redoxin,Thioredoxin_6,Thioredoxin_9,DIM1,Thioredoxin_3,Thioredoxin_3	-
evgtrinLocDN72490c1g1t19	1177	380	1	81514178-81516179	PGSC0003DMT400010261	PGSC0003DMT400010261	Vwaint,Vwaint	-
evgtrinLocDN52937c7g1t1	502	73	1	87215186-87215654	-	PGSC0003DMT400004125	Pro_isomerase	-
evgtrinLocDN72549c3g3t4	319	105	1	83290859-83291135	PGSC0003DMT400013135	PGSC0003DMT400013135	DUF1005	-
evgtrinLocDN61431c1g1t4	763	154	1	77087236-77093680	-	-	Rootletin,CCDC158,CCDC158,Ead_Ea22,APG6,Cep57_CLD_2,Prefoldin_2,DHDPS,AATF-Che1,DUF4269,Seryl_tRNA_N,DUF4337,UPF0449,PI3K_P85_iSH2,TMPIT,DivIC	-
evgtrinLocDN65728c2g5t1	206	49	1	61208069-61211129	PGSC0003DMT400011115	-	-	-
evgtrinLocDN60983c0g1t1	3842	999	1	80227757-80232482	PGSC0003DMT400064038	PGSC0003DMT400064038	Pkinase_Tyr,Pkinase,LRR_4,LRR_4,LRR_4,LRR_4,LRR_4,LRR_4,LRR_4,LRR_4,LRR_4,LRR_4,LRR_4,LRR_4,LRR_8,LRR_8,LRR_8,LRR_8,LRR_8,LRR_8,LRR_8,LRR_8,LRR_8,LRR_1,LRR_1,LRR_1,LRR_1,LRR_1,LRR_1,LRR_1,LRR_1,LRR_1,LRR_1,LRR_1,LRR_1,LRR_1,LRR_1,LRR_1,LRR_1,LRR_1,LRR_1,LRR_1,LRR_1,LRRNT_2,LRRNT_2,LRR_6,LRR_6,LRR_6,LRR_6,LRR_6,LRR_6,LRR_6,LRR_6,LRR_6,LRR_6,LRR_6,LRR_6	-
evgtrinLocDN62403c0g1t4	321	106	1	87651584-87654761	PGSC0003DMT400015820	PGSC0003DMT400015820	Sedlin_N,Sybindin	-
evgtrinLocDN68335c2g2t1	2803	692	1	70910825-70918163	PGSC0003DMT400033203	PGSC0003DMT400033203	Ank_5,Ank_5,Ank_2,Ank_3,DUF4407	-
evgtrinLocDN70751c0g5t1	1060	217	1	86739473-86741403	PGSC0003DMT400014213	PGSC0003DMT400014213	DUF3490	-
evgtrinLocDN63844c7g3t3	586	189	1	65773244-65774277	PGSC0003DMT400017535	PGSC0003DMT400017531	ArAE_2_N	-
evgtrinLocDN56045c1g1t3	455	124	1	77190495-77190909	PGSC0003DMT400063509	PGSC0003DMT400063509	C2,PI3K_C2,PROCT	-
evgtrinLocDN66026c3g6t1	955	213	1	6747537-6749536	PGSC0003DMT400038205	PGSC0003DMT400082337	p450	-
evgtrinLocDN63245c0g1t7	432	143	1	45174056-45174488	PGSC0003DMT400090689	PGSC0003DMT400090689	Glyco_hydro_17	-
evgtrinLocDN57226c2g4t1	242	31	1	80485725-80485897	-	-	-	-
evgtrinLocDN66978c0g1t6	249	67	1	39930867-39931096	-	-	-	-
evgtrinLocDN57195c0g1t2	1748	470	1	83606894-83613828	PGSC0003DMT400066505	PGSC0003DMT400066505	Transferase	-
evgtrinLocDN73078c9g1t1	358	30	1	64664504-64664848	-	-	-	-
evgtrinLocDN64079c0g2t2	216	63	1	78744396-78745350	-	-	-	-
evgtrinLocDN63542c0g1t4	1341	89	1	61097088-61099575	PGSC0003DMT400033239	PGSC0003DMT400033239	Mo25	-
evgtrinLocDN68947c2g4t2	3094	574	1	77860570-77863735	PGSC0003DMT400063612	PGSC0003DMT400063612	PHD,zf-RING_2,zf-rbx1,zf-rbx1,zf-C3HC4_3,zf-RING_UBOX,zf-C3HC4,zf-C3HC4_2,zf-C3HC4_2,Prok-RING_4,Prok-RING_4,zf-ANAPC11,zf-ANAPC11,zf-RING_5,zf-RING_5,zf-RING_5,zf-P11,zf-P11,Baculo_IE-1,zf-RING_11,zinc_ribbon_9,zinc_ribbon_9,PHD_2,PHD_2,zf-RING_10,zf-RING_10	-
evgtrinLocDN59687c0g1t4	352	117	1	3647324-3647935	PGSC0003DMT400035191	PGSC0003DMT400035188	Pkinase,Pkinase,Pkinase_Tyr,Pkinase_Tyr,ABC1,DUF3552	-
evgtrinLocDN58311c0g2t2	730	144	1	68183260-68183989	PGSC0003DMT400004306	PGSC0003DMT400004306	zf-RING_2,zf-RING_11,zf-RING_11,zf-rbx1,zf-rbx1,zf-C3HC4_2,zf-C3HC4,zf-ANAPC11,zf-RING_UBOX,zf-RING_UBOX,Prok-RING_4,zf-RING_5,zf-C3HC4_3,zf-C3HC4_3,FANCL_C,FANCL_C,FANCL_C,Zn_ribbon_17,Prok-RING_1,Prok-RING_1,PHD,zf-RING_4	-
evgtrinLocDN71707c1g3t1	203	36	1	73742355-73742520	PGSC0003DMT400000674	-	-	-
evgtrinLocDN74186c13g4t1	526	154	1	79835304-79835959	PGSC0003DMT400053382	PGSC0003DMT400053382	AUX_IAA	-
evgtrinLocDN58801c3g1t1	2865	710	1	70737953-70744459	PGSC0003DMT400033230	PGSC0003DMT400033230	Ku,Ku_PK_bind,Ku_N,Ku_N,Ku_N,Ku_C	-
evgtrinLocDN65533c4g3t3	451	95	1	7602334-7602917	PGSC0003DMT400028137	-	-	-
evgtrinLocDN71865c3g1t1	426	56	1	88195978-88196398	-	-	-	-
evgtrinLocDN61655c2g2t2	211	49	1	85587458-85587583	PGSC0003DMT400064783	-	-	-
evgtrinLocDN61420c1g1t2	278	31	1	35482437-35483234	-	-	-	-
evgtrinLocDN72184c3g1t3	2476	627	1	266493-273952	PGSC0003DMT400058600	PGSC0003DMT400058600	Pkinase_Tyr,Pkinase,Kinase-like	-
evgtrinLocDN64852c0g3t4	219	64	1	84882843-84883148	PGSC0003DMT400066643	-	-	-
evgtrinLocDN59189c2g1t1	388	113	1	87391635-87392501	PGSC0003DMT400015853	PGSC0003DMT400015853	Senescence	-
evgtrinLocDN60483c3g1t1	333	54	1	3404449-3404900	PGSC0003DMT400002777	-	-	-
evgtrinLocDN60923c1g1t12	348	114	1	62006976-62007324	PGSC0003DMT400023211	-	Med12-LCEWAV	-
evgtrinLocDN55803c3g1t1	233	66	1	81598821-81599131	-	-	-	-
evgtrinLocDN71778c3g6t1	455	143	1	86887422-86887877	PGSC0003DMT400004178	PGSC0003DMT400004178	-	-
evgtrinLocDN59744c1g2t3	839	75	1	549524-550892	PGSC0003DMT400051425	PGSC0003DMT400051425	MAP70	-
evgtrinLocDN73561c1g2t1	805	75	1	68679224-68680036	PGSC0003DMT400004258	-	-	-
evgtrinLocDN58887c0g2t3	314	103	1	35458251-35458598	-	-	-	-
evgtrinLocDN58564c5g1t1	435	71	1	75530540-75532040	-	-	-	-
evgtrinLocDN55858c1g1t3	713	101	1	78216428-78217244	PGSC0003DMT400007149	-	PHD_4,PHD,Zn_ribbon_17,Zn_ribbon_17	-
evgtrinLocDN58319c7g1t12	521	118	1	3342968-3347726	-	-	LIDHydrolase,Hydrolase_4,Abhydrolase_6,LCAT,Ser_hydrolase,Abhydrolase_1,PGAP1,PGAP1,Lipase_3	-
evgtrinLocDN54204c0g1t1	1279	256	1	239988-243234	-	-	Macoilin	-
evgtrinLocDN73687c3g4t1	215	37	1	81534876-81535064	-	-	-	-
evgtrinLocDN70636c3g3t2	461	153	1	74578145-74582939	PGSC0003DMT400070750	PGSC0003DMT400070750	YdiH	-
evgtrinLocDN63294c3g9t1	211	53	1	85642427-85642724	-	PGSC0003DMT400064784	-	-
evgtrinLocDN64199c4g1t1	298	57	1	66578622-66578678	PGSC0003DMT400079216	-	-	-
evgtrinLocDN63143c2g1t14	554	83	1	80202547-80203527	PGSC0003DMT400064117	-	-	-
evgtrinLocDN62608c2g2t1	2989	734	1	41852082-41860233	PGSC0003DMT400016765	PGSC0003DMT400016765	Cullin,Cullin_Nedd8,Cullin_Nedd8,DNA_repr_REX1B,DNA_repr_REX1B,DNA_repr_REX1B,DNA_repr_REX1B	-
evgtrinLocDN66372c4g1t1	1003	245	1	70810793-70815912	PGSC0003DMT400033253	PGSC0003DMT400033253	LOB	-
evgtrinLocDN71031c1g1t13	2068	242	1	76290753-76294497	PGSC0003DMT400073662	PGSC0003DMT400073662	BLM10_N	-
evgtrinLocDN59980c0g1t2	462	128	1	505013-505324	PGSC0003DMT400025432	PGSC0003DMT400058643	LRR_4,LRR_4,LRR_4	-
evgtrinLocDN64717c3g1t2	342	97	1	72033139-72033454	PGSC0003DMT400000158	-	-	-
evgtrinLocDN65728c2g3t2	303	45	1	61216577-61216880	-	-	UPF0767	-
evgtrinLocDN66532c1g1t11	1049	254	1	76470140-76473864	PGSC0003DMT400073586	PGSC0003DMT400073586	zf-C3HC4,zf-RING_2,zf-C3HC4_2,zf-RING_UBOX,zf-RING_5,zf-C3HC4_3,zf-rbx1,zf-rbx1,zf-C3HC4_4,zf-ANAPC11,PWI,PWI,zf-Di19,zf-Di19,zf-Nse,zf-C3HC4_5,zf-C3HC4_5	-
evgtrinLocDN74106c13g1t1	431	67	1	75539244-75539676	PGSC0003DMT400057975	PGSC0003DMT400057975	-	-
evgtrinLocDN53003c0g1t1	1237	276	1	80921043-80922301	PGSC0003DMT400061142	PGSC0003DMT400061142	ELO	-
evgtrinLocDN54707c7g1t1	253	61	1	65900712-65901736	-	PGSC0003DMT400017710	-	-
evgtrinLocDN72015c2g7t1	269	77	1	79280716-79280985	-	PGSC0003DMT400046929	PCI	-
evgtrinLocDN73734c2g1t3	212	50	1	67559138-67559350	PGSC0003DMT400004539	-	-	-
evgtrinLocDN54654c2g7t1	372	112	1	45137539-45138300	-	PGSC0003DMT400051530	Glyco_hydro_17	-
evgtrinLocDN57971c1g3t1	303	62	1	87282521-87282824	-	PGSC0003DMT400004028	CSD,OB_RNB	-
evgtrinLocDN74275c1g4t1	533	177	1	3676377-3676906	PGSC0003DMT400042319	PGSC0003DMT400042319	Stress-antifung,Stress-antifung,POTRA	-
evgtrinLocDN71692c0g1t3	1001	133	1	85276969-85315184	-	-	-	-
evgtrinLocDN63051c0g2t1	684	157	1	3614967-3650844	PGSC0003DMT400042319	PGSC0003DMT400042319	Stress-antifung	-
evgtrinLocDN59067c0g1t8	538	130	1	87214966-87215442	PGSC0003DMT400004125	PGSC0003DMT400004125	Pro_isomerase	-
evgtrinLocDN61838c14g1t1	231	49	1	87215362-87215593	-	-	-	-
evgtrinLocDN72299c0g1t1	359	89	1	63182362-63183163	-	-	-	-
evgtrinLocDN73981c3g1t3	429	142	1	84806050-84807012	PGSC0003DMT400066365	PGSC0003DMT400066365	Pkinase,Pkinase_Tyr	-
evgtrinLocDN73733c4g1t7	231	35	1	11742754-11742985	-	-	-	-
evgtrinLocDN63122c0g1t2	376	114	1	77582063-77583726	PGSC0003DMT400063589	PGSC0003DMT400063589	Auxin_repressed	-
evgtrinLocDN70245c6g1t2	316	100	1	63713337-63713653	PGSC0003DMT400010554	-	DUF3040	-
evgtrinLocDN58459c0g1t7	222	44	1	1118057-1118533	PGSC0003DMT400081790	-	-	-
evgtrinLocDN147790c0g1t1	221	31	1	13546092-13546313	-	-	-	-
evgtrinLocDN56334c1g1t3	527	156	1	87621548-87623166	PGSC0003DMT400015825	PGSC0003DMT400015825	Skp1,Skp1,Skp1_POZ,Skp1_POZ,Myb_DNA-binding,Myb_DNA-binding,Ribosomal_L7Ae	-
evgtrinLocDN71243c3g1t1	488	158	1	60239642-60240365	PGSC0003DMT400016056	PGSC0003DMT400016056	BSP,SprT-like	-
evgtrinLocDN74385c7g1t9	350	101	1	50983360-50983399	-	-	-	-
evgtrinLocDN58157c1g1t5	468	144	1	45211176-45213352	PGSC0003DMT400056226	PGSC0003DMT400056226	Usp	-
evgtrinLocDN61739c4g2t1	323	105	1	73544563-73544886	PGSC0003DMT400000651	-	-	-
evgtrinLocDN62618c0g1t8	539	72	1	66662725-66663264	PGSC0003DMT400016195	-	-	-
evgtrinLocDN57853c1g1t6	870	190	1	72810423-72813236	PGSC0003DMT400000235	PGSC0003DMT400000235	DUF2358,SnoaL_2,PorP_SprF,HCMV_UL139	-
evgtrinLocDN73040c1g2t2	950	188	1	73127699-73133512	PGSC0003DMT400000597	PGSC0003DMT400000597	Mito_carr,Mito_carr	-
evgtrinLocDN62978c0g5t1	588	145	1	82321727-82322409	PGSC0003DMT400083777	PGSC0003DMT400083777	-	-
evgtrinLocDN74218c0g1t4	559	172	1	77248240-77263708	-	-	-	-
evgtrinLocDN56213c4g1t1	397	103	1	77396106-77396529	PGSC0003DMT400063697	-	-	-
evgtrinLocDN65674c5g1t1	481	102	1	77396356-77396904	PGSC0003DMT400063697	-	s48_45,DUF2207	-
evgtrinLocDN56207c0g1t7	2866	805	1	2729743-2739397	PGSC0003DMT400069060	PGSC0003DMT400069060	SET,SET	-
evgtrinLocDN60664c0g3t2	1060	184	1	78672839-78673887	PGSC0003DMT400047155	PGSC0003DMT400047155	Amidase02_C,Rtt106,DUF4245,SDA1,CDC45,Nop14,Hid1	-
evgtrinLocDN71073c3g9t1	246	66	1	81599380-81600666	-	-	-	-
evgtrinLocDN64079c0g3t3	660	219	1	78746135-78750057	PGSC0003DMT400047143	PGSC0003DMT400047143	RabGAP-TBC	-
evgtrinLocDN56229c2g1t7	421	138	1	32068711-32068751	PGSC0003DMT400027156	PGSC0003DMT400027156	ubiquitin,ubiquitin,Rad60-SLD,Rad60-SLD,Ubiquitin_2,Ubiquitin_2,DUF2407,DUF2407,Rad60-SLD_2,Rad60-SLD_2,DUF2870,DUF2870,Telomere_Sde2,Telomere_Sde2,DUF3861,DUF3861	-
evgtrinLocDN52156c1g1t1	842	61	1	80639478-80640320	PGSC0003DMT400061095	-	DIMCO_N	-
evgtrinLocDN70938c1g2t1	402	110	1	83705121-83705620	PGSC0003DMT400066165	PGSC0003DMT400066165	LOB	-
evgtrinLocDN72859c0g4t4	2656	90	1	74634479-74637134	PGSC0003DMT400070731	-	XPG_N	-
evgtrinLocDN73917c7g2t2	238	38	1	84083113-84083335	-	-	-	-
evgtrinLocDN57401c2g2t5	354	59	1	80992195-80992562	-	-	-	-
evgtrinLocDN51087c0g2t1	535	109	1	77305435-77305646	-	-	-	-
evgtrinLocDN62060c4g1t1	283	40	1	41036360-41036651	-	-	-	-
evgtrinLocDN55917c1g1t3	503	167	1	80486099-80487785	PGSC0003DMT400064166	PGSC0003DMT400064166	Ribosomal_L7Ae	-
evgtrinLocDN65496c5g1t2	683	61	1	75175681-75176390	PGSC0003DMT400050077	-	-	-
evgtrinLocDN74214c1g1t22	528	135	1	79300385-79301429	-	-	-	-
evgtrinLocDN63145c4g3t2	206	32	1	10633625-10633831	-	-	-	-
evgtrinLocDN59137c7g1t5	956	72	1	84890178-84891135	PGSC0003DMT400066647	-	-	-
evgtrinLocDN72463c3g2t1	320	39	1	1453043-1453350	PGSC0003DMT400082047	-	-	-
evgtrinLocDN61700c0g1t2	809	142	1	77814031-77814781	PGSC0003DMT400063786	PGSC0003DMT400063786	zf-RING_2,zf-RING_2,zf-rbx1,zf-RING_11,zf-RING_11,zf-C3HC4_2,zf-C3HC4_2,zf-ANAPC11,zf-C3HC4,zf-C3HC4,Zn_ribbon_17,Zn_ribbon_17,zf-RING_UBOX,zf-RING_UBOX,zf-RING_5,FANCL_C,FANCL_C,zf-Nse,Zf_RING,PHD,RINGv,Prok-RING_1,Prok-RING_1,zf-C3HC4_4,zf-C3HC4_4,zf-RING-like,zf-RING_4,zf-RING_4	-
evgtrinLocDN72884c0g1t3	519	172	1	71012012-71016326	PGSC0003DMT400071379	PGSC0003DMT400071379	CD225,CD225,Hum_adeno_E3A	-
evgtrinLocDN69020c1g1t1	982	214	1	4261157-4263536	PGSC0003DMT400027809	PGSC0003DMT400027809	EF-hand_1,EF-hand_1,EF-hand_1,EF-hand_1,EF-hand_7,EF-hand_7,EF-hand_7,EF-hand_6,EF-hand_6,EF-hand_6,EF-hand_6,EF-hand_5,EF-hand_5,EF-hand_5,EF-hand_8,EF-hand_8,EF-hand_8,EF-hand_8,EF-hand_9,EF-hand_9,EF-hand_4,EF-hand_4,DUF2666,DUF2666,DUF2666,Pkinase,Pkinase,RRP36,RRP36,MukF_M	-
evgtrinLocDN65712c0g1t3	2159	362	1	81821652-81825054	PGSC0003DMT400032783	PGSC0003DMT400032783	CRS1_YhbY	-
evgtrinLocDN72680c3g1t2	291	32	1	62154872-62155163	-	-	-	-
evgtrinLocDN73239c1g3t3	249	67	1	1611408-1611659	PGSC0003DMT400081985	-	-	-
evgtrinLocDN59949c0g1t27	1206	241	1	76084883-76087586	PGSC0003DMT400073506	PGSC0003DMT400073506	Pkinase,Pkinase_Tyr,Kinase-like,Haspin_kinase	-
evgtrinLocDN63294c5g1t1	278	45	1	85644231-85645898	-	-	-	-
evgtrinLocDN54707c9g1t1	535	141	1	65896362-65899027	PGSC0003DMT400017710	-	-	-
evgtrinLocDN68535c0g1t7	521	144	1	23985358-23985472	PGSC0003DMT400037030	PGSC0003DMT400037030	p450,DUF2781	-
evgtrinLocDN67013c1g1t6	443	115	1	46349024-46349467	PGSC0003DMT400003037	-	-	-
evgtrinLocDN59929c1g1t3	4360	916	1	69650749-69665888	-	-	Arm,Arm,Arm,Arm,Arm,Arm,Arm,Arm,Arm,Arm,F-box-like,F-box,F-box,HEAT_2,HEAT_2,HEAT_2,HEAT_2,HEAT_2,HEAT_2,HEAT,HEAT,HEAT,HEAT,HEAT,HEAT,HEAT,KAP,KAP,HEAT_EZ,HEAT_EZ,HEAT_EZ,HEAT_EZ,HEAT_EZ,HEAT_EZ,HEAT_EZ,HEAT_EZ,V-ATPase_H_N,Alkyl_sulf_dimr,Alkyl_sulf_dimr,Alkyl_sulf_dimr,TPR_6,TPR_6	-
evgtrinLocDN72637c3g1t1	206	32	1	86750158-86750364	-	-	-	-
evgtrinLocDN51035c0g1t4	654	145	1	81429717-81430371	PGSC0003DMT400076545	PGSC0003DMT400076545	Thioredoxin_2	-
evgtrinLocDN70890c1g1t10	353	32	1	78664042-78666686	-	-	-	-
evgtrinLocDN64382c6g2t2	398	79	1	86746032-86746578	-	-	-	-
evgtrinLocDN71199c2g1t1	861	272	1	78756351-78757698	PGSC0003DMT400046984	PGSC0003DMT400046984	Pkinase_Tyr,Pkinase,TMIE,Herpes_LMP1	-
evgtrinLocDN72988c5g2t6	457	145	1	87179477-87181502	PGSC0003DMT400004042	PGSC0003DMT400004042	TIM	-
evgtrinLocDN61748c0g2t4	221	33	1	66724159-66724493	-	-	-	-
evgtrinLocDN71831c6g2t5	564	179	1	22741201-22741366	PGSC0003DMT400080801	PGSC0003DMT400080801	-	-
[truncated: 64,664 more rows]

## Sheet: resistant
contig name	length	amino acid length	chromosome	coordinates	alignment to cds	alignmment to peptides	predicted domains	predicted nbs domains
evgtrinLocDN73565c0g1t1	3112	865	-	-	-	PGSC0003DMT400034883	NB-ARC,LRR_8,LRR_8,LRR_8,LRR_8,LRR_8,UFD1,NACHT,NACHT,DNA_PPF,DNA_PPF,RsgA_GTPase,AAA_16,LRR_1,LRR_1,LRR_1,LRR_1,LRR_1,LRR_1,LRR_1	16,1,6,5,10,3,2,7,9,11,11
evgtrinLocDN81660c2g1t1	4182	1233	2	37818233-37819576	PGSC0003DMT400035453	PGSC0003DMT400035453	TIR,TIR,NB-ARC,TIR_2,TIR_2,LRR_8,LRR_8,LRR_8,LRR_8,LRR_8,LRR_8,LRR_8,LRR_4,LRR_4,LRR_4,LRR_4,LRR_4,LRR_4,LRR_4,LRR_4,LRR_4,AAA_16,AAA_16,LRR_1,LRR_1,LRR_1,LRR_1,LRR_1,LRR_1,LRR_1,DUF1863,NACHT,NACHT,AAA_22,ATPase_2,ATPase_2,AAA,AAA_18,LRR_5,LRR_5,LRR_5,LRR_5	18,15,13,1,4,5,10,3,7,11,11,11,11,9,11,11,9,11,9,11
evgtrinLocDN76912c0g1t1	4570	1324	8	24725731-24725789	PGSC0003DMT400061831	PGSC0003DMT400061831	TIR,NB-ARC,TIR_2,LRR_8,LRR_8,LRR_8,LRR_8,LRR_8,LRR_8,LRR_4,LRR_4,LRR_4,LRR_4,LRR_4,LRR_4,LRR_4,LRR_4,LRR_4,AAA_16	18,15,13,1,4,5,10,3,12,7,9,11,11,11,11,11,11,9,11,11,9
evgtrinLocDN83228c2g1t6	3601	1105	4	1671840-1672091	PGSC0003DMT400053416	PGSC0003DMT400053416	TIR,NB-ARC,LRR_8,LRR_8,LRR_8,LRR_8,LRR_4,LRR_4,LRR_4,LRR_4,LRR_4,LRR_4,TIR_2,TIR_2,AAA_22,LRR_3,LRR_3,LRR_3,LRR_6,LRR_6,LRR_6,LRR_6,LRR_6,AAA_16,AAA_16	18,15,13,1,4,5,10,3,12,7,11,11,11,9,11
evgtrinLocDN80988c0g2t2	4262	1238	9	58864794-58956610	PGSC0003DMT400047001	PGSC0003DMT400047001	NB-ARC,TIR,LRR_8,LRR_8,LRR_8,LRR_8,TIR_2,LRR_4,LRR_4,LRR_4,LRR_4,LRR_4,LRR_4,NACHT,ATPase_2,AAA_22,AAA_22,AAA_24,AAA_24,AAA_16	18,15,13,1,4,5,10,3,12,7,11,11,11,9,11
evgtrinLocDN82832c2g1t5	4683	1363	8	21883393-21883483	-	PGSC0003DMT400058213	TIR,TIR,NB-ARC,LRR_8,LRR_8,LRR_8,LRR_8,LRR_8,LRR_8,LRR_8,LRR_8,LRR_8,LRR_8,LRR_8,LRR_8,LRR_4,LRR_4,LRR_4,LRR_4,LRR_4,LRR_4,LRR_4,LRR_4,LRR_4,LRR_4,LRR_4,TIR_2,AAA,AAA_16,AAA_22,MMR_HSR1,MMR_HSR1,MMR_HSR1,AAA_18,ATPase_2,ABC_tran,ArgK,AAA_24,AAA_14,RsmF_methylt_CI,RsmF_methylt_CI,RsmF_methylt_CI,RsmF_methylt_CI,RsmF_methylt_CI,LRR_5,LRR_5,LRR_5,LRR_5,LRR_5	18,15,1,4,5,10,3,7,11,11,11,11,9,11,9,11,9,11,11,9,11,9,9,11,11,11
evgtrinLocDN83795c2g2t4	4589	1431	5	6528086-6538477	PGSC0003DMT400058213	PGSC0003DMT400058213	TIR,NB-ARC,LRR_8,LRR_8,LRR_8,LRR_8,LRR_8,LRR_8,LRR_8,LRR_8,LRR_8,LRR_8,LRR_8,LRR_8,TIR_2,LRR_4,LRR_4,LRR_4,LRR_4,LRR_4,LRR_4,LRR_4,LRR_4,LRR_4,LRR_4,LRR_4,LRR_4,NACHT,NACHT,AAA_22,AAA_16,AAA_14,AAA,DUF1863,DUF1863,AAA_18,ATPase_2,ArgK,ArgK,Dynactin_p22,Dynactin_p22	18,13,8,1,4,5,10,3,12,7,11,11,11,11,9,11,9,11,9,11,11,11,11,9,9,9,11,11
evgtrinLocDN85749c2g2t4	4326	1198	9	56532221-56532325	PGSC0003DMT400015308	PGSC0003DMT400015308	NB-ARC,NB-LRR,NB-LRR,LRR_8,LRR_8,LRR_8,AAA_22,AAA_33,AAA_16,AAA_16,NACHT,NACHT,NACHT,NACHT,AAA_14,ATPase,Viral_helicase1,Sec5,Sec5,Sec5,MMR_HSR1,ABC_tran	17,17,16,1,6,4,5,10,3,12,2,8,7,11,9,11
evgtrinLocDN85022c1g1t21	7034	906	9	10311208-10317140	PGSC0003DMT400094852	PGSC0003DMT400094852	NB-ARC,NB-ARC,LRR_8,LRR_8,LRR_8,LRR_8,LRR_8,LRR_8,NACHT,NACHT,AAA_14,LRR_4,LRR_4,LRR_4,LRR_4,LRR_4,LRR_4,LRR_4,AAA_16,AAA_16,AAA_22,AAA_22,AAA_28,ATPase_2,ATPase_2,AAA,Roc,Roc,ATP-synt_ab	17,16,1,6,4,5,10,3,2,8,7,9,9,9,11
evgtrinLocDN80659c1g1t2	4019	944	8	40326644-40326758	PGSC0003DMT400047578	PGSC0003DMT400047578	NB-ARC,AAA_16,LRR_4,LRR_4,LRR_4,LRR_4,LRR_4,LRR_4,LRR_4,LRR_4,LRR_4,AAA_14,LRR_8,LRR_8,LRR_8,LRR_8,LRR_8,LRR_8,LRR_8,LRR_8,AAA_22,AAA_22,Zeta_toxin,AAA_33,AAA_33,KAP_NTPase,KAP_NTPase,NACHT,NACHT,DUF3258	17,16,1,6,4,5,10,3,12,2,8,7,9,9,9,11,11
evgtrinLocDN82826c0g1t1	3296	913	2	29536681-29539984	PGSC0003DMT400054356	PGSC0003DMT400054356	NB-ARC,LRR_4,LRR_4,LRR_4,LRR_4,LRR_4,LRR_4,LRR_4,LRR_4,LRR_4,LRR_4,LRR_8,LRR_8,LRR_8,LRR_8,LRR_8,LRR_8,LRR_8,AAA_16,AAA_16,AAA_16,AAA_14,AAA_22,AAA_22,AAA_22,ATPase_2,ATPase_2,ATPase_2,Cep57_MT_bd,Cep57_MT_bd,Cep57_MT_bd	17,16,1,6,4,5,10,3,12,2,8,7,9,9,9,11
evgtrinLocDN84770c1g1t3	3584	938	0	48110662-48111078	PGSC0003DMT400083909	PGSC0003DMT400083909	NB-ARC,NB-ARC,LRR_4,LRR_4,LRR_4,LRR_4,LRR_4,LRR_4,LRR_4,LRR_4,LRR_8,LRR_8,LRR_8,LRR_8,LRR_8,AAA_16,NACHT,AAA_22,LRR_1,LRR_1,LRR_1,LRR_1,LRR_1,LRR_1,LRR_1,LRR_1,LRR_1,LRR_6,LRR_6,LRR_6,LRR_6,LRR_6,LRR_6,LRR_6	17,16,1,6,4,5,10,3,12,2,8,7,9,9,11,11,9,11,11,11
evgtrinLocDN83297c1g3t1	4298	1162	1	65253283-65260633	PGSC0003DMT400017462	PGSC0003DMT400017462	NB-ARC,LRR_8,LRR_8,LRR_8,LRR_8,LRR_8,LRR_8,LRR_8,LRR_8,LRR_8,LRR_4,LRR_4,LRR_4,LRR_4,LRR_4,LRR_4,LRR_4,LRR_4,LRR_4,LRR_4,LRR_4,LRR_4,LRR_4	17,16,1,6,4,5,10,3,12,2,8,7,9,9,11,11,19,11,11,11,9,11,11,11
evgtrinLocDN80300c2g1t3	4122	1111	9	52229922-52229960	PGSC0003DMT400017408	PGSC0003DMT400017408	NB-ARC,NB-ARC,LRR_4,LRR_4,LRR_4,LRR_4,LRR_4,LRR_4,LRR_4,LRR_4,LRR_4,LRR_4,LRR_4,LRR_4,LRR_8,LRR_8,LRR_8,LRR_8,LRR_8,LRR_8,LRR_8,LRR_8,LRR_8,LRR_8,AAA_22,RPW8,AAA_14,AAA_14,DUF815,DUF815,DUF2972,DUF2972,LRR_5,LRR_5	17,16,1,6,4,5,10,3,12,2,8,7,9,9,11,11,19,11,11,11,11,11,11
evgtrinLocDN70800c1g1t1	3979	1254	9	9361772-9361909	PGSC0003DMT400033636	PGSC0003DMT400033636	NB-ARC,LRR_4,LRR_4,LRR_4,LRR_4,LRR_4,LRR_4,LRR_4,LRR_4,LRR_4,LRR_4,LRR_4,LRR_4,LRR_4,LRR_4,LRR_4,LRR_4,LRR_4,LRR_8,LRR_8,LRR_8,LRR_8,LRR_8,LRR_8,LRR_8,LRR_8,LRR_8,LRR_8,LRR_8,AAA_16,AAA_14,AAA_22,AAA_18,AAA_18,LRR_6,LRR_6,LRR_6,LRR_6,LRR_6,LRR_6	17,16,1,6,4,5,10,3,12,2,8,7,9,9,11,11,11,11,11,11,11,11,11,11,9,11
evgtrinLocDN82493c0g2t5	3037	850	9	48499790-48499828	-	PGSC0003DMT400087588	NB-ARC,LRR_8,LRR_8,LRR_8,LRR_8,LRR_8,LRR_8,LRR_8,LRR_4,LRR_4,LRR_4,LRR_4,LRR_4,LRR_4,AAA_16,AAA_16,AAA_22,AAA_14,AAA_14,LRR_1,LRR_1,LRR_1,LRR_1,LRR_1,LRR_1,LRR_1,NACHT,NACHT,DUF5474,ABC_tran,AAA_18,AAA_18,LRR_6,LRR_6,LRR_6,LRR_6,LRR_6	17,16,1,6,4,5,10,3,12,2,8,7,9,9,11,11,11,11,11,11
evgtrinLocDN77179c0g2t5	3447	887	4	23230887-23230953	PGSC0003DMT400056265	PGSC0003DMT400056265	NB-ARC,NB-LRR,LRR_8,LRR_8,LRR_8,LRR_8,LRR_8,LRR_4,LRR_4,LRR_4,LRR_4,AAA_14,AAA_14,AAA_22,AAA_22,AAA_16,AAA_16,RNA_helicase,RNA_helicase,Maf_N,Maf_N	17,16,1,6,4,5,10,3,12,2,8,7,9,9,11
evgtrinLocDN85401c0g3t5	3379	887	0	42479384-42480518	PGSC0003DMT400066996	PGSC0003DMT400066996	NB-ARC,LRR_8,LRR_8,LRR_8,LRR_8,AAA_16,AAA_16,AAA_22,AAA_22,ArgK,ArgK,AAA_14,AAA_14,AAA,NACHT,AAA_33,DnaB_C,DnaB_C,AAA_17,AAA_17,AAA_18,Pox_E2-like,LRR_4,LRR_4,LRR_4,LRR_4,LRR_4,LRR_4,AAA_19,AAA_19,AAA_19,NTPase_1,NTPase_1,NTPase_1	17,16,1,6,4,5,10,3,12,2,8,7,9,11,9
evgtrinLocDN74358c2g1t1	3194	848	1	63186392-63196067	PGSC0003DMT400009065	PGSC0003DMT400009065	NB-ARC,NB-ARC,AAA_22,AAA_16,AAA_16,RPW8,RPW8,LRR_4,LRR_4,LRR_4,LRR_4,LRR_4,LRR_4,LRR_4,NACHT,NACHT,AAA_18,AAA_18,LRR_8,LRR_8,LRR_8,LRR_8,LRR_8,AAA,LRR_1,LRR_1,LRR_1,LRR_1,LRR_1,LRR_1	17,16,1,6,4,5,10,3,12,2,8,7,9,11,11,19,11
evgtrinLocDN81532c1g2t4	4292	1267	5	4835285-4844036	PGSC0003DMT400047452	PGSC0003DMT400047452	NB-LRR,NB-ARC,AAA_16,AAA_22,AAA_33,MMR_HSR1,MMR_HSR1,AAA_18,RuvB_N,AAA_14,RsgA_GTPase,LRR_8,LRR_8,LRR_8,AAA_24,AAA_24,AAA_17	17,16,1,6,4,5,10,3,12,2,8,7,9,11,11
evgtrinLocDN79693c2g1t2	8352	1437	9	4842959-4842993	PGSC0003DMT400072845	PGSC0003DMT400072845	NB-LRR,NB-ARC,AAA_22,AAA_16,AAA_16,AAA_14,AAA_14,AAA_18,AAA_24,AAA_24,AAA_24,NACHT,RsgA_GTPase,RsgA_GTPase,AAA_33,LRR_8,LRR_8,LRR_8,LRR_8,LRR_8,Bcl-2,MMR_HSR1,RuvB_N	17,16,1,6,4,5,10,3,12,2,8,7,9,11,11
evgtrinLocDN73453c2g1t2	4094	875	8	53363991-53364052	-	PGSC0003DMT400080649	NB-ARC,AAA_22,AAA_22,AAA_22,AAA_33,AAA_33,DUF1473,DUF1473,DUF1473,AAA_14,AAA_16,AAA_16,LRR_8,LRR_8,LRR_8,LRR_8,AAA,AAA_18,NACHT,NACHT,DnaB_C,DnaB_C,DnaB_C,NTPase_1,NTPase_1,AAA_17,AAA_17,AAA_17,AAA_17	17,16,1,6,4,5,10,3,12,2,8,7,9,11
evgtrinLocDN85821c3g1t6	3450	1052	11	30028415-30028472	-	PGSC0003DMT400059360	NB-ARC,NB-ARC,AAA_22,AAA_22,AAA_14,AAA_14,NACHT,AAA,AAA_33,RuvB_N,AAA_16,LRR_8,LRR_8,LRR_8,Mitochondr_Som1,Mitochondr_Som1,Mitochondr_Som1,Mitochondr_Som1	17,16,1,6,4,5,10,3,12,2,8,7,9,11
evgtrinLocDN84026c0g1t1	3168	875	7	47653442-47657883	PGSC0003DMT400067354	PGSC0003DMT400067354	NB-ARC,AAA_22,AAA_22,AAA_22,AAA_14,NACHT,LRR_8,LRR_8,LRR_8,LRR_8,LRR_8,LRR_4,LRR_4,LRR_4,LRR_4,LRR_4,LRR_4,RPW8,AAA_16,AAA_33	17,16,1,4,5,10,3,12,2,8,7,11,11,11
evgtrinLocDN84613c0g1t12	2526	817	0	51390602-51390856	PGSC0003DMT400011644	PGSC0003DMT400011642	NB-ARC,NB-LRR,LRR_4,LRR_4,LRR_4,LRR_4,LRR_4,LRR_4,LRR_4,AAA_33,AAA_33,AAA_14,AAA_14,AAA_22,AAA_16,LRR_8,LRR_8,LRR_8,LRR_8,RuvB_N,NACHT,NACHT,LRR_1,LRR_1,LRR_1,LRR_1,AAA_18	16,1,6,4,5,10,3,2,8,7,11,11
evgtrinLocDN77980c0g2t10	4881	1348	9	24353453-24354071	PGSC0003DMT400035672	PGSC0003DMT400035672	NB-ARC,LRR_4,LRR_4,LRR_4,LRR_4,LRR_4,LRR_4,LRR_4,LRR_4,LRR_4,LRR_4,LRR_4,LRR_4,LRR_4,LRR_4,LRR_4,LRR_4,LRR_8,LRR_8,LRR_8,LRR_8,LRR_8,LRR_8,LRR_8,LRR_8,LRR_8,LRR_8,AAA_16,AAA_22,LRR_6,LRR_6,LRR_6,LRR_6,LRR_6,LRR_6,LRR_6,LRR_6,LRR_6,LRR_6,LRR_6	16,1,6,4,5,10,3,12,2,8,7,9,9,11,9,9,19,11,11,11,11,11,11,11,11,11,11,9,11,11,11
evgtrinLocDN231442c0g1t1	4784	1388	3	2313312-2318096	PGSC0003DMT400012949	PGSC0003DMT400012949	NB-ARC,LRR_4,LRR_4,LRR_4,LRR_4,LRR_4,LRR_4,LRR_4,LRR_4,LRR_4,LRR_4,LRR_4,LRR_4,LRR_4,LRR_4,LRR_4,LRR_8,LRR_8,LRR_8,LRR_8,LRR_8,LRR_8,LRR_8,LRR_8,LRR_8,LRR_8,LRR_8,LRR_8,FBD,FBD,FBD,FBD,AAA_14,AAA_16	16,1,6,4,5,10,3,12,2,8,7,9,9,11,9,19,11,11,11,11,11,9,11,11,11,11,11,11,11,11,11,11,11
evgtrinLocDN73681c2g1t4	3156	908	4	66527712-66527780	PGSC0003DMT400007554	PGSC0003DMT400047506	NB-ARC,AAA_16,AAA_16,AAA_16,AAA_14,AAA_22,AAA_22,Ax_dynein_light,AAA_33,DUF2205,AAA,DUF2730,DUF2730,DUF2730,DUF2730,DUF2730,LRR_4,LRR_4,LRR_4,LRR_4,LRR_4,LRR_4	16,1,6,4,5,10,3,12,2,8,7,9,9,11
evgtrinLocDN80964c0g1t2	2941	879	7	47641321-47646726	PGSC0003DMT400067281	PGSC0003DMT400067281	NB-ARC,AAA_22,AAA_22,AAA_14,RPW8,RPW8,RPW8,AAA_16,FAM180,FAM180	16,1,6,4,5,10,3,12,2,8,7,11,11,11,9,11
evgtrinLocDN85168c0g1t4	2702	900	4	135089-135152	PGSC0003DMT400021403	PGSC0003DMT400021403	NB-ARC,AAA_14,AAA_16,AAA_16,AAA_22,AAA_22,AAA_22,AAA_33,AAA_24,Cep3,Cep3,AAA_18,AAA,ATPase_2,ATPase_2,Roc,Roc,MMR_HSR1,MMR_HSR1,RRT14,RRT14,RRT14,LRR_8,LRR_8,LRR_8,LRR_8,LRR_8,LRR_8,LRR_4,LRR_4,LRR_4,LRR_4,LRR_4,LRR_4,LRR_4	16,1,6,4,5,10,3,12,2,8,7,11
evgtrinLocDN80393c0g1t1	3137	930	9	55450656-55450774	PGSC0003DMT400036070	PGSC0003DMT400036070	NB-ARC,AAA_16,AAA_22,AAA_33,AAA_33,AAA_14,AAA_18,NACHT,NACHT,AAA_24,LRR_8,LRR_8,LRR_8,LRR_8,LRR_8,LRR_8,LRR_4,LRR_4,LRR_4,LRR_4,LRR_4,LRR_4	16,1,6,4,5,10,3,12,2,8,7,11
evgtrinLocDN82656c0g1t2	3471	876	11	40871824-40875291	PGSC0003DMT400050510	PGSC0003DMT400050510	NB-ARC,AAA_14,LRR_4,LRR_4,LRR_4,LRR_4,LRR_4,LRR_4,LRR_8,LRR_8,LRR_8,LRR_8,AAA_22,AAA_16,ATPase_2,ATPase_2,NACHT,NACHT,NACHT,Gtr1_RagA,Gtr1_RagA	16,1,6,4,5,10,3,12,2,8,7,11
evgtrinLocDN85175c0g1t11	5197	867	0	28556134-28685200	PGSC0003DMT400034883	PGSC0003DMT400034883	NB-ARC,AAA,AAA,AAA_22,NACHT,NACHT,NACHT,AAA_33,AAA_33,AAA_14,AAA_14,AAA_14,AAA_16	16,1,4,5,10,3,2,8,9,11
evgtrinLocDN85924c3g1t4	630	79	0	38340076-38340348	PGSC0003DMT400097702	PGSC0003DMT400097702	Cation_ATPase_C	-
evgtrinLocDN69318c3g1t4	460	143	0	51582870-51583090	PGSC0003DMT400097503	PGSC0003DMT400097503	Statherin,Statherin,Statherin	-
evgtrinLocDN16367c0g1t1	330	109	0	66789016-66789112	PGSC0003DMT400097503	PGSC0003DMT400097503	DUF3314,DUF3314	-
evgtrinLocDN71794c1g1t4	706	234	0	53315576-53315781	PGSC0003DMT400096782	PGSC0003DMT400096782	E1-E2_ATPase,DUF3955,DUF3955,DUF3955	-
evgtrinLocDN80025c2g2t1	453	120	0	59523287-59523434	PGSC0003DMT400095923	PGSC0003DMT400095923	Dimerisation,Dimerisation2,FeoC,HTH_IclR	-
evgtrinLocDN80025c2g1t1	880	185	0	42472632-42473165	PGSC0003DMT400095923	PGSC0003DMT400000736	Methyltransf_2,MetW	-
evgtrinLocDN83102c0g1t1	4554	685	0	55252822-55252999	PGSC0003DMT400095861	PGSC0003DMT400095861	U-box,Arm,Arm,Arm,Arm,Arm,Arm,zf-Nse,zf-RING_UBOX,zf-RING_UBOX,V-ATPase_H_N,V-ATPase_H_N,Arm_2,Arm_2,zf-C3HC4_4	-
evgtrinLocDN81521c2g2t8	1235	183	0	53646219-53646273	PGSC0003DMT400095839	-	-	-
evgtrinLocDN41773c0g1t1	321	30	0	81365687-81365719	PGSC0003DMT400094705	-	-	-
evgtrinLocDN79174c0g3t3	511	115	0	29931864-29931984	PGSC0003DMT400093649	PGSC0003DMT400093649	Tim17	-
evgtrinLocDN23160c0g1t1	553	148	0	35154000-35154035	PGSC0003DMT400093098	PGSC0003DMT400093098	Bet_v_1	-
evgtrinLocDN67282c0g1t10	850	100	0	73436191-73436264	PGSC0003DMT400093030	PGSC0003DMT400093030	-	-
evgtrinLocDN74527c2g1t1	1523	334	0	71052364-71052480	PGSC0003DMT400092887	PGSC0003DMT400092887	F-box,F-box-like,F-box-like	-
evgtrinLocDN76933c2g1t12	415	133	0	43786068-43786140	PGSC0003DMT400092742	-	-	-
evgtrinLocDN69566c3g2t1	351	116	0	20168841-20168942	PGSC0003DMT400092742	-	-	-
evgtrinLocDN73967c0g1t7	315	98	0	20173277-20173483	PGSC0003DMT400092742	-	SPEG_u2	-
evgtrinLocDN68375c4g1t6	563	112	0	25208612-25208660	PGSC0003DMT400092742	-	-	-
evgtrinLocDN79553c3g3t1	613	66	0	20245005-20245044	PGSC0003DMT400092742	-	-	-
evgtrinLocDN74033c6g1t3	1494	383	0	19872183-19872231	PGSC0003DMT400092244	PGSC0003DMT400088874	FBA_3,F-box-like,F-box	-
evgtrinLocDN81736c8g1t1	479	159	0	84982971-84983053	PGSC0003DMT400089149	PGSC0003DMT400037402	ubiquitin,ubiquitin,ubiquitin,Rad60-SLD,Rad60-SLD,Rad60-SLD,Ubiquitin_2,Ubiquitin_2,DUF4361,DUF4361,DUF953,DUF953,Rad60-SLD_2,Rad60-SLD_2,DUF2407,DUF2407,Big_1,Big_1,DPM2,DPM2,Plug_translocon,Plug_translocon,Tash_PEST,Tash_PEST,Tash_PEST	-
evgtrinLocDN81264c0g3t1	865	287	0	51708990-52052948	PGSC0003DMT400088493	PGSC0003DMT400006305	Glyco_hydro_1,Glyco_hydro_cc,TILa,OKR_DC_1_N,OKR_DC_1_N	-
evgtrinLocDN77869c0g1t6	365	64	0	69291381-69291448	PGSC0003DMT400087235	PGSC0003DMT400073992	Gamma-thionin,JmjN	-
evgtrinLocDN78731c3g1t3	1320	341	0	54627382-54627566	PGSC0003DMT400086139	PGSC0003DMT400086139	2OG-FeII_Oxy,DIOX_N,PAH,PAH	-
evgtrinLocDN72012c0g1t1	902	140	0	38280985-38282629	PGSC0003DMT400084487	PGSC0003DMT400084487	Dehydrin,HSP9_HSP12,HSP9_HSP12,HSP9_HSP12	-
evgtrinLocDN84626c5g2t3	354	118	0	43444367-43444781	PGSC0003DMT400084469	PGSC0003DMT400038357	Syntaxin_2	-
evgtrinLocDN80921c2g3t1	731	180	0	80387150-80387197	PGSC0003DMT400084314	PGSC0003DMT400084314	p450	-
evgtrinLocDN83612c1g1t8	505	127	0	51582859-51583090	PGSC0003DMT400084177	-	zf-RING_10,zf-RING_10,DUF2648,DUF2648,DUF2648,Sgf11,Sgf11,Sgf11,Sgf11	-
evgtrinLocDN70157c0g1t4	517	168	0	49633974-49634137	PGSC0003DMT400084137	PGSC0003DMT400084137	HEAT_EZ,HEAT_EZ,HEAT,HEAT,HEAT,Vac14_Fab1_bd,Vac14_Fab1_bd,HEAT_2,HEAT_2	-
evgtrinLocDN79343c0g1t12	2031	591	0	71294452-71294486	PGSC0003DMT400083961	PGSC0003DMT400034446	Ion_trans,cNMP_binding,Ion_trans_2,Lig_chan,Ank_4	-
evgtrinLocDN61416c0g1t1	1370	243	0	465657-466517	PGSC0003DMT400083955	PGSC0003DMT400083955	Ssu72	-
evgtrinLocDN74328c3g1t24	3880	775	0	72288997-72289076	PGSC0003DMT400083926	PGSC0003DMT400083926	SNF2_N,SNF2_N,zf-RING_5,zf-RING_5,zf-RING_5,zf-C3HC4,zf-C3HC4,zf-RING_UBOX,zf-RING_UBOX,zf-C3HC4_2,zf-C3HC4_2,zf-C3HC4_2,zf-C3HC4_3,zf-C3HC4_3,zf-C3HC4_3,ResIII,Prok-RING_4,Prok-RING_4,zf-C3HC4_4,zf-C3HC4_4,zf-RING_2,zf-RING_2,DUF1706,DUF1706,HypA,HypA,HypA,zf-Nse	-
evgtrinLocDN76756c0g8t1	1043	242	0	57079292-57079413	PGSC0003DMT400083857	PGSC0003DMT400083857	LRR_8,LRR_8,LRR_4,LRR_4,LRR_1,LRR_1,LRR_1,LRR_1,LRR_6,LRR_6,LRR_6,LRR_6,STELLO,STELLO	-
evgtrinLocDN80078c0g1t9	588	149	0	42892837-42893217	PGSC0003DMT400083840	PGSC0003DMT400083840	-	-
evgtrinLocDN71682c0g1t2	1852	428	0	45864698-45865329	PGSC0003DMT400083723	PGSC0003DMT400083723	F-box,FBD,FBD	-
evgtrinLocDN79639c0g1t4	2656	446	0	41102225-41102984	PGSC0003DMT400083698	PGSC0003DMT400083698	DUF4336,DUF4336	-
evgtrinLocDN69582c0g1t4	1945	465	0	32916458-32922579	PGSC0003DMT400083511	PGSC0003DMT400083511	Hat1_N,Acetyltransf_1,MOZ_SAS,Acetyltransf_7,Acetyltransf_7,Acetyltransf_10,Borealin	-
evgtrinLocDN80678c1g2t15	640	212	0	81274433-81274470	PGSC0003DMT400083267	PGSC0003DMT400013234	NB-ARC,AAA_14,AAA_22	-
evgtrinLocDN80678c1g2t14	640	212	0	81274433-81274470	PGSC0003DMT400083267	PGSC0003DMT400013234	NB-ARC,AAA_22	-
evgtrinLocDN75132c0g5t2	754	251	0	56933123-56933171	PGSC0003DMT400083225	PGSC0003DMT400083267	LRR_8,LRR_8,LRR_8	-
evgtrinLocDN75132c0g5t1	354	117	0	56933123-56933171	PGSC0003DMT400083225	PGSC0003DMT400083225	-	-
evgtrinLocDN72636c2g1t12	1312	252	0	26785792-26789202	PGSC0003DMT400083149	PGSC0003DMT400083149	NAP,NAP,SecA_SW,OmpH,OmpH,VD10_N	-
evgtrinLocDN83777c2g1t2	781	198	0	55608682-55608855	PGSC0003DMT400083028	PGSC0003DMT400083028	Lipase_3,Abhydrolase_6,DUF2974,Abhydrolase_3,Hydrolase_4	-
evgtrinLocDN85999c4g2t2	760	249	0	63613927-63613982	PGSC0003DMT400082373	PGSC0003DMT400082373	-	-
evgtrinLocDN80722c2g2t1	1168	104	0	25908164-25909358	PGSC0003DMT400082341	PGSC0003DMT400082341	-	-
evgtrinLocDN83955c2g3t2	1042	325	0	56817019-56817182	PGSC0003DMT400082336	PGSC0003DMT400026353	MatE,MatE,TPR_10	-
evgtrinLocDN83506c3g1t12	955	255	0	37396048-37397246	PGSC0003DMT400082139	PGSC0003DMT400082139	PRNT,PRNT,PRNT,PRNT,DUF2807,DUF2807,ERp29_N,ERp29_N,ERp29_N,ERp29_N,ERp29_N,TRL,TRL,TRL,TRL,zf-C2H2_assoc3,zf-C2H2_assoc3,zf-C2H2_assoc3,zf-C2H2_assoc3,zf-C2H2_assoc3,Peptidase_S78_2,Peptidase_S78_2,Peptidase_S78_2,Peptidase_S78_2	-
evgtrinLocDN76716c1g1t7	613	177	0	72360835-72360949	PGSC0003DMT400082014	PGSC0003DMT400082014	-	-
evgtrinLocDN71777c3g2t7	1274	313	0	13903562-13911979	PGSC0003DMT400081973	PGSC0003DMT400081973	Metallophos,STPPase_N,Metallophos_2	-
evgtrinLocDN71777c3g2t8	1795	313	0	13903562-13911935	PGSC0003DMT400081973	PGSC0003DMT400081973	Metallophos,STPPase_N,IBV_3B,IBV_3B,Metallophos_2	-
evgtrinLocDN78096c1g1t3	1205	272	0	53523639-53523761	PGSC0003DMT400081936	PGSC0003DMT400081936	adh_short_C2,adh_short,KR,KR,Epimerase,3Beta_HSD	-
evgtrinLocDN78096c1g1t6	1245	277	0	53523612-53523813	PGSC0003DMT400081934	PGSC0003DMT400081934	adh_short_C2,adh_short,KR,KR,Epimerase,3Beta_HSD,PELOTA_1,PELOTA_1	-
evgtrinLocDN80322c3g1t1	1394	373	0	41170179-41886381	PGSC0003DMT400081713	PGSC0003DMT400017671	DUF642,DUF642	-
evgtrinLocDN65640c0g1t3	576	139	0	47583727-47584100	PGSC0003DMT400081696	PGSC0003DMT400081696	-	-
evgtrinLocDN82383c0g6t1	424	75	0	40751574-40751825	PGSC0003DMT400081530	PGSC0003DMT400081530	-	-
evgtrinLocDN82383c0g6t4	1131	70	0	40751621-40752516	PGSC0003DMT400081530	-	-	-
evgtrinLocDN84334c0g2t1	2086	649	0	55811113-55811228	PGSC0003DMT400081437	PGSC0003DMT400081437	Cu_amine_oxid,Cu_amine_oxidN3,Cu_amine_oxidN2	-
evgtrinLocDN72897c1g1t3	396	112	0	48225667-48225719	PGSC0003DMT400081297	PGSC0003DMT400065027	Histone	-
evgtrinLocDN83766c1g1t12	1580	357	0	58674411-58674562	PGSC0003DMT400081287	PGSC0003DMT400081287	Methyltransf_2,Dimerisation,Dimerisation2,Methyltransf_25,Methyltransf_25,Methyltransf_12,MTS,Methyltransf_PK	-
evgtrinLocDN77006c0g2t4	1550	124	0	47610460-47610916	PGSC0003DMT400081139	PGSC0003DMT400014774	Thioredoxin,OST3_OST6	-
evgtrinLocDN75627c0g1t7	1282	375	0	52421935-52422093	PGSC0003DMT400080921	PGSC0003DMT400080921	p450,DUF2783	-
evgtrinLocDN82132c0g1t5	1297	289	0	67114753-67114866	PGSC0003DMT400080881	PGSC0003DMT400080879	SKA1,SKA1	-
evgtrinLocDN85477c0g1t11	4605	853	0	8855492-8865385	PGSC0003DMT400080835	PGSC0003DMT400080835	CTC1_2,CTC1,CTC1,CTC1,WD40_3	-
evgtrinLocDN78015c3g1t2	381	126	0	60213230-60213330	PGSC0003DMT400080824	PGSC0003DMT400080824	LRR_8,LRR_8,LRR_4,LRR_4,LRR_4,LRR_1,LRR_1,LRR_1,Dynactin_p22	-
evgtrinLocDN83865c4g3t2	1006	310	0	69425704-69425744	PGSC0003DMT400080588	PGSC0003DMT400080588	HSP70,MreB_Mbl	-
evgtrinLocDN83865c4g2t3	1752	474	0	67036151-67036242	PGSC0003DMT400080588	PGSC0003DMT400080588	HSP70,DUF4065,DUF4065,DUF4065,Apo-VLDL-II,Mod_r,Mod_r,Mod_r	-
evgtrinLocDN83865c4g1t1	300	100	0	69425706-69425823	PGSC0003DMT400080588	PGSC0003DMT400080581	HSP70,Ketoacyl-synt_C	-
evgtrinLocDN70981c1g2t1	548	182	0	53018929-53019140	PGSC0003DMT400080548	PGSC0003DMT400080548	Lyase_aromatic	-
evgtrinLocDN85639c1g1t1	817	222	0	77369177-77369243	PGSC0003DMT400080429	PGSC0003DMT400080429	NB-ARC,AAA_22,NACHT,ATPase_2,AAA_16,AAA_14,DUF2238,AAA,AAA_18	-
evgtrinLocDN85639c1g1t14	1143	228	0	80925925-80926029	PGSC0003DMT400080429	PGSC0003DMT400080429	TIR,NB-ARC,TIR_2,TIR_2,AAA_16,AAA_16,GvpL_GvpF,AAA_22,AAA_22,ATPase_2,ATPase_2,RsgA_GTPase,RsgA_GTPase,AAA_18,AAA_18,AAA_14,AAA_14,AAA_14,DUF1863,DUF1863,DUF1863	-
evgtrinLocDN73770c0g1t3	979	326	0	51605280-51605527	PGSC0003DMT400080032	PGSC0003DMT400080032	Ank_2,Ank_2,PGG,Ank_5,Ank_5,Ank_5,Ank_5,Ank_5,Ank_4,Ank_4,Ank_4,Ank_4,Ank_3,Ank_3,Ank_3,Ank_3,Ank,Ank,Ank,Ank,DUF3447,DUF3447,BTB	-
evgtrinLocDN70759c1g1t3	922	133	0	45305815-45306079	PGSC0003DMT400079514	PGSC0003DMT400079514	AAA,AAA_16,AAA_16,RuvB_N,AAA_5,DUF815,TIP49,Mg_chelatase,Mg_chelatase,AAA_22,RNA_helicase,IstB_IS21,TsaE,Parvo_NS1,AAA_3,AAA_18,Sigma54_activat,AAA_33,NACHT,AAA_24,AAA_28,ATPase_2,ATPase_2,ATPase_2,PhoH,AAA_30,ATPase,ABC_tran,CPT,AAA_25,AAA_14,Zeta_toxin,AAA_11,DUF2075,AAA_19,PIF1,Sigma54_activ_2,ResIII,AAA_2,Torsin	-
evgtrinLocDN70759c1g1t4	1852	398	0	41711724-41712676	PGSC0003DMT400079514	PGSC0003DMT400079514	AAA,AAA_16,AAA_16,AAA_16,RuvB_N,AAA_5,AAA_5,AAA_2,AAA_2,AAA_22,AAA_22,AAA_18,AAA_18,DUF815,TIP49,IstB_IS21,Mg_chelatase,RNA_helicase,AAA_14,TsaE,AAA_33,AAA_33,Parvo_NS1,AAA_3,ATPase,ATPase,ATPase,Sigma54_activat,AAA_24,NACHT,AAA_28,ATPase_2,ATPase_2,ABC_tran,PhoH,AAA_30,AAA_25,AAA_11,Zeta_toxin,Zeta_toxin,Zeta_toxin	-
evgtrinLocDN70759c1g3t1	413	119	0	41711731-41712220	PGSC0003DMT400079514	PGSC0003DMT400079514	AAA,IR1-M,IR1-M	-
evgtrinLocDN80548c4g1t1	2925	642	0	59808984-59809025	PGSC0003DMT400079445	PGSC0003DMT400079445	LRR_6,LRR_6,LRR_6,LRR_6,LRR_6,LRR_6,LRR_6,LRR_6,LRR_6,LRR_6,LRR_6,LRR_6,LRR_6,LRR_6,LRR_6,LRR_4,LRR_4,LRR_4,LRR_4,LRR_4,LRR_4,LRR_4,LRR_4,LRR_4,LRR_4,LRR_4,LRR_4,LRR_4,F-box-like,F-box,F-box,LRR_1,LRR_1,LRR_1,LRR_1,LRR_1,LRR_1,LRR_1,LRR_1,LRR_1,LRR_1,LRR_1,LRR_1,LRR_1,LRR_1	-
evgtrinLocDN85979c3g1t1	782	202	0	49595382-49595526	PGSC0003DMT400079323	PGSC0003DMT400079323	-	-
evgtrinLocDN84434c1g2t1	621	180	0	12007642-12007702	PGSC0003DMT400078883	PGSC0003DMT400031455	LRR_4,LRR_4,LRR_4,LRR_4,LRR_8,LRR_8,LRR_8,LRR_8,LRR_1,LRR_1,LRR_1,LRR_1,LRR_1,LRR_1,LRR_3,LRR_3	-
evgtrinLocDN74402c1g1t2	1469	331	0	48300458-48300858	PGSC0003DMT400078621	PGSC0003DMT400078621	W2,W2,W2,DUF3068,SOBP	-
evgtrinLocDN78112c4g1t4	452	146	0	62512621-62512754	PGSC0003DMT400078442	PGSC0003DMT400078443	Pkinase,Pkinase_Tyr,Kinase-like,APH,APH,PIP49_C,Kdo	-
evgtrinLocDN78723c0g1t1	761	158	0	62512681-62512757	PGSC0003DMT400078438	PGSC0003DMT400078438	Pkinase,Pkinase_Tyr	-
evgtrinLocDN85431c3g1t7	756	222	0	62512621-62512688	PGSC0003DMT400078437	PGSC0003DMT400078436	Pkinase,Pkinase_Tyr,ABC1,ABC1,Kinase-like,Kinase-like,APH,APH,Choline_kinase,Choline_kinase,PIP49_C,PIP49_C,RIO1,RIO1,Kdo	-
evgtrinLocDN79097c2g2t2	917	211	0	75646847-75646957	PGSC0003DMT400078434	PGSC0003DMT400078434	-	-
evgtrinLocDN77394c2g1t1	720	87	0	82390719-82390820	PGSC0003DMT400078155	-	-	-
evgtrinLocDN77141c2g1t2	211	44	0	49075912-49075961	PGSC0003DMT400078129	PGSC0003DMT400078129	Ribosomal_L16	-
evgtrinLocDN73946c1g1t1	307	102	0	38216007-38219064	PGSC0003DMT400077878	PGSC0003DMT400077878	RINGv,zf-RING_2,zf-C3HC4_3,zf-RING_4,FANCL_C	-
evgtrinLocDN84213c1g1t5	649	173	0	38218729-38219346	PGSC0003DMT400077878	-	-	-
evgtrinLocDN69862c2g1t7	554	129	0	20157610-20157686	PGSC0003DMT400077759	-	-	-
evgtrinLocDN77464c2g1t6	877	282	0	76069924-76070007	PGSC0003DMT400077720	PGSC0003DMT400077720	LRR_8,LRR_8,LRR_8,LRR_8,LRR_8,LRR_4,LRR_4,LRR_4,LRR_4,LRR_4,LRR_4,LRR_4	-
evgtrinLocDN68529c1g1t1	2301	434	0	37394052-37394095	PGSC0003DMT400077703	PGSC0003DMT400077703	Lung_7-TM_R,GpcrRhopsn4,GpcrRhopsn4	-
evgtrinLocDN85738c2g1t1	767	163	0	74899286-74899354	PGSC0003DMT400077241	PGSC0003DMT400077241	LRR_4,LRR_4,LRR_4	-
evgtrinLocDN85285c2g1t3	985	197	0	68130136-68130255	PGSC0003DMT400077188	PGSC0003DMT400077188	DUF4398,GrpE,GrpE,Exonuc_VII_L,LMBR1,Atg14,Bap31,XhlA,XhlA	-
evgtrinLocDN81430c0g2t2	847	162	0	24861447-24861629	PGSC0003DMT400077045	PGSC0003DMT400077045	Phospholip_A2_1	-
evgtrinLocDN79817c2g1t11	2425	715	0	69755529-69755603	PGSC0003DMT400076140	PGSC0003DMT400076140	DEAD,DEAD,Helicase_C,Helicase_C,RecQ_Zn_bind,RecQ_Zn_bind,RecQ_Zn_bind,HRDC,RQC,ResIII,EMP24_GP25L,EMP24_GP25L,EMP24_GP25L	-
evgtrinLocDN76530c0g1t13	497	165	0	52381326-52381552	PGSC0003DMT400076092	PGSC0003DMT400076092	NB-ARC	-
evgtrinLocDN69679c1g1t4	886	295	0	54089683-54089745	PGSC0003DMT400075881	PGSC0003DMT400075881	LRR_4,LRR_4,LRR_4,LRR_4,LRR_4	-
evgtrinLocDN72698c3g6t3	1123	218	0	3130307-3130397	PGSC0003DMT400075613	PGSC0003DMT400075613	DNA_pol_A_exo1	-
evgtrinLocDN77108c0g4t1	1636	448	0	79114902-79115008	PGSC0003DMT400075464	PGSC0003DMT400075464	UDPGT,Glyco_tran_28_C,Glyco_transf_28	-
evgtrinLocDN78755c1g1t5	417	126	0	30741383-30741881	PGSC0003DMT400075155	PGSC0003DMT400075155	tify	-
evgtrinLocDN73806c1g1t2	503	143	0	30740973-30741559	PGSC0003DMT400075155	PGSC0003DMT400075155	tify,CCT_2,CCT	-
evgtrinLocDN78731c3g1t2	1457	349	0	54627382-54627566	PGSC0003DMT400074744	PGSC0003DMT400074744	2OG-FeII_Oxy,DIOX_N,Strep_pep	-
evgtrinLocDN73492c1g2t4	1947	508	0	19358896-19365236	PGSC0003DMT400074627	PGSC0003DMT400074627	zf-met,zf-met,zf-met,TB2_DP1_HVA22,zf-C2H2_jaz,zf-C2H2_jaz,zf-C2H2_jaz,zf-C2H2_jaz,zf-C2H2_2,zf-C2H2_2,zf-C2H2_2,zf-C2H2_2,AKAP95,AKAP95,AKAP95,AKAP95,Vps36-NZF-N,Vps36-NZF-N,zf-U1,zf-U1,zf-U1,DUF5332,DUF5332,DUF4379,DUF4379,ATP-synt_G,ATP-synt_G,zf-C2H2_4,zf-C2H2_4,zf-C2H2_4	-
evgtrinLocDN73492c1g2t8	914	77	0	19364819-19365626	PGSC0003DMT400074627	-	-	-
evgtrinLocDN80096c0g1t5	611	200	0	64126126-64126257	PGSC0003DMT400074531	PGSC0003DMT400074531	C1_2,C1_2,PHD,PHD,Zn_ribbon_17,Zn_ribbon_17,C1_1,C1_1,zf-CCHC_2,zf-CCHC_2	-
evgtrinLocDN70255c3g1t2	505	128	0	64126126-64126257	PGSC0003DMT400074527	PGSC0003DMT400074527	C1_2,PHD,PHD,AGH	-
evgtrinLocDN77869c0g1t10	454	87	0	69291381-69291448	PGSC0003DMT400073992	PGSC0003DMT400073992	Gamma-thionin,JmjN,SLR1-BP	-
evgtrinLocDN63722c4g1t3	2776	735	0	42406680-42407907	PGSC0003DMT400073594	PGSC0003DMT400033566	EF_assoc_2,Ras,Ras,EF_assoc_1,EF_assoc_1,Roc,Roc,MMR_HSR1,MMR_HSR1,EF-hand_6,EF-hand_6,Dynamin_N,Dynamin_N,Dynamin_N,EF-hand_1,EF-hand_1,EF-hand_7,EF-hand_7,SRPRB,SRPRB,ATPase_2,ATPase_2,AAA_24,AAA_24,AAA_29,AAA_29,EF-hand_5,EF-hand_5,EF-hand_8,EF-hand_8,WSK	-
evgtrinLocDN82840c1g4t3	535	100	0	47671678-47671946	PGSC0003DMT400073551	PGSC0003DMT400073545	His_Phos_1	-
evgtrinLocDN79375c2g1t3	1679	298	0	48513623-48514006	PGSC0003DMT400073543	PGSC0003DMT400073543	His_Phos_1	-
evgtrinLocDN72361c0g3t26	1698	169	0	81832944-81833047	PGSC0003DMT400073497	-	-	-
evgtrinLocDN83201c0g1t4	3891	1073	0	72557315-72557397	PGSC0003DMT400072977	PGSC0003DMT400072977	DUF863	-
evgtrinLocDN79901c1g2t3	1663	72	0	17530456-17531864	PGSC0003DMT400072901	-	-	-
evgtrinLocDN83976c0g1t4	505	168	0	60257018-60257162	PGSC0003DMT400072875	PGSC0003DMT400096724	Sulfotransfer_1,Sulfotransfer_3,Sulfotransfer_3	-
evgtrinLocDN72142c2g1t3	784	216	0	76672214-76672322	PGSC0003DMT400072721	PGSC0003DMT400072721	Sulfotransfer_1,Sulfotransfer_3	-
evgtrinLocDN76403c2g4t3	2094	672	0	72303804-72303847	PGSC0003DMT400072539	PGSC0003DMT400072539	USP7_ICP0_bdg,USP7_ICP0_bdg,UCH,UCH_1,Malt_amylase_C,SASP	-
evgtrinLocDN70492c1g1t7	3003	655	0	13493659-13493694	PGSC0003DMT400072353	PGSC0003DMT400072353	XkdW,XkdW,XkdW,DUF1878,DUF1878,Bcr-Abl_Oligo,Bcr-Abl_Oligo,Bcr-Abl_Oligo,TRAF_BIRC3_bd,TRAF_BIRC3_bd,TRAF_BIRC3_bd,TRAF_BIRC3_bd,Uds1,Uds1,COG2,COG2,COG2,Fib_alpha,Fib_alpha,DUF3198,DUF3198,DUF3198,DUF3734,DUF3734,DUF3734	-
evgtrinLocDN74595c0g3t9	722	210	0	58956699-58956849	PGSC0003DMT400071877	PGSC0003DMT400071877	LRR_8,LRR_8,LRR_4,LRR_4,LRR_4,LRRNT_2,LRR_1,LRR_1,LRR_1,LRR_1,LRR_1,LRR_6,LRR_6,LRR_6,LRR_6,LRR_6	-
evgtrinLocDN71548c2g2t4	1879	306	0	56744727-56744891	PGSC0003DMT400071784	PGSC0003DMT400083254	Glyco_hydro_32N,Glyco_hydro_130	-
evgtrinLocDN76412c0g2t1	2966	681	0	25539833-25539883	PGSC0003DMT400071667	PGSC0003DMT400071667	XkdW,XkdW,XkdW,LMBR1,Ntox1,Ntox1,Ntox1,Ntox1,Ntox1,CENP-O,Tho2,Tho2,FUSC,FUSC	-
evgtrinLocDN72381c1g2t4	1246	218	0	9502437-9512050	PGSC0003DMT400071249	PGSC0003DMT400071249	KH_1	-
evgtrinLocDN76538c2g2t2	1061	220	0	41826545-41828004	PGSC0003DMT400071155	PGSC0003DMT400071155	PsaL	-
evgtrinLocDN76538c2g2t1	898	220	0	41826545-41828004	PGSC0003DMT400071154	PGSC0003DMT400071154	PsaL	-
evgtrinLocDN67947c1g1t3	418	129	0	48066589-48066685	PGSC0003DMT400070694	PGSC0003DMT400070694	Pkinase_Tyr,Pkinase	-
evgtrinLocDN74724c1g1t1	1023	108	0	35190725-35190966	PGSC0003DMT400070439	PGSC0003DMT400046278	EF-hand_1,EF-hand_1,EF-hand_7,EF-hand_8,EF-hand_8,EF-hand_6,EF-hand_6,EF-hand_5,EF-hand_5,EF-hand_9,EF-hand_4,EF-hand_11,EFhand_Ca_insen,SPARC_Ca_bdg,MotA_activ,RTX_C,SurA_N_2,SurA_N_2	-
evgtrinLocDN81497c3g1t1	351	107	0	35190594-35190836	PGSC0003DMT400070437	PGSC0003DMT400070437	EF-hand_1,EF-hand_1,EF-hand_1,EF-hand_6,EF-hand_6,EF-hand_6,EF-hand_7,EF-hand_7,EF-hand_5,EF-hand_5,EF-hand_5,EF-hand_8,EF-hand_8,EF-hand_8,EF-hand_9,EF-hand_9,EFhand_Ca_insen,EFhand_Ca_insen,SPARC_Ca_bdg,SPARC_Ca_bdg,EF-hand_4,Caleosin,Caleosin,Caleosin,Poly_export,DUF3349,DUF3349,PPR_1,PPR_1	-
evgtrinLocDN83014c1g4t3	1328	331	0	22809067-22809193	PGSC0003DMT400069765	PGSC0003DMT400069765	DUF620	-
evgtrinLocDN84471c2g1t1	1104	232	0	80613056-80613155	PGSC0003DMT400069541	PGSC0003DMT400069541	zf-rbx1,zf-RING_2,zf-C3HC4_2,zf-C3HC4,zf-ANAPC11,zf-RING_UBOX,zf-RING_5,Zn_ribbon_17,Prok-RING_4,zf-C3HC4_3,zf-RING_11,FlxA,FlxA,FlxA,zf-C3HC4_4,zf-RING_4,zf-RING-like,FANCL_C	-
evgtrinLocDN77186c4g1t5	1214	341	0	31549475-31556037	PGSC0003DMT400069125	PGSC0003DMT400069125	DUF676,PGAP1,Abhydrolase_6	-
evgtrinLocDN80846c3g2t4	1788	485	0	55076563-55076742	PGSC0003DMT400069113	PGSC0003DMT400069113	p450	-
evgtrinLocDN84384c4g1t4	500	127	0	40515724-40516230	PGSC0003DMT400069094	PGSC0003DMT400069094	DUF2139	-
evgtrinLocDN85279c1g3t3	1508	139	0	33249070-33250473	PGSC0003DMT400069066	PGSC0003DMT400069066	Stress-antifung	-
evgtrinLocDN85028c3g1t3	2241	313	0	21463927-21465337	PGSC0003DMT400069034	PGSC0003DMT400069034	Glyco_hydro_19,Glyco_hydro_19,Chitin_bind_1,Chitin_bind_1,Chitin_bind_1,Chitin_bind_1	-
evgtrinLocDN78111c2g1t2	482	160	0	25114607-25114961	PGSC0003DMT400069034	PGSC0003DMT400069034	Glyco_hydro_19	-
evgtrinLocDN70042c1g2t1	438	113	0	21464701-21465083	PGSC0003DMT400069034	PGSC0003DMT400069034	Glyco_hydro_19	-
evgtrinLocDN44766c0g1t1	239	54	0	25114607-25114693	PGSC0003DMT400069034	PGSC0003DMT400069033	Glyco_hydro_19,PNP_phzG_C	-
evgtrinLocDN70684c0g1t1	371	117	0	21464143-21464670	PGSC0003DMT400069034	PGSC0003DMT400069033	Glyco_hydro_19	-
evgtrinLocDN67234c0g1t2	512	71	0	21464173-21464816	PGSC0003DMT400069034	-	-	-
evgtrinLocDN69022c7g1t1	312	41	0	21464751-21465047	PGSC0003DMT400069034	-	-	-
evgtrinLocDN44766c1g1t1	243	54	0	21464855-21465054	PGSC0003DMT400069034	-	-	-
evgtrinLocDN78111c0g1t1	448	149	0	21459987-21460580	PGSC0003DMT400069033	PGSC0003DMT400069033	Glyco_hydro_19	-
evgtrinLocDN70042c2g1t1	208	60	0	21460308-21460510	PGSC0003DMT400069033	PGSC0003DMT400069033	Glyco_hydro_19	-
evgtrinLocDN70691c0g1t1	569	73	0	21464469-21465083	PGSC0003DMT400069033	-	-	-
evgtrinLocDN81997c5g1t4	494	134	0	48292356-48292556	PGSC0003DMT400069014	-	-	-
evgtrinLocDN67374c0g1t1	1502	349	0	18445171-18446673	PGSC0003DMT400068894	PGSC0003DMT400068894	DUF868,SR-25	-
evgtrinLocDN85983c1g1t2	392	119	0	31422247-31422636	PGSC0003DMT400068786	PGSC0003DMT400068786	LRRNT_2,LRRNT_2,LRR_8,LRR_1,LRR_1,LRR_1,LRR_1,LRR_4,LRR_4,LRR_6,LRR_6,LRR_6,YlzJ	-
evgtrinLocDN80169c0g1t2	2931	430	0	5909837-5912768	PGSC0003DMT400068740	PGSC0003DMT400068740	Clp_N,Clp_N	-
evgtrinLocDN80169c0g1t1	4520	701	0	5906480-5912768	PGSC0003DMT400068740	PGSC0003DMT400068740	AAA_2,PET122	-
evgtrinLocDN75380c1g1t1	424	141	0	83083073-83083175	PGSC0003DMT400068720	PGSC0003DMT400068720	Skp1_POZ,Skp1_POZ,Skp1_POZ,Skp1,Skp1	-
evgtrinLocDN77789c1g4t1	464	138	0	50208118-50208204	PGSC0003DMT400068625	PGSC0003DMT400068625	GH3	-
evgtrinLocDN78403c0g3t2	558	178	0	49568269-49568302	PGSC0003DMT400068569	PGSC0003DMT400068569	LRR_4,LRR_4,LRR_4,LRR_4,LRR_4,LRR_8,LRR_8,LRR_8,LRR_6,LRR_6,LRR_6,LRR_6,LRR_1,LRR_1,LRR_1,LRR_1,LRR_1	-
evgtrinLocDN79406c1g1t1	1293	431	0	58360135-58360288	PGSC0003DMT400068189	PGSC0003DMT400068189	Lig_chan,SBP_bac_3,Lig_chan-Glu_bd,MASE4	-
evgtrinLocDN80784c2g2t9	623	185	0	57957226-57957381	PGSC0003DMT400067970	PGSC0003DMT400067970	LRR_4,LRR_4,LRR_4,LRR_4,LRR_8,LRR_8,LRR_8,LRR_8,LRR_6,LRR_6,LRR_6,LRR_6	-
evgtrinLocDN73536c3g1t1	216	55	0	33718839-33718951	PGSC0003DMT400067873	PGSC0003DMT400067873	WRKY	-
evgtrinLocDN83136c0g3t1	964	320	0	60263503-60263589	PGSC0003DMT400067471	PGSC0003DMT400067471	LRR_8,LRR_8,LRR_8,LRR_8,LRR_8,LRR_8,LRR_4,LRR_4,LRR_4,LRR_4,LRR_4,LRR_4,LRR_4,LRR_4,LRR_4,LRR_1,LRR_1,LRR_1,LRR_1,LRR_1,LRR_1,LRR_1,LRR_1,LRR_1,LRR_1,LRR_1,LRR_1,LRR_9,LRR_9,LRR_9,LRR_9,LRR_9,LRR_6,LRR_6,LRR_6,LRR_6,LRR_6,LRR_6,LRR_6,LRR_6,LRR_6,LRR_6	-
evgtrinLocDN84513c1g1t8	1015	63	0	44998700-44998866	PGSC0003DMT400067419	-	-	-
evgtrinLocDN80475c2g2t3	902	245	0	55329281-55329334	PGSC0003DMT400067322	PGSC0003DMT400067322	Myb_DNA-binding,Myb_DNA-binding,Myb_DNA-bind_6,Myb_DNA-bind_6,SLIDE,SLIDE,Rap1_C,Rap1_C	-
evgtrinLocDN80475c2g2t1	916	249	0	55329281-55329318	PGSC0003DMT400067321	PGSC0003DMT400067321	Myb_DNA-binding,Myb_DNA-binding,Myb_DNA-bind_6,Myb_DNA-bind_6,SLIDE,SLIDE,SLIDE,Rap1_C,Rap1_C,Myb_DNA-bind_7,Myb_DNA-bind_7	-
evgtrinLocDN83602c1g1t8	1365	348	0	62079886-62080022	PGSC0003DMT400067146	PGSC0003DMT400080429	TIR,TIR_2,NB-ARC,AAA_16,AAA_16,NACHT,AAA,AAA,ATPase_2,ATPase_2,DUF1863,AAA_22,AAA_22,NTPase_1	-
evgtrinLocDN85401c0g3t7	679	65	0	42479384-42480049	PGSC0003DMT400066995	PGSC0003DMT400066995	-	-
evgtrinLocDN82348c0g1t5	1489	392	0	44098760-44099316	PGSC0003DMT400066569	PGSC0003DMT400066569	UDPGT,Ole-e-6	-
evgtrinLocDN82348c0g1t8	1042	331	0	45970505-45970804	PGSC0003DMT400066568	PGSC0003DMT400066568	UDPGT	-
evgtrinLocDN78856c4g2t8	1631	526	0	21931994-21932097	PGSC0003DMT400066098	PGSC0003DMT400066098	Cnd1,Cnd1,Cnd1,Cnd1,HEAT_2,HEAT_2,HEAT_2,HEAT_2,HEAT_2,HEAT_2,HEAT,HEAT,HEAT,HEAT,HEAT,HEAT,HEAT,HEAT,Adaptin_N,Adaptin_N,Adaptin_N,HEAT_EZ,HEAT_EZ,HEAT_EZ,HEAT_EZ,HEAT_EZ,HEAT_EZ,HEAT_EZ,HEAT_EZ,HEAT_EZ,HEAT_EZ,RIX1,RIX1,RIX1,CLASP_N,CLASP_N,CLASP_N,CLASP_N	-
evgtrinLocDN76705c0g3t1	920	167	0	22541003-22542781	PGSC0003DMT400066000	PGSC0003DMT400066000	ACT,ACT_4,ACT_4	-
evgtrinLocDN71518c1g2t2	1638	313	0	36667716-36667982	PGSC0003DMT400065718	PGSC0003DMT400065718	adh_short,adh_short,adh_short_C2,adh_short_C2,KR,Epimerase,Epimerase	-
evgtrinLocDN86035c10g2t6	938	312	0	67424454-67424577	PGSC0003DMT400065668	PGSC0003DMT400065667	LRR_4,LRR_4,LRR_4,LRR_4,LRR_4,LRR_4,LRR_4,LRR_8,LRR_8,LRR_8,DUF3744,DUF3744,DUF3744,FNIP,FNIP,FNIP,FNIP,FNIP	-
evgtrinLocDN86035c10g2t8	1316	197	0	67424454-67424577	PGSC0003DMT400065668	PGSC0003DMT400065667	LRR_8,LRR_8,GATase1_like,LRR_1,LRR_1,LRR_1	-
evgtrinLocDN84613c0g1t8	530	155	0	67424454-67424577	PGSC0003DMT400065668	PGSC0003DMT400065667	LRR_4,LRR_4,LRR_4,LRR_4,LRR_4,LRR_8,LRR_8,LRR_1,LRR_1,LRR_1,LRR_1,LRR_1	-
evgtrinLocDN71600c4g1t1	555	68	0	69782741-69782839	PGSC0003DMT400065444	PGSC0003DMT400065444	Pap_E4	-
evgtrinLocDN69320c1g3t4	588	89	0	62293201-62293337	PGSC0003DMT400065439	PGSC0003DMT400065438	-	-
evgtrinLocDN69320c1g3t1	537	89	0	62293239-62293337	PGSC0003DMT400065438	PGSC0003DMT400065438	-	-
evgtrinLocDN69320c1g1t2	798	85	0	62293263-62293337	PGSC0003DMT400065438	PGSC0003DMT400065438	-	-
evgtrinLocDN69320c1g2t1	818	108	0	65763770-65763897	PGSC0003DMT400065438	PGSC0003DMT400065438	-	-
evgtrinLocDN75329c3g2t1	599	91	0	32497796-32498803	PGSC0003DMT400065322	-	-	-
evgtrinLocDN72783c0g1t4	381	64	0	82600269-82600371	PGSC0003DMT400065076	PGSC0003DMT400065076	DUF247	-
evgtrinLocDN74895c0g2t1	749	195	0	37397465-37398214	PGSC0003DMT400064879	PGSC0003DMT400064879	BURP	-
evgtrinLocDN74895c0g1t1	363	80	0	67987720-67987835	PGSC0003DMT400064878	PGSC0003DMT400064878	-	-
evgtrinLocDN72753c4g2t3	1323	253	0	54771590-54771765	PGSC0003DMT400064871	PGSC0003DMT400064871	FMN_red,Flavodoxin_1,Flavodoxin_1	-
evgtrinLocDN76969c4g1t1	732	80	0	64989096-64989192	PGSC0003DMT400064871	-	-	-
evgtrinLocDN72753c4g2t1	1364	253	0	54771590-54771765	PGSC0003DMT400064863	PGSC0003DMT400064863	FMN_red,Flavodoxin_1,Flavodoxin_1,Flavodoxin_2	-
evgtrinLocDN69898c0g1t6	1811	494	0	60549046-60549189	PGSC0003DMT400064773	PGSC0003DMT400064773	p450,p450	-
evgtrinLocDN74983c1g2t4	1315	60	0	12866115-12867429	PGSC0003DMT400064716	-	-	-
evgtrinLocDN77025c1g2t2	1141	307	0	7296330-7298114	PGSC0003DMT400064545	PGSC0003DMT400064545	Choline_kinase,APH,EcKinase,Haspin_kinase,Haspin_kinase,Pkinase,TFIID_30kDa,TFIID_30kDa	-
evgtrinLocDN72416c3g6t2	1543	339	0	53376172-53376250	PGSC0003DMT400064169	PGSC0003DMT400064169	bZIP_1,bZIP_1,YabB,YabB,YabB,Macoilin,DUF5320,DUF5320	-
evgtrinLocDN81239c1g1t3	574	166	0	84714762-84714862	PGSC0003DMT400063966	PGSC0003DMT400063966	p450	-
evgtrinLocDN79772c1g1t1	4137	492	0	43788750-43789581	PGSC0003DMT400063629	PGSC0003DMT400063630	Ppx-GppA,EutA,EutA,FtsA,FtsA,PilM_2,PilM_2	-
evgtrinLocDN80516c0g2t9	539	142	0	46634380-46634917	PGSC0003DMT400063580	PGSC0003DMT400063580	TCTP,GatB_Yqey,RBB1NT	-
evgtrinLocDN77066c2g3t1	1332	168	0	46634380-46634917	PGSC0003DMT400063580	PGSC0003DMT400063580	TCTP	-
evgtrinLocDN75955c0g1t11	308	102	0	46634685-46634917	PGSC0003DMT400063580	PGSC0003DMT400063580	TCTP	-
evgtrinLocDN76150c0g1t3	290	49	0	46634380-46634486	PGSC0003DMT400063580	-	-	-
evgtrinLocDN76150c0g1t9	433	46	0	46634380-46634915	PGSC0003DMT400063580	-	-	-
evgtrinLocDN79175c3g1t13	6080	550	0	54831622-54831732	PGSC0003DMT400063104	PGSC0003DMT400063103	DAGK_cat,C1_1,C1_1,DAGK_acc	-
evgtrinLocDN81429c1g1t1	3787	891	0	43402283-43403272	PGSC0003DMT400063010	PGSC0003DMT400063010	PPR,PPR,PPR,PPR,PPR,PPR,PPR,PPR,PPR,PPR,PPR,PPR,PPR,PPR,PPR,PPR,PPR_2,PPR_2,PPR_2,PPR_2,PPR_2,PPR_2,PPR_2,PPR_2,PPR_2,PPR_2,PPR_2,PPR_2,PPR_2,PPR_2,PPR_2,PPR_2,PPR_1,PPR_1,PPR_1,PPR_1,PPR_1,PPR_1,PPR_1,PPR_1,PPR_1,PPR_1,PPR_1,PPR_1,PPR_1,PPR_1,PPR_1,PPR_3,PPR_3,PPR_3,PPR_3,PPR_3,PPR_3,PPR_3,PPR_3,PPR_3,PPR_3,PPR_3,PPR_long,PPR_long,PPR_long,PPR_long,PPR_long,PPR_long,PPR_long,HrpB1_HrpK,RPN7,RPN7…	-
evgtrinLocDN74681c1g1t14	1019	272	0	22841315-22854851	PGSC0003DMT400062785	PGSC0003DMT400007537	LRR_8,LRR_8,LRR_8,LRR_8,LRR_8,LRR_8,LRR_8,LRR_4,LRR_4,LRR_4,LRR_4,LRR_4,LRR_4,LRR_4,LRR_4,LRR_4,LRR_1,LRR_1,LRR_1,LRR_1,LRR_1,LRR_1,LRR_1,LRR_1,LRR_1,LRR_1,LRR_1,LRR_6,LRR_6,LRR_6,LRR_6,LRR_6,LRR_6,LRR_6,LRR_6,LRR_6,LRR_6,LRR_6,LRR_9,LRR_9,LRR_9	-
evgtrinLocDN81213c0g2t4	1698	234	0	46899914-46900229	PGSC0003DMT400062644	PGSC0003DMT400062644	Peptidase_M50B	-
evgtrinLocDN84885c0g2t2	2012	650	0	48463143-48463531	PGSC0003DMT400062335	PGSC0003DMT400062335	Pkinase,B_lectin,B_lectin,Pkinase_Tyr,S_locus_glycop,S_locus_glycop,PAN_4,PAN_1,PIP49_C,PIP49_C,PIP49_C,PAN_2,EB,cEGF,ABC1,hEGF	-
evgtrinLocDN84885c0g1t1	425	126	0	63095324-63095458	PGSC0003DMT400062333	PGSC0003DMT400062333	Pkinase,Pkinase_Tyr	-
evgtrinLocDN73522c3g1t1	396	54	0	39854252-39855716	PGSC0003DMT400061874	PGSC0003DMT400069913	Ribosomal_L35Ae	-
evgtrinLocDN74357c0g2t6	2089	412	0	64763884-64764009	PGSC0003DMT400061846	PGSC0003DMT400061846	SQS_PSY	-
evgtrinLocDN70244c5g1t2	500	101	0	37719530-37720537	PGSC0003DMT400061826	PGSC0003DMT400061826	peroxidase,UPF0203,UPF0203	-
evgtrinLocDN70629c2g1t4	989	159	0	48954002-48954356	PGSC0003DMT400061480	PGSC0003DMT400005136	CAP	-
evgtrinLocDN72744c3g1t2	3510	991	0	21235667-21235720	PGSC0003DMT400061432	PGSC0003DMT400061432	DUF4378,DUF4378,DUF3741,DUF3741,VARLMGL,DUF5470,DUF5470,DUF5470	-
evgtrinLocDN72281c2g2t2	1093	357	0	23142122-23142320	PGSC0003DMT400061392	PGSC0003DMT400061392	p450	-
evgtrinLocDN82357c0g3t18	485	161	0	63313968-63314079	PGSC0003DMT400061341	PGSC0003DMT400061341	LRR_8,LRR_8,LRR_8,LRR_4,LRR_4,LRR_4,LRR_4,LRR_1,LRR_1,LRR_1,LRR_1,LRR_1,LRR_6,LRR_6,LRR_6,LRR_6,LRR_6	-
evgtrinLocDN82357c0g3t20	573	181	0	76371372-76371472	PGSC0003DMT400061341	PGSC0003DMT400061341	LRR_8,LRR_8,LRR_8,LRR_4,LRR_4,LRR_4,LRR_1,LRR_1,LRR_1,LRR_1,LRR_1,LRR_1,LRR_6,LRR_6,LRR_6,LRR_6,LRR_6,LRRNT_2	-
evgtrinLocDN76756c0g2t8	692	204	0	60164282-60164426	PGSC0003DMT400061334	PGSC0003DMT400061334	LRR_8,LRR_8,LRR_8,LRR_8,LRR_4,LRR_4,LRR_4,LRR_4,LRR_4,LRR_1,LRR_1,LRR_1,LRR_1,LRR_1,LRR_1,LRR_1,LRR_6,LRR_6,LRR_6,LRR_6,LRR_6,LRR_6,LRR_6,DUF3719,DUF3719,ING,ING	-
evgtrinLocDN74595c0g4t1	566	144	0	58956699-58956815	PGSC0003DMT400061316	PGSC0003DMT400062810	LRR_8,LRRNT_2,LRR_4,LRR_4,LRR_1,LRR_1,LRR_1,LRR_1,LRR_6,LRR_6,LRR_6,LRR_6	-
evgtrinLocDN85959c2g3t1	453	131	0	23305473-23305720	PGSC0003DMT400061303	PGSC0003DMT400061303	LRR_8,LRR_8,LRRNT_2,LRR_4,LRR_1,LRR_1,LRR_1,LRR_6,LRR_6,LRR_6	-
evgtrinLocDN77092c0g2t2	727	175	0	64056716-64056847	PGSC0003DMT400061265	PGSC0003DMT400061265	FA_desaturase	-
evgtrinLocDN77092c0g4t1	751	249	0	67041735-67041848	PGSC0003DMT400061265	PGSC0003DMT400061265	FA_desaturase	-
evgtrinLocDN81928c3g3t6	2230	625	0	69816108-69816211	PGSC0003DMT400061238	PGSC0003DMT400061238	Wax2_C,FA_hydroxylase,FA_hydroxylase	-
evgtrinLocDN62181c0g1t1	547	122	0	69094448-69094568	PGSC0003DMT400061134	PGSC0003DMT400061130	Cu_bind_like,Copper-bind	-
evgtrinLocDN81521c2g3t1	801	257	0	53646078-53646277	PGSC0003DMT400061125	PGSC0003DMT400061125	-	-
evgtrinLocDN81568c0g1t14	1713	77	0	53708223-53708421	PGSC0003DMT400061030	-	DUF3397	-
evgtrinLocDN71246c2g1t2	1384	313	0	28140880-28140923	PGSC0003DMT400060732	PGSC0003DMT400060732	AP2,AP2,Presenilin,Presenilin	-
evgtrinLocDN79561c3g1t5	627	113	0	62545693-62545829	PGSC0003DMT400059914	-	-	-
evgtrinLocDN71878c3g1t3	294	42	0	65548769-65548836	PGSC0003DMT400059832	-	-	-
evgtrinLocDN55482c1g1t1	350	105	0	21224157-21225025	PGSC0003DMT400059751	PGSC0003DMT400059751	Bet_v_1	-
evgtrinLocDN66860c0g1t1	2030	601	0	22632008-22632086	PGSC0003DMT400059724	PGSC0003DMT400054387	FAD_binding_4,BBE	-
evgtrinLocDN71042c0g4t1	214	46	0	47733213-47733258	PGSC0003DMT400059724	-	-	-
evgtrinLocDN71339c1g1t2	806	146	0	47927718-47928110	PGSC0003DMT400059715	PGSC0003DMT400059715	Bet_v_1	-
evgtrinLocDN71339c1g1t4	806	146	0	47927714-47928110	PGSC0003DMT400059715	PGSC0003DMT400059715	Bet_v_1	-
evgtrinLocDN71339c1g2t2	656	147	0	50768367-50768563	PGSC0003DMT400059715	PGSC0003DMT400059715	Bet_v_1	-
evgtrinLocDN71339c1g2t1	551	148	0	50768367-50768563	PGSC0003DMT400059715	PGSC0003DMT400059715	Bet_v_1	-
evgtrinLocDN75986c2g1t6	801	200	0	6321079-6321720	PGSC0003DMT400059697	PGSC0003DMT400059697	Transpos_assoc	-
evgtrinLocDN75218c2g1t8	993	291	0	51377784-51378038	PGSC0003DMT400059670	PGSC0003DMT400059670	adh_short_C2,adh_short,KR,Epimerase,3HCDH_N	-
evgtrinLocDN69145c0g1t2	1344	383	0	82556933-82556991	PGSC0003DMT400059327	PGSC0003DMT400059327	F-box,F-box-like	-
evgtrinLocDN85851c4g1t1	1964	513	0	66864520-66864642	PGSC0003DMT400059139	PGSC0003DMT400059139	DEAD,Helicase_C,ResIII,ResIII,AAA_19,PRK,PRK	-
evgtrinLocDN70325c3g1t7	514	169	0	82813377-82813472	PGSC0003DMT400058749	-	SoxE,SoxE,Pyrid_oxidase_2,Pyrid_oxidase_2,Pyrid_oxidase_2,SAYSvFN,SAYSvFN,SAYSvFN,SAYSvFN	-
evgtrinLocDN84180c3g2t4	701	193	0	58905413-58905499	PGSC0003DMT400058676	PGSC0003DMT400058676	Methyltransf_7	-
evgtrinLocDN83891c1g1t1	705	170	0	68485348-68485469	PGSC0003DMT400058508	PGSC0003DMT400058508	Inhibitor_I9,Peptidase_S8	-
evgtrinLocDN79460c0g1t8	368	116	0	20835869-20836179	PGSC0003DMT400058450	PGSC0003DMT400058450	NB-ARC,AAA_22,AAA_16,AAA,AAA_18	-
evgtrinLocDN82738c0g3t1	733	224	0	26812000-26812194	PGSC0003DMT400058450	PGSC0003DMT400058450	NB-ARC	-
evgtrinLocDN79348c0g1t24	1244	195	0	20835888-20875251	PGSC0003DMT400058450	PGSC0003DMT400043301	tRNA-synt_1	-
evgtrinLocDN81491c0g1t3	1177	193	0	12383574-12383657	PGSC0003DMT400058225	PGSC0003DMT400058225	-	-
evgtrinLocDN81009c1g2t5	456	109	0	12395242-12395440	PGSC0003DMT400058223	-	-	-
evgtrinLocDN84232c4g1t3	924	181	0	12418163-12420010	PGSC0003DMT400058216	PGSC0003DMT400058216	Metallophos,STPPase_N	-
evgtrinLocDN69453c0g1t2	439	135	0	59714018-59714077	PGSC0003DMT400058134	PGSC0003DMT400040062	peroxidase	-
evgtrinLocDN85335c0g1t7	896	209	0	31260527-31261176	PGSC0003DMT400056834	PGSC0003DMT400019427	PTR2	-
evgtrinLocDN77955c1g1t8	1747	398	0	57400695-57400806	PGSC0003DMT400056828	PGSC0003DMT400056828	Glyco_hydro_28,Pectate_lyase_3,Pectate_lyase_3,End_N_terminal	-
evgtrinLocDN74352c2g1t1	1203	270	0	1254661-1259999	PGSC0003DMT400056810	PGSC0003DMT400056810	PWI,HmuY	-
evgtrinLocDN82145c0g2t22	5956	1942	0	762197-812267	PGSC0003DMT400056702	-	-	-
evgtrinLocDN86016c0g9t1	746	222	0	56694990-56695091	PGSC0003DMT400056487	PGSC0003DMT400056487	LRR_8,LRR_8,LRR_8,LRR_4,LRR_4,LRR_4,LRR_4,LRR_4	-
evgtrinLocDN79003c2g1t14	3360	944	0	65695427-65695554	PGSC0003DMT400056393	PGSC0003DMT400071147	FH2,CD34_antigen,DUF2780,Sarcoglycan_2,HGD-D	-
evgtrinLocDN79901c1g2t2	1138	267	0	17529887-17533232	PGSC0003DMT400056344	PGSC0003DMT400056344	Glucosamine_iso	-
evgtrinLocDN77402c1g6t1	378	36	0	17482679-17483056	PGSC0003DMT400056340	PGSC0003DMT400056340	-	-
evgtrinLocDN81239c3g3t2	382	119	0	17451449-17457601	PGSC0003DMT400056327	PGSC0003DMT400056327	Retrotran_gag_2	-
evgtrinLocDN70418c1g1t5	533	177	0	17456864-17457359	PGSC0003DMT400056327	PGSC0003DMT400056327	Retrotran_gag_2,Retrotran_gag_2,Retrotrans_gag,Retrotrans_gag,Snapin_Pallidin,Snapin_Pallidin,Med15_fungi,Med15_fungi,DASH_Duo1,DASH_Duo1,NPV_P10,NPV_P10	-
evgtrinLocDN75304c0g1t16	752	152	0	36287603-36291549	PGSC0003DMT400056306	PGSC0003DMT400080914	p450	-
evgtrinLocDN82035c2g3t1	428	124	0	57488999-57489129	PGSC0003DMT400056298	PGSC0003DMT400056298	p450	-
evgtrinLocDN74174c2g1t14	2022	435	0	22922309-22924020	PGSC0003DMT400056033	PGSC0003DMT400056033	Actin,MreB_Mbl,MreB_Mbl	-
evgtrinLocDN82477c1g3t1	912	165	0	83830858-83830954	PGSC0003DMT400055856	PGSC0003DMT400055862	UDPGT,Glyco_tran_28_C	-
evgtrinLocDN82477c1g1t1	1451	425	0	62778771-62778906	PGSC0003DMT400055842	PGSC0003DMT400055842	UDPGT	-
evgtrinLocDN82477c1g1t2	745	190	0	66261648-66261706	PGSC0003DMT400055842	PGSC0003DMT400055842	-	-
evgtrinLocDN68161c2g2t3	803	112	0	11667546-11668109	PGSC0003DMT400055699	PGSC0003DMT400055699	Ribosomal_S8e,PapD-like	-
evgtrinLocDN68161c2g2t2	662	96	0	11667546-11667886	PGSC0003DMT400055699	-	YmcE_antitoxin	-
evgtrinLocDN68161c2g1t2	515	95	0	11668227-11668561	PGSC0003DMT400055699	-	-	-
evgtrinLocDN74938c0g3t4	1171	353	0	7288371-7288421	PGSC0003DMT400055378	PGSC0003DMT400055378	CTP_synth_N,GATase,CbiA	-
evgtrinLocDN75304c0g1t14	892	286	0	36287525-36288321	PGSC0003DMT400054280	PGSC0003DMT400056306	p450,DUF2783,Claudin_3,Claudin_3,Claudin_3	-
evgtrinLocDN75627c0g4t1	904	205	0	36285582-36287283	PGSC0003DMT400054278	PGSC0003DMT400054278	p450	-
evgtrinLocDN82199c0g1t10	302	100	0	55652502-55652560	PGSC0003DMT400054270	PGSC0003DMT400054259	LRR_8,LRR_8,LRR_8,LRR_4,LRR_4,LRR_4,LRR_1,LRR_1,LRR_1,LRR_1,LRR_6,LRR_6,LRR_6,LRR_6,LRR_2,LRR_2,LRR_2,LRR_9,LRR_3,LRR_3	-
evgtrinLocDN77531c0g1t7	344	114	0	57864134-57864290	PGSC0003DMT400054270	PGSC0003DMT400042357	LRRNT_2	-
evgtrinLocDN72018c0g1t14	878	280	0	50099870-50470912	PGSC0003DMT400054260	PGSC0003DMT400054260	LRR_8,LRR_8,LRR_8,LRR_8,LRR_8,LRR_4,LRR_4,LRR_4,LRR_4,LRR_4,LRR_4,LRR_4,LRR_1,LRR_1,LRR_1,LRR_1,LRR_1,LRR_1,LRR_1,LRR_1,LRR_6,LRR_6,LRR_6,LRR_6,LRR_6,LRR_6,LRR_6,LRR_6,LRR_6	-
evgtrinLocDN80187c2g2t13	703	234	0	19900131-19900246	PGSC0003DMT400054260	PGSC0003DMT400054259	LRR_8,LRR_8,LRR_8,LRR_8,LRR_4,LRR_4,LRR_4,LRR_4,LRR_4,LRR_4,LRR_4,LRR_1,LRR_1,LRR_1,LRR_1,LRR_1,LRR_1,LRR_1,LRR_6,LRR_6,LRR_6,LRR_6,LRR_6,LRR_6,LRR_6,LRR_6	-
evgtrinLocDN78585c1g1t5	593	102	0	56766631-56766794	PGSC0003DMT400054250	PGSC0003DMT400008852	LRR_1,LRR_1,LRR_1,LRR_8,LRR_8	-
evgtrinLocDN72702c1g1t11	656	100	0	59023601-59023727	PGSC0003DMT400054145	PGSC0003DMT400054145	-	-
evgtrinLocDN82593c0g1t6	341	113	0	77322319-77322427	PGSC0003DMT400054145	PGSC0003DMT400054145	Lipoxygenase,DUF4347	-
evgtrinLocDN72702c1g1t3	443	80	0	76258703-76258812	PGSC0003DMT400054145	-	-	-
evgtrinLocDN78387c4g1t2	1797	500	0	36618866-36621199	PGSC0003DMT400053967	PGSC0003DMT400053967	Terpene_synth_C,Terpene_synth,SWIRM,SWIRM,Shigella_OspC,Shigella_OspC	-
evgtrinLocDN78387c4g1t6	1813	549	0	36618866-36621134	PGSC0003DMT400053967	PGSC0003DMT400053967	Terpene_synth_C,Terpene_synth	-
evgtrinLocDN74131c0g1t20	1340	366	0	58785081-58785208	PGSC0003DMT400053693	PGSC0003DMT400053693	LRR_8,LRR_8,LRR_8,LRR_8,LRR_8,LRR_8,LRR_4,LRR_4,LRR_4,LRR_4,LRR_4,LRR_4,LRR_4,LRR_4,LRR_4,LRR_1,LRR_1,LRR_1,LRR_1,LRR_1,LRR_1,LRR_1,LRR_1,LRR_1,LRR_1,LRR_1,LRR_1,LRR_1,LRR_1,LRR_6,LRR_6,LRR_6,LRR_6,LRR_6,LRR_6,LRR_6,LRR_6,LRR_6,LRR_6,LRR_6,LRR_6,LRR_9,LRR_9,LRR_9	-
evgtrinLocDN75039c5g2t6	1232	410	0	27972106-27972269	PGSC0003DMT400053552	PGSC0003DMT400050664	GTP_EFTU,GTP_EFTU_D3,GTP_EFTU_D3,GTP_EFTU_D2,GTP_EFTU_D2,GTP_EFTU_D2,MMR_HSR1,GTP_EFTU_D4,GTP_EFTU_D4,Dynamin_N,Dynamin_N	-
evgtrinLocDN79561c3g1t1	635	113	0	60363255-60363305	PGSC0003DMT400053481	PGSC0003DMT400031163	Yippee-Mis18	-
evgtrinLocDN75290c0g1t3	419	132	0	61832018-61832055	PGSC0003DMT400053436	PGSC0003DMT400056553	-	-
evgtrinLocDN73971c2g1t1	309	66	0	53520107-53520269	PGSC0003DMT400053310	-	-	-
evgtrinLocDN85018c0g2t1	1870	288	0	44831425-44831595	PGSC0003DMT400053199	PGSC0003DMT400053199	B3,Methyltransf_21	-
evgtrinLocDN72608c1g1t7	386	119	0	44831146-44831420	PGSC0003DMT400053171	PGSC0003DMT400006183	Ribosomal_L16	-
evgtrinLocDN67805c3g1t1	359	119	0	58446962-58447113	PGSC0003DMT400052955	PGSC0003DMT400054542	Ribosomal_S4e,Ribosomal_S4e,40S_S4_C,KOW,dCache_2	-
evgtrinLocDN67805c2g1t2	318	67	0	58447059-58447113	PGSC0003DMT400052955	PGSC0003DMT400052955	40S_S4_C	-
evgtrinLocDN67805c3g1t7	320	68	0	58446961-58447113	PGSC0003DMT400052955	-	-	-
evgtrinLocDN77961c3g1t3	1098	287	0	58798099-58798249	PGSC0003DMT400052781	PGSC0003DMT400052781	HABP4_PAI-RBP1,Stm1_N,Stm1_N,PRP1_N	-
evgtrinLocDN77961c3g1t1	834	277	0	58798099-58798235	PGSC0003DMT400052781	PGSC0003DMT400052781	HABP4_PAI-RBP1,HABP4_PAI-RBP1,Stm1_N,Stm1_N,PRP1_N	-
evgtrinLocDN78311c1g1t6	1550	497	0	65810199-65810295	PGSC0003DMT400052385	PGSC0003DMT400052386	O-FucT	-
evgtrinLocDN79665c0g1t4	1404	70	0	51879590-51879829	PGSC0003DMT400051792	-	-	-
evgtrinLocDN84788c0g1t1	2222	364	0	52954892-52955099	PGSC0003DMT400051785	PGSC0003DMT400051785	Methyltransf_2,Dimerisation,Dimerisation,Methyltransf_23,Dimerisation2	-
evgtrinLocDN85684c3g2t6	1222	337	0	50273873-50274138	PGSC0003DMT400051584	PGSC0003DMT400051584	SQHop_cyclase_C	-
evgtrinLocDN84246c2g8t1	636	200	0	27821523-27822059	PGSC0003DMT400051575	PGSC0003DMT400051573	DUF247,DUF1924,DUF1924	-
evgtrinLocDN77829c2g1t4	612	96	0	61535066-61535112	PGSC0003DMT400051510	PGSC0003DMT400051513	Myb_DNA-binding,Myb_DNA-bind_6,DUF2273	-
evgtrinLocDN82989c2g2t3	4863	1326	0	62099027-62099133	PGSC0003DMT400051447	-	Peptidase_S8,TPPII,CcdA,CcdA,CcdA,NAD_binding_4,NAD_binding_4,Prp19,Prp19	-
evgtrinLocDN84928c2g3t1	423	116	0	83073441-83073507	PGSC0003DMT400051387	PGSC0003DMT400051387	Reticulon,Pex24p	-
evgtrinLocDN78624c0g1t1	564	187	0	54456102-54456224	PGSC0003DMT400051337	PGSC0003DMT400051337	BURP	-
evgtrinLocDN72593c0g1t12	1055	248	0	12590158-12590412	PGSC0003DMT400050573	PGSC0003DMT400050573	HLH	-
evgtrinLocDN76227c3g1t1	1244	245	0	20181578-20181612	PGSC0003DMT400050546	-	-	-
evgtrinLocDN72636c2g1t2	1657	252	0	26785792-26789202	PGSC0003DMT400050244	PGSC0003DMT400050244	NAP,NAP,Phage_Mu_Gam,Phage_Mu_Gam,SecA_SW,OmpH,OmpH,Mst1_SARAH	-
evgtrinLocDN85743c5g2t2	312	103	0	45530957-45531036	PGSC0003DMT400050050	PGSC0003DMT400050050	-	-
evgtrinLocDN85743c5g4t1	736	163	0	45530359-45530931	PGSC0003DMT400050047	PGSC0003DMT400082328	DeoRC	-
evgtrinLocDN77483c1g1t1	913	113	0	21429947-21429983	PGSC0003DMT400049491	PGSC0003DMT400049491	-	-
evgtrinLocDN85636c3g1t2	816	266	0	74646332-74646443	PGSC0003DMT400049324	PGSC0003DMT400049324	Pkinase,Pkinase_Tyr,PIP49_C,APH	-
evgtrinLocDN78891c1g2t3	1308	296	0	4476414-4476517	PGSC0003DMT400049302	PGSC0003DMT400049302	Ras,Ras,Roc,Roc,Arf,Arf,RsgA_GTPase,RsgA_GTPase,MMR_HSR1,Gtr1_RagA,Gtr1_RagA,AAA_29,AAA_29,AAA_16,DUF3297,ABC_tran,DUF815,DUF815,AAA_24,Septin,MCM,FeoB_N,FeoB_N,Hpr_kinase_C,GTP_EFTU,GTP_EFTU	-
evgtrinLocDN74309c0g2t10	369	110	0	55376601-55376777	PGSC0003DMT400049255	PGSC0003DMT400049255	DUF316	-
evgtrinLocDN75256c1g3t5	1058	352	0	34969312-34970372	PGSC0003DMT400049097	PGSC0003DMT400005841	LRR_8,LRR_8,LRR_8,LRR_8,LRR_8,LRR_4,LRR_4,LRR_4,LRR_4,LRR_4,LRR_4,LRR_4	-
evgtrinLocDN84700c2g3t1	501	162	0	77888553-77888660	PGSC0003DMT400049076	PGSC0003DMT400049076	Cu_amine_oxidN2,Cu_amine_oxidN3,Cu_amine_oxidN3,Cu_amine_oxidN3	-
evgtrinLocDN81139c1g1t17	982	302	0	76157609-76157718	PGSC0003DMT400049067	PGSC0003DMT400049067	LRR_8,LRR_8,LRR_8,LRR_8,LRR_8,LRR_4,LRR_4,LRR_4,LRR_4,LRR_4,LRR_4,LRR_1,LRR_1,LRR_1,LRR_1,LRR_1,LRR_1,LRR_1,LRR_6,LRR_6,LRR_6,LRR_6,LRR_6,LRR_6,LRR_6,LRR_6,LRR_6,LRR_6	-
evgtrinLocDN69399c5g1t2	887	72	0	33138696-33138754	PGSC0003DMT400049004	-	-	-
evgtrinLocDN85684c3g1t5	1145	290	0	75020279-75020375	PGSC0003DMT400048796	PGSC0003DMT400048796	SQHop_cyclase_N,Prenyltrans,Prenyltrans,SQHop_cyclase_C,SQHop_cyclase_C	-
evgtrinLocDN82854c0g1t14	310	103	0	30795535-30795842	PGSC0003DMT400048768	PGSC0003DMT400082130	-	-
evgtrinLocDN79328c4g1t1	1640	388	0	1517553-1544930	PGSC0003DMT400048627	PGSC0003DMT400048627	Str_synth,Str_synth,SGL,SGL,NHL,NHL,NHL,NHL,Reg_prop,Reg_prop,Reg_prop,Reg_prop,Arylesterase,Arylesterase	-
evgtrinLocDN85982c6g3t1	826	273	0	75937167-75937260	PGSC0003DMT400048344	PGSC0003DMT400048344	Oxidored_FMN	-
evgtrinLocDN82858c8g2t1	393	124	0	50285823-50286003	PGSC0003DMT400048034	PGSC0003DMT400041126	B3,EcoRII-N	-
evgtrinLocDN79220c0g1t8	530	176	0	3006378-3006426	PGSC0003DMT400047789	PGSC0003DMT400047789	LRR_4,LRR_4,LRR_4,LRR_4,LRR_4,STAT2_C,STAT2_C,STAT2_C,LRR_8,LRR_8,LRR_8,LRR_8,LRR_5,LRR_5,LRR_1,LRR_1,LRR_1,LRR_1,LRR_1	-
evgtrinLocDN77760c0g1t12	463	154	0	2988951-3007760	PGSC0003DMT400047772	PGSC0003DMT400047772	LRR_4,LRR_4,LRR_4,LRR_4,LRR_4,LRR_1,LRR_1,LRR_1,LRR_1	-
evgtrinLocDN82738c0g2t11	856	285	0	52771315-52771531	PGSC0003DMT400047416	PGSC0003DMT400047416	NB-ARC	-
evgtrinLocDN81530c1g1t6	503	143	0	20842758-20877914	PGSC0003DMT400047416	PGSC0003DMT400047416	LRR_4,LRR_4,LRR_4,LRR_4,LRR_8,LRR_8,LRR_6,LRR_6,LRR_6,LRR_6,LRR_1,LRR_1,LRR_1,LRR_1,LRR_1	-
evgtrinLocDN81530c1g1t1	696	207	0	80436685-80436789	PGSC0003DMT400047416	PGSC0003DMT400047416	LRR_4,LRR_4,LRR_4,LRR_4,LRR_4,LRR_4,LRR_4,LRR_8,LRR_8,LRR_8,LRR_8,LRR_8,LRR_6,LRR_6,LRR_6,LRR_6,LRR_6,LRR_1,LRR_1,LRR_1,LRR_1,LRR_1,LRR_1	-
evgtrinLocDN66454c0g1t1	717	85	0	73473584-73473697	PGSC0003DMT400047343	PGSC0003DMT400047341	DUF3774	-
evgtrinLocDN80978c1g1t1	3242	736	0	30075808-30075933	PGSC0003DMT400047130	PGSC0003DMT400047130	PPR_2,PPR_2,PPR_2,PPR_2,PPR_2,PPR_2,PPR_2,PPR_2,PPR_2,PPR_2,PPR_2,PPR_2,PPR_2,PPR_2,PPR,PPR,PPR,PPR,PPR,PPR,PPR,PPR,PPR,PPR,PPR,PPR,PPR,PPR,PPR,PPR,PPR_1,PPR_1,PPR_1,PPR_1,PPR_1,PPR_1,PPR_1,PPR_1,PPR_1,PPR_1,PPR_1,PPR_1,PPR_1,PPR_1,PPR_3,PPR_3,PPR_3,PPR_3,PPR_3,PPR_3,PPR_3,PPR_3,PPR_3,PPR_long,PPR_long,PPR_long,PPR_long,PPR_long,TPR_19,TPR_19,TPR_19,TPR_19,TPR_19,TPR_19,TPR_19,TPR_14,TPR_14,TPR_1…	-
evgtrinLocDN81525c0g1t3	3162	947	0	50788388-50788619	PGSC0003DMT400047023	PGSC0003DMT400047023	Pkinase_Tyr,Pkinase,LRR_8,LRR_8,LRR_8,LRR_8,LRR_8,LRR_8,LRR_4,LRR_4,LRR_4,LRR_4,LRR_4,LRR_4,LRR_4,LRR_4,LRR_4,LRR_1,LRR_1,LRR_1,LRR_1,LRR_1,LRR_1,LRR_1,LRR_1,LRR_1,LRR_1,LRR_1,APH,APH,EphA2_TM,EphA2_TM,LRR_6,LRR_6,LRR_6,LRR_6,LRR_6,LRR_6,LRR_6,LRR_6,LRR_6,LRR_6,FNIP,FNIP,FNIP	-
evgtrinLocDN79451c1g1t1	600	185	0	13988895-13989397	PGSC0003DMT400046973	PGSC0003DMT400046973	Terpene_synth	-
evgtrinLocDN77055c0g1t3	917	120	0	55487347-55487522	PGSC0003DMT400046894	PGSC0003DMT400046894	TIR,TIR_2,DUF1863	-
evgtrinLocDN85926c3g3t1	690	229	0	56732775-56998711	PGSC0003DMT400046894	PGSC0003DMT400046894	-	-
evgtrinLocDN84251c7g1t1	396	52	0	27455315-27455364	PGSC0003DMT400046820	-	-	-
evgtrinLocDN77425c0g1t1	1082	311	0	53808595-53808760	PGSC0003DMT400046711	PGSC0003DMT400046711	p450	-
evgtrinLocDN77425c0g1t7	823	273	0	80376260-80376365	PGSC0003DMT400046711	PGSC0003DMT400046711	p450	-
evgtrinLocDN85388c2g1t3	6206	1020	0	64131805-64131936	PGSC0003DMT400046604	-	zf-RING_9,zf-RING_9,PX,Zf_RING,Zf_RING,Prok-RING_1,Prok-RING_1	-
evgtrinLocDN84404c3g1t6	752	117	0	70311690-70311764	PGSC0003DMT400046564	PGSC0003DMT400046564	Lactamase_B_2,Closter_coat	-
evgtrinLocDN77973c0g2t2	1969	385	0	71851978-71852092	PGSC0003DMT400046562	PGSC0003DMT400046562	DUF295,DUF295,F-box,F-box,F-box-like,F-box-like,IRF-2BP1_2	-
evgtrinLocDN258006c0g1t1	216	53	0	30813057-30813273	PGSC0003DMT400046552	-	-	-
evgtrinLocDN84023c0g1t3	776	180	0	988607-989408	PGSC0003DMT400046535	PGSC0003DMT400046535	p450	-
evgtrinLocDN62832c0g1t1	1962	404	0	25509445-25514164	PGSC0003DMT400046369	PGSC0003DMT400046369	F-box,F-box,F-box-like,Kelch_6,Kelch_6,Kelch_6,Kelch_6	-
evgtrinLocDN83582c0g6t1	872	287	0	56196800-56196854	PGSC0003DMT400046289	PGSC0003DMT400046289	LRR_8,LRR_8,LRR_8,LRR_8,LRR_8,LRR_8,LRR_8,LRR_4,LRR_4,LRR_4,LRR_4,LRR_4,LRR_4,LRR_4,LRR_1,LRR_1,LRR_1,LRR_1,LRR_1,LRR_1,LRR_1,LRR_6,LRR_6,LRR_6,LRR_6,LRR_6,LRR_6,LRR_6,LRR_6,LRR_6,LRR_6,LRR_6,LRR_9,LRR_9,LRR_9	-
evgtrinLocDN82840c1g1t2	1553	355	0	35779297-35780481	PGSC0003DMT400046253	PGSC0003DMT400046253	Mem_trans,Mem_trans	-
evgtrinLocDN77786c3g2t1	1773	477	0	7174902-7183822	PGSC0003DMT400046214	PGSC0003DMT400046214	FBD,FBD,FBD,FBD,F-box-like,F-box,LRR_2,LRR_2	-
evgtrinLocDN75606c3g1t3	932	119	0	66034411-66034537	PGSC0003DMT400045829	PGSC0003DMT400045829	DUF3482	-
evgtrinLocDN71885c0g1t2	501	159	0	66034411-66034512	PGSC0003DMT400045796	PGSC0003DMT400045829	-	-
evgtrinLocDN84547c1g1t2	225	38	0	71345580-71345615	PGSC0003DMT400045772	-	PUNUT	-
evgtrinLocDN72597c5g1t4	1473	236	0	75856145-75856187	PGSC0003DMT400045614	PGSC0003DMT400045614	A2L_zn_ribbon,Spt4,Vps36-NZF-N	-
evgtrinLocDN76035c1g1t6	294	35	0	72005806-72005842	PGSC0003DMT400045460	-	-	-
evgtrinLocDN76035c1g1t9	415	47	0	72005727-72005842	PGSC0003DMT400045460	-	-	-
evgtrinLocDN76035c1g1t4	397	36	0	72005747-72005842	PGSC0003DMT400045460	-	-	-
evgtrinLocDN76035c1g1t5	628	81	0	72005727-72005839	PGSC0003DMT400045450	PGSC0003DMT400045450	Thioredoxin,Thioredoxin_2,OST3_OST6,Redoxin,TraF,Thioredoxin_8,HyaE,Thioredoxin_6	-
evgtrinLocDN76035c1g1t10	559	108	0	72005747-72005842	PGSC0003DMT400045450	PGSC0003DMT400045450	Thioredoxin,Thioredoxin_2,Thioredoxin_8,Thioredoxin_8,Redoxin,Redoxin,AhpC-TSA,Thioredoxin_9,Thioredoxin_7,OST3_OST6,TraF,Thioredoxin_3,Glutaredoxin,DIM1,HyaE,DSBA,DSBA,Thioredoxin_6,DUF836,Thioredoxin_4,Thioredoxin_4	-
evgtrinLocDN81135c1g1t10	2254	212	0	65085929-65086023	PGSC0003DMT400045361	PGSC0003DMT400045360	-	-
evgtrinLocDN81697c1g1t3	379	81	0	58867697-58867799	PGSC0003DMT400044944	PGSC0003DMT400044944	Gp_dh_N,DapB_N,2-Hacid_dh_C,Urocanase_C	-
evgtrinLocDN63028c0g1t3	1330	349	0	58162135-58162289	PGSC0003DMT400044912	PGSC0003DMT400079649	ADH_zinc_N,ADH_N_2,ADH_zinc_N_2	-
evgtrinLocDN86016c1g6t1	433	104	0	65080278-65080397	PGSC0003DMT400044895	PGSC0003DMT400044893	LRR_8,LRR_8,LRR_4,LRR_4,LRR_4	-
evgtrinLocDN83161c1g1t1	862	83	0	57911366-57911522	PGSC0003DMT400044868	-	-	-
evgtrinLocDN72585c0g2t2	3391	843	0	46437790-46438119	PGSC0003DMT400044583	PGSC0003DMT400044583	Vps16_N,Vps16_N,Vps16_C,ANAPC4_WD40,ANAPC4_WD40	-
evgtrinLocDN73477c0g1t7	613	203	0	69038028-69038148	PGSC0003DMT400044259	PGSC0003DMT400074120	DIOX_N,2OG-FeII_Oxy,2OG-FeII_Oxy	-
evgtrinLocDN77024c1g1t8	352	37	0	16810508-16810850	PGSC0003DMT400044217	-	-	-
evgtrinLocDN81081c0g1t2	421	139	0	31188700-31189121	PGSC0003DMT400044143	PGSC0003DMT400044143	p450,p450	-
evgtrinLocDN81081c0g1t1	421	139	0	12671216-12671640	PGSC0003DMT400044143	PGSC0003DMT400044143	p450,p450	-
evgtrinLocDN81081c0g2t8	498	146	0	31130644-31131130	PGSC0003DMT400044143	PGSC0003DMT400044143	p450	-
evgtrinLocDN84263c1g3t2	324	107	0	56297589-56297756	PGSC0003DMT400044122	PGSC0003DMT400044122	p450	-
evgtrinLocDN79805c3g1t3	1470	391	0	48385690-48385966	PGSC0003DMT400044055	PGSC0003DMT400044055	Patatin,Patatin	-
evgtrinLocDN74459c0g1t9	904	143	0	48751040-48751137	PGSC0003DMT400043990	PGSC0003DMT400024062	LRR_8,LRR_8,LRR_4,LRR_4,LRR_4	-
evgtrinLocDN75201c1g1t5	1592	400	0	47520486-47520542	PGSC0003DMT400043940	PGSC0003DMT400043940	DUF4378,OTU	-
evgtrinLocDN83591c0g1t6	472	157	0	28355253-28355762	PGSC0003DMT400043732	PGSC0003DMT400083469	-	-
evgtrinLocDN81953c1g2t3	342	104	0	55141026-55141158	PGSC0003DMT400043732	PGSC0003DMT400083276	NB-ARC	-
evgtrinLocDN72768c1g1t10	714	210	0	28368454-28369315	PGSC0003DMT400043732	PGSC0003DMT400043732	NB-ARC,NB-ARC,AAA_16,NACHT,AAA,AAA_22,AAA_14,AAA_14,Pox_A32,ATPase_2,AAA_18,AAA_18,ResIII,ABC_tran,ABC_tran,AAA_23,Mur_ligase_M,CbiA,NTPase_1,RsgA_GTPase,RsgA_GTPase,T2SSE,Fer4_NifH,RecA,RNA_helicase	-
evgtrinLocDN85997c1g1t1	986	310	0	28367914-28368678	PGSC0003DMT400043732	PGSC0003DMT400043732	NB-ARC	-
evgtrinLocDN76258c0g3t4	814	265	0	74937168-74937279	PGSC0003DMT400043611	PGSC0003DMT400043606	LRR_8,LRR_8,LRR_8,LRR_8,LRR_8,LRR_4,LRR_4,LRR_4,LRR_4,LRR_4	-
evgtrinLocDN77921c1g1t3	583	190	0	23171373-23231817	PGSC0003DMT400043611	PGSC0003DMT400043606	LRR_8,LRR_8,LRR_8,LRR_8,LRR_4,LRR_4,LRR_4,LRR_4,LRR_4	-
evgtrinLocDN77261c1g1t1	411	136	0	68952469-68952584	PGSC0003DMT400043611	PGSC0003DMT400043606	-	-
evgtrinLocDN76455c0g1t3	755	243	0	52466168-52466286	PGSC0003DMT400043224	PGSC0003DMT400043224	p450	-
evgtrinLocDN84978c3g2t7	1331	368	0	43505743-43506578	PGSC0003DMT400043219	PGSC0003DMT400043219	UDPGT	-
evgtrinLocDN75931c0g1t1	867	284	0	38839929-38840779	PGSC0003DMT400043219	PGSC0003DMT400043219	UDPGT	-
evgtrinLocDN77264c2g3t5	1734	491	0	70675677-70675794	PGSC0003DMT400043191	PGSC0003DMT400043191	p450	-
evgtrinLocDN76947c0g2t1	1582	197	0	76132058-76132136	PGSC0003DMT400043151	PGSC0003DMT400043151	-	-
evgtrinLocDN74748c2g3t3	3916	1101	0	50548422-50548500	PGSC0003DMT400042882	PGSC0003DMT400042882	Pkinase,Pkinase,Pkinase,Pkinase_Tyr,Pkinase_Tyr,APH,APH,APH,APH,GST_C_6,GST_C_6,GST_C_6,GST_N_4,GST_N_4,RIO1,RIO1,Kinase-like,Kinase-like,CRR7,CRR7,CRR7,DUF1366,DUF1366	-
evgtrinLocDN84865c0g1t10	1243	365	0	69193579-69193698	PGSC0003DMT400042832	PGSC0003DMT400042832	p450	-
evgtrinLocDN78771c0g1t10	651	216	0	73678106-73678218	PGSC0003DMT400042829	PGSC0003DMT400042829	p450	-
evgtrinLocDN78771c0g1t3	624	207	0	73678106-73678218	PGSC0003DMT400042829	PGSC0003DMT400042829	p450	-
evgtrinLocDN75627c0g5t2	491	147	0	61310074-61310211	PGSC0003DMT400042825	PGSC0003DMT400042825	p450	-
evgtrinLocDN78771c0g1t15	498	163	0	73776640-73776750	PGSC0003DMT400042819	PGSC0003DMT400042819	p450	-
evgtrinLocDN86034c4g8t1	604	201	0	78833116-78833218	PGSC0003DMT400042781	PGSC0003DMT400042781	-	-
evgtrinLocDN76566c6g1t1	1670	364	0	67418224-67418347	PGSC0003DMT400042652	PGSC0003DMT400042652	Kelch_1,Kelch_1,Kelch_1,Kelch_1,Kelch_1,Kelch_6,Kelch_6,Kelch_6,Kelch_6,Kelch_6,Kelch_4,Kelch_4,Kelch_4,Kelch_4,Kelch_4,Kelch_4,Kelch_4,Kelch_3,Kelch_3,Kelch_3,Kelch_3,Kelch_3,Kelch_3,Kelch_2,Kelch_2,Kelch_2,Kelch_2,Kelch_2,Kelch_2,F-box,F-box-like	-
evgtrinLocDN70071c1g5t2	413	121	0	24889369-24889782	PGSC0003DMT400042357	PGSC0003DMT400042357	LRRNT_2	-
evgtrinLocDN85385c4g3t14	427	141	0	63749794-63749924	PGSC0003DMT400042319	PGSC0003DMT400035188	Stress-antifung,PRIMA1,TMEM154,TMEMspv1-c74-12,DUF3552,TPR_21	-
evgtrinLocDN85385c4g3t13	598	172	0	53786295-53786488	PGSC0003DMT400042319	PGSC0003DMT400035188	Pkinase,Pkinase,TMEMspv1-c74-12,PRIMA1,Otopetrin,TPR_21,ABC1,Pkinase_Tyr,Pkinase_Tyr,Phage_holin_6_1	-
evgtrinLocDN85385c4g3t5	1020	336	0	63749792-63749924	PGSC0003DMT400042319	PGSC0003DMT400035188	Stress-antifung,Stress-antifung,PRIMA1,TPR_21,TPR_21,TMEMspv1-c74-12	-
evgtrinLocDN83928c3g1t14	883	290	0	49424799-49424869	PGSC0003DMT400042094	PGSC0003DMT400042094	MATH	-
evgtrinLocDN85725c1g1t2	994	143	0	57822150-57822306	PGSC0003DMT400042038	PGSC0003DMT400082090	AIM3	-
evgtrinLocDN80974c0g3t3	2886	68	0	61069424-61069545	PGSC0003DMT400042038	-	-	-
evgtrinLocDN83400c0g3t1	638	97	0	59100841-59100981	PGSC0003DMT400041756	PGSC0003DMT400041756	UDPGT,Glyco_tran_28_C	-
evgtrinLocDN66760c0g1t1	2354	594	0	40465066-40465836	PGSC0003DMT400041659	PGSC0003DMT400041659	SCAI,HTH_AraC,HTH_AraC,Ac110_PIF,Ac110_PIF	-
evgtrinLocDN75566c0g1t7	1446	338	0	53721517-53721681	PGSC0003DMT400041585	PGSC0003DMT400041585	SpoU_methylase	-
evgtrinLocDN83826c0g1t13	2140	463	0	34352763-34357770	PGSC0003DMT400041558	PGSC0003DMT400041558	Transglut_core2,TPR_9	-
evgtrinLocDN76118c0g1t8	488	113	0	41666580-41666835	PGSC0003DMT400041500	PGSC0003DMT400041500	-	-
evgtrinLocDN76118c0g5t1	395	56	0	41666740-41666830	PGSC0003DMT400041498	-	-	-
evgtrinLocDN73062c3g3t2	240	30	0	55371200-55371261	PGSC0003DMT400041449	-	-	-
evgtrinLocDN80688c2g1t1	653	208	0	32089123-32089776	PGSC0003DMT400041422	PGSC0003DMT400041422	-	-
evgtrinLocDN79255c5g1t2	1739	468	0	68479759-68479878	PGSC0003DMT400041341	PGSC0003DMT400041341	ACT,ACT,ACT,ACT,ACT_6,ACT_6,ACT_6,ACT_6,ACT_4,ACT_4,ACT_4,ACT_4	-
evgtrinLocDN72640c2g1t1	1426	266	0	23474532-23477916	PGSC0003DMT400041339	PGSC0003DMT400041339	SAM_decarbox	-
evgtrinLocDN83571c1g1t15	699	117	0	18964703-18965491	PGSC0003DMT400041085	-	-	-
evgtrinLocDN81997c5g1t1	573	179	0	48292356-48292657	PGSC0003DMT400041024	PGSC0003DMT400069014	Phage_GP20,DUF5082	-
evgtrinLocDN81997c5g1t7	472	133	0	48292356-48292683	PGSC0003DMT400041024	PGSC0003DMT400041024	Phage_GP20,Seryl_tRNA_N,Seryl_tRNA_N,DivIC,DivIC,ComX,ComX,TPR_MLP1_2,TPR_MLP1_2	-
evgtrinLocDN74090c1g2t8	406	135	0	41003283-41003358	PGSC0003DMT400041024	PGSC0003DMT400041024	NB-ARC	-
evgtrinLocDN74090c1g2t4	522	124	0	41003286-41003477	PGSC0003DMT400041024	PGSC0003DMT400041024	NB-ARC	-
evgtrinLocDN73453c3g1t6	524	162	0	41003068-41003260	PGSC0003DMT400041024	PGSC0003DMT400019306	Ribosomal_L50,Ribosomal_L50,Ribosomal_L50	-
evgtrinLocDN11157c0g1t1	1916	486	0	47542339-47542801	PGSC0003DMT400040627	PGSC0003DMT400040627	Glycos_transf_1,Glyco_transf_4,Glyco_trans_1_4,Glyco_trans_4_4,Glyco_trans_1_2	-
evgtrinLocDN81990c0g1t9	397	132	0	28368021-28377142	PGSC0003DMT400040590	PGSC0003DMT400040590	NB-ARC	-
evgtrinLocDN82804c1g1t1	591	67	0	12093930-12094157	PGSC0003DMT400040542	PGSC0003DMT400040538	-	-
evgtrinLocDN83411c0g2t1	629	150	0	12007677-12007725	PGSC0003DMT400040531	PGSC0003DMT400040531	LRR_4,LRR_4,LRR_4,LRR_4,LRR_8,LRR_8,LRR_8,LRR_1,LRR_1,LRR_1,LRR_1,LRR_1,LRR_6,LRR_6,LRR_6,LRR_6,LRR_6	-
evgtrinLocDN71888c1g2t7	636	86	0	65209675-65209803	PGSC0003DMT400040518	-	-	-
evgtrinLocDN72628c4g5t4	749	247	0	84404810-84404847	PGSC0003DMT400040051	PGSC0003DMT400040051	AAA,AAA_5,RuvB_N,DUF815,AAA_11,AAA_16,AAA_29,AAA_24,AAA_24,RNA_helicase,AAA_22,AAA_22,Mg_chelatase,AAA_18,AAA_18,IstB_IS21,SMC_N,AAA_33,AAA_3,AAA_28	-
evgtrinLocDN80335c4g1t1	1263	249	0	53506089-53506137	PGSC0003DMT400039776	PGSC0003DMT400039776	-	-
evgtrinLocDN84307c0g2t1	2032	658	0	43109066-43109141	PGSC0003DMT400039630	PGSC0003DMT400086798	Peptidase_S8,PA,Inhibitor_I9	-
evgtrinLocDN61379c0g1t1	520	173	0	61907201-61907339	PGSC0003DMT400039562	PGSC0003DMT400039562	UvrD-helicase,AAA_19,AAA_22	-
evgtrinLocDN79814c1g1t1	7162	2192	0	44189536-44190357	PGSC0003DMT400039532	PGSC0003DMT400039532	VIR_N,VIR_N,VIR_N,VIR_N,VIR_N,Peptidase_S8	-
evgtrinLocDN79091c1g1t23	300	84	0	67341670-67341702	PGSC0003DMT400039492	PGSC0003DMT400039492	Kunitz_legume	-
evgtrinLocDN68433c2g1t9	983	295	0	58867704-58867778	PGSC0003DMT400039449	PGSC0003DMT400039449	Gp_dh_C,Gp_dh_N,Gp_dh_N	-
evgtrinLocDN79538c1g1t5	1230	319	0	58922899-58922978	PGSC0003DMT400039237	PGSC0003DMT400039237	Pkinase_Tyr,Pkinase,Haspin_kinase,APH,APH,CD34_antigen,DUF1191	-
evgtrinLocDN73785c2g2t3	2926	924	0	47431441-47431640	PGSC0003DMT400039139	PGSC0003DMT400039139	Glyco_hydro_127,AbfB	-
evgtrinLocDN69484c0g1t1	306	78	0	29367214-29368183	PGSC0003DMT400039131	PGSC0003DMT400039131	Gamma-thionin,Toxin_31	-
evgtrinLocDN71773c2g1t7	267	56	0	29367153-29367426	PGSC0003DMT400039131	PGSC0003DMT400039131	Gamma-thionin,Defensin_2,Defensin_2,Toxin_3	-
evgtrinLocDN85510c3g1t2	997	117	0	29367095-29368755	PGSC0003DMT400039131	-	-	-
evgtrinLocDN77616c1g1t1	1607	377	0	65755619-65755746	PGSC0003DMT400038981	PGSC0003DMT400038981	CorA,CorA,Filament,Filament,NfeD,Apolipoprotein,Baculo_PEP_C,Baculo_PEP_C,DUF4456,DUF4456,CHAD,FGGY_C,Snapin_Pallidin,Snapin_Pallidin,DUF2390,DUF2390,DUF4446,DUF4446,DUF4618,DUF4618	-
evgtrinLocDN69087c6g1t3	974	166	0	40625329-40625827	PGSC0003DMT400038816	PGSC0003DMT400038816	HNH,HNH,HNH_4,HNH_5,HNH_5	-
evgtrinLocDN68535c2g1t1	579	140	0	47146833-47146936	PGSC0003DMT400038719	PGSC0003DMT400038719	DUF2072,ERM,RILP,RILP,HAUS-augmin3,Nnf1,DUF3573,DivIC	-
evgtrinLocDN80036c1g1t16	2507	84	0	58671156-58671307	PGSC0003DMT400038487	-	-	-
evgtrinLocDN76427c2g1t4	2262	500	0	69620690-69620808	PGSC0003DMT400038429	PGSC0003DMT400038429	F-box-like,F-box-like,F-box	-
evgtrinLocDN74595c0g4t2	449	143	0	58956699-58956799	PGSC0003DMT400038169	PGSC0003DMT400045660	LRR_8,LRRNT_2,LRR_4,LRR_1,LRR_1,LRR_1,LRR_6,LRR_6,LRR_6	-
evgtrinLocDN85959c2g3t3	453	131	0	24157420-24157810	PGSC0003DMT400038169	PGSC0003DMT400038169	LRRNT_2,LRR_8,LRR_8,LRR_4,LRR_4,LRR_6,LRR_6,LRR_6,LRR_1,LRR_1,LRR_1,LRR_1	-
evgtrinLocDN83136c0g2t2	385	128	0	30340634-30341015	PGSC0003DMT400038169	PGSC0003DMT400038166	LRR_4,LRR_4,LRR_4,LRR_4,LRR_4,LRR_8,LRR_8,LRR_8,LRR_1,LRR_1,LRR_1,LRR_1,LRR_1,LRR_1,LRR_6,LRR_6,LRR_6,LRR_6,LRR_6,DUF3281	-
evgtrinLocDN79345c3g1t12	210	51	0	30318200-30318330	PGSC0003DMT400038169	-	LRRNT_2,ETRAMP	-
evgtrinLocDN82357c0g2t3	329	109	0	30317927-30318251	PGSC0003DMT400038163	PGSC0003DMT400062810	LRR_4,LRR_4,LRR_4,LRR_8,LRR_8,LRRNT_2,LRR_1,LRR_1,LRR_1,LRR_1,LRR_6,LRR_6,LRR_6,LRR_6,LRR_6	-
evgtrinLocDN71168c0g1t1	452	111	0	23339233-23339469	PGSC0003DMT400038120	PGSC0003DMT400038120	Ribosomal_L14e	-
evgtrinLocDN77359c3g1t20	1495	305	0	48902794-48903003	PGSC0003DMT400037599	PGSC0003DMT400037599	T2SSM,T2SSM	-
evgtrinLocDN77359c3g1t19	1231	302	0	48902645-48903003	PGSC0003DMT400037599	PGSC0003DMT400037599	-	-
evgtrinLocDN75916c1g4t1	1650	217	0	77849098-77849205	PGSC0003DMT400037122	PGSC0003DMT400037122	AP2,AP2,IF4E	-
evgtrinLocDN72748c2g1t1	562	162	0	54304232-54304349	PGSC0003DMT400037034	PGSC0003DMT400037034	p450,Invas_SpaK	-
evgtrinLocDN79766c1g2t6	4843	1245	0	28458115-28458277	PGSC0003DMT400036982	PGSC0003DMT400036982	Peptidase_M16_C,Peptidase_M16_C,Peptidase_M16,Peptidase_M16,BMC,BMC	-
evgtrinLocDN84128c0g2t3	2202	500	0	36675034-36675745	PGSC0003DMT400036927	PGSC0003DMT400036927	Mito_carr,Mito_carr,Mito_carr,EF-hand_1,EF-hand_1,EF-hand_1,EF-hand_1,EF-hand_7,EF-hand_7,EF-hand_6,EF-hand_6,EF-hand_6,EF-hand_6,EF-hand_8,EF-hand_8,EF-hand_8,EF-hand_5,EF-hand_5,EF-hand_5,EF-hand_5,SPARC_Ca_bdg,SPARC_Ca_bdg,EF-hand_10,EF-hand_10,EF-hand_10,EF-hand_4,EF-hand_4,EF-hand_4	-
evgtrinLocDN71971c4g1t2	548	182	0	73816431-73816496	PGSC0003DMT400036734	PGSC0003DMT400036734	NAD_binding_6,FAD_binding_8	-
evgtrinLocDN83953c1g1t11	3111	757	0	76695356-76695465	PGSC0003DMT400036595	PGSC0003DMT400065418	NT-C2,NT-C2	-
evgtrinLocDN83953c1g3t2	1704	217	0	47904408-47904750	PGSC0003DMT400036591	PGSC0003DMT400036591	UMPH-1,HAD	-
evgtrinLocDN79551c3g3t6	2054	572	0	31876848-31880774	PGSC0003DMT400036575	PGSC0003DMT400031544	FH2	-
evgtrinLocDN81190c2g6t1	630	103	0	29409769-29410397	PGSC0003DMT400036569	PGSC0003DMT400036568	adh_short,adh_short_C2,KR,Eno-Rase_NADH_b,Epimerase,Shikimate_DH	-
evgtrinLocDN60279c0g1t1	486	69	0	60106331-60106466	PGSC0003DMT400036553	PGSC0003DMT400036553	-	-
evgtrinLocDN72236c2g1t4	859	277	0	183990-185501	PGSC0003DMT400036366	PGSC0003DMT400036366	Peptidase_S10,End_tail_spike	-
evgtrinLocDN70860c4g2t6	1271	333	0	308422-310694	PGSC0003DMT400036364	PGSC0003DMT400005085	Myb_DNA-binding,Myb_DNA-binding,Myb_DNA-bind_6,Myb_DNA-bind_6,Myb_DNA-bind_7,Myb_DNA-bind_7,SLIDE,SLIDE,SLIDE,SLIDE	-
evgtrinLocDN80510c2g1t3	447	59	0	42474555-42474778	PGSC0003DMT400036205	-	-	-
evgtrinLocDN63277c0g1t1	1109	291	0	7743233-7757255	PGSC0003DMT400035640	PGSC0003DMT400035640	MIP,TMEM215	-
evgtrinLocDN76272c1g5t2	1608	309	0	8020123-8021725	PGSC0003DMT400035635	PGSC0003DMT400035635	ZF-HD_dimer,Homeobox	-
evgtrinLocDN83396c2g1t2	1599	460	0	12088135-12088166	PGSC0003DMT400035493	PGSC0003DMT400035493	F-box,FBA_1,FBA_3,F-box-like	-
evgtrinLocDN73123c2g1t8	599	199	0	60938007-60938110	PGSC0003DMT400035439	PGSC0003DMT400035439	-	-
evgtrinLocDN74826c0g2t7	543	145	0	67265594-67265712	PGSC0003DMT400035439	PGSC0003DMT400035433	-	-
evgtrinLocDN79348c0g1t23	611	203	0	11932486-11932552	PGSC0003DMT400035245	PGSC0003DMT400035245	-	-
evgtrinLocDN84545c2g1t1	1848	557	0	60293082-60293168	PGSC0003DMT400035068	PGSC0003DMT400035068	NB-ARC,LRR_4,LRR_4,LRR_4,LRR_4,LRR_4,LRR_4,FNIP,FNIP,FNIP,FNIP	-
evgtrinLocDN83518c2g1t2	609	185	0	43907761-43907853	PGSC0003DMT400034542	PGSC0003DMT400034537	MBOAT_2,MBOAT,GtrA	-
evgtrinLocDN83518c2g2t5	442	147	0	43908598-43908650	PGSC0003DMT400034541	PGSC0003DMT400034540	DUF1385	-
evgtrinLocDN77520c1g1t1	603	201	0	48025211-48025531	PGSC0003DMT400034396	PGSC0003DMT400034396	Terpene_synth,Terpene_synth_C	-
evgtrinLocDN80158c2g1t3	571	174	0	39031518-39031725	PGSC0003DMT400034007	PGSC0003DMT400034007	DUF1365	-
evgtrinLocDN83136c0g5t4	807	202	0	55039937-55040066	PGSC0003DMT400033812	PGSC0003DMT400033812	LRR_8,LRR_8,LRR_8,LRR_8,LRR_4,LRR_4,LRR_4,LRR_4,LRR_1,LRR_1,LRR_1,LRR_1,LRR_1,LRR_1,LRR_1,LRR_1,DUF3395,DUF3395,LRR_2,LRR_2,LRR_2,LRR_2,LRR_2,LRR_2,LRR_6,LRR_6,LRR_6,LRR_6,LRR_6,LRR_6,LRR_6,LRR_6	-
evgtrinLocDN80276c0g1t6	1252	207	0	55039897-55040005	PGSC0003DMT400033812	PGSC0003DMT400033812	LRR_8,LRR_8,LRR_8,LRR_8,LRR_4,LRR_4,LRR_4,LRR_4,LRR_4,LRR_4,LRR_4,LRR_1,LRR_1,LRR_1,LRR_1,LRR_1,LRR_1,LRR_1,LRR_1,DUF131,DUF131,DUF131,DUF131,DUF131	-
evgtrinLocDN81595c2g1t2	814	144	0	84826370-84826462	PGSC0003DMT400033759	PGSC0003DMT400033759	PLAC8	-
evgtrinLocDN81595c2g1t1	1180	103	0	84826370-84826462	PGSC0003DMT400033759	-	-	-
evgtrinLocDN80939c1g2t1	1276	243	0	16137924-16138004	PGSC0003DMT400033620	PGSC0003DMT400033620	PGI	-
evgtrinLocDN83525c2g2t2	936	77	0	55090856-55090908	PGSC0003DMT400033609	-	-	-
evgtrinLocDN81673c1g1t5	2525	645	0	32926152-32926395	PGSC0003DMT400033443	PGSC0003DMT400033443	FAD_binding_2,Succ_DH_flav_C,DAO,Pyr_redox_2,Pyr_redox_2,PDCD2_C,PDCD2_C,Pyr_redox_3,Pyr_redox_3	-
evgtrinLocDN84729c0g2t4	3825	1170	0	65998729-65998815	PGSC0003DMT400033276	PGSC0003DMT400033276	Topoisom_bac,Toprim_C_rpt,Toprim_C_rpt,Toprim,zf-C4_Topoisom,zf-C4_Topoisom,DUF2330,EF_assoc_2,Toprim_4	-
evgtrinLocDN72235c1g1t5	1298	94	0	80442725-80442829	PGSC0003DMT400033155	PGSC0003DMT400033155	Cpn60_TCP1	-
evgtrinLocDN85256c1g2t2	1010	294	0	77598407-77598459	PGSC0003DMT400032740	PGSC0003DMT400032740	MCM_OB,MCM_N,MotA_activ,MotA_activ,Zn-ribbon_8,Zn-ribbon_8	-
evgtrinLocDN85162c2g1t13	1292	409	0	54993003-54993183	PGSC0003DMT400032616	PGSC0003DMT400032616	YTH	-
evgtrinLocDN84658c2g10t1	781	231	0	61810946-61810982	PGSC0003DMT400032592	PGSC0003DMT400032592	Peptidase_S8,Peptidase_S8	-
evgtrinLocDN81725c3g2t4	393	130	0	72330140-72330180	PGSC0003DMT400032327	-	-	-
evgtrinLocDN74781c1g1t12	700	67	0	39272703-39273386	PGSC0003DMT400031948	-	-	-
evgtrinLocDN62716c0g1t1	1500	361	0	82042185-82042269	PGSC0003DMT400031722	PGSC0003DMT400031722	UPF0016,UPF0016	-
evgtrinLocDN83853c1g1t10	397	49	0	58809915-58809949	PGSC0003DMT400031697	-	-	-
evgtrinLocDN77670c0g1t6	629	112	0	39853866-39855751	PGSC0003DMT400031543	PGSC0003DMT400031543	Ribosomal_L35Ae	-
evgtrinLocDN73062c2g1t1	755	110	0	33962191-33963383	PGSC0003DMT400031542	-	-	-
evgtrinLocDN83437c1g1t2	428	102	0	36910498-36910926	PGSC0003DMT400031379	PGSC0003DMT400031387	-	-
evgtrinLocDN83885c1g2t1	1133	356	0	45983889-45984156	PGSC0003DMT400031306	PGSC0003DMT400031304	-	-
evgtrinLocDN83885c1g2t2	346	115	0	45983889-45984156	PGSC0003DMT400031304	PGSC0003DMT400031304	ATG22	-
evgtrinLocDN83885c1g2t14	382	124	0	45983649-45984031	PGSC0003DMT400031304	PGSC0003DMT400031304	-	-
evgtrinLocDN83885c1g2t10	406	132	0	45983649-45984055	PGSC0003DMT400031304	PGSC0003DMT400031304	-	-
evgtrinLocDN63073c0g2t3	749	144	0	22175364-22176112	PGSC0003DMT400031198	PGSC0003DMT400031198	Fer2	-
evgtrinLocDN58578c0g1t1	931	115	0	22157572-22159127	PGSC0003DMT400031197	PGSC0003DMT400031197	Tryp_alpha_amyl	-
evgtrinLocDN75077c3g1t2	531	92	0	60363219-60363278	PGSC0003DMT400031163	-	-	-
evgtrinLocDN79561c3g1t3	523	88	0	62545693-62545801	PGSC0003DMT400031153	PGSC0003DMT400031153	DDE_Tnp_IS1595,Peptidase_C69	-
evgtrinLocDN78421c3g1t5	8974	2134	0	64180392-64180523	PGSC0003DMT400030712	PGSC0003DMT400030712	Arm,Arm,Arm,Arm,Arm,Arm,Arm,Arm,Arm,Arm,Arm,Arm,Arm,Arm,Arm,Arm,Arm,Arm,Arm,Arm,Arm,Arm,Arm,Arm,Arm,Arm,Arm,Arm,C2,HEAT_2,HEAT_2,HEAT_2,HEAT_2,HEAT_2,HEAT_2,HEAT_2,HEAT_2,HEAT_2,HEAT_2,HEAT_2,HEAT_2,V-ATPase_H_N,V-ATPase_H_N,V-ATPase_H_N,V-ATPase_H_N,V-ATPase_H_N,V-ATPase_H_N,V-ATPase_H_N,HEAT,HEAT,HEAT,HEAT,HEAT,HEAT,HEAT,HEAT,HEAT,HEAT,V-ATPase_H_C,V-ATPase_H_C,V-ATPase_H_C,V-ATPase_H_C,V-ATPas…	-
evgtrinLocDN78421c3g1t7	2392	357	0	64180392-64180523	PGSC0003DMT400030712	PGSC0003DMT400007892	Rep_fac_C,AAA,DNA_pol3_delta2,DNA_pol3_delta2,DNA_pol3_delta2,Rad17,AAA_16,AAA_22,AAA_assoc_2,AAA_11,AAA_5,AAA_5,RuvB_N,DUF815,AAA_30,AAA_30,AAA_14,ATPase_2,ResIII,AAA_24,AAA_18,AAA_3,AAA_19,AAA_19,TniB,TniB,DNA_pol3_delta,IstB_IS21,RNA_helicase,AAA_28,Mg_chelatase,Mg_chelatase,AAA_25,AAA_25,Sigma54_activat,Sigma54_activat,TIP49,DEAD,DEAD	-
evgtrinLocDN85789c0g2t2	1474	403	0	79353065-79353166	PGSC0003DMT400030505	PGSC0003DMT400030505	Serpin,RNA_pol_Rpb1_4,RNA_pol_Rpb1_4,Ribosomal_60s,Ribosomal_60s	-
evgtrinLocDN76662c0g3t2	2028	236	0	44970729-44970952	PGSC0003DMT400030472	PGSC0003DMT400030473	DUF4216	-
evgtrinLocDN71700c0g1t5	1249	236	0	35988797-35989169	PGSC0003DMT400030294	PGSC0003DMT400030294	ING,PHD,zf-HC5HC2H,BshC,BshC,DUF4407,DUF4407,DUF802,DUF802,DUF802,DUF802,CorA	-
evgtrinLocDN85658c4g1t1	521	169	0	43084245-43084822	PGSC0003DMT400030110	PGSC0003DMT400030110	Tubulin_C	-
evgtrinLocDN68577c2g1t1	620	95	0	43084563-43085218	PGSC0003DMT400030110	-	Pro_CA	-
evgtrinLocDN76213c8g1t1	531	99	0	43084515-43085212	PGSC0003DMT400030110	-	YWFCY,YWFCY	-
evgtrinLocDN82692c0g1t12	576	136	0	77201327-77201421	PGSC0003DMT400030007	-	GRAM,GRAM,Sterol_MT_C,DUF1732	-
evgtrinLocDN83580c1g1t5	3298	757	0	67674225-67674347	PGSC0003DMT400029925	PGSC0003DMT400029925	Diphthami_syn_2,Diphthami_syn_2,Ribonuc_L-PSP,Ribonuc_L-PSP,Ribonuc_L-PSP	-
evgtrinLocDN78700c2g1t6	3986	1153	0	76949615-76949723	PGSC0003DMT400029780	PGSC0003DMT400029780	RNA_pol_Rpb2_6,RNA_pol_Rpb2_6,RNA_pol_Rpb2_1,RNA_pol_Rpb2_7,RNA_pol_Rpb2_4,RNA_pol_Rpb2_2,RNA_pol_Rpb2_2,RNA_pol_Rpb2_3,RNA_pol_Rpb2_5	-
evgtrinLocDN77284c1g1t1	3740	402	0	21827248-21827281	PGSC0003DMT400029367	PGSC0003DMT400029367	PPR_2,PPR_2,PPR_2,PPR_2,PPR_2,PPR_2,PPR,PPR,PPR,PPR,PPR,PPR,PPR,PPR,PPR_1,PPR_1,PPR_1,PPR_1,PPR_1,PPR_1,PPR_1,PPR_1,PPR_3,PPR_3,PPR_3,PPR_3,PPR_3,PPR_long,PPR_long,PPR_long,TPR_14,TPR_14,TPR_14,TPR_14,RPM2,RPM2,RPM2,TPR_12,TPR_12,TPR_19,TPR_19,TPR_19,TPR_19,TPR_15,TPR_15,TPR_1,TPR_1,TPR_1,TPR_7,TPR_7,TPR_2,TPR_2,TPR_2,TPR_2,AEP1,AEP1,TPR_10,TPR_10,TPR_8,TPR_8,TPR_8,SPOB_a,SPOB_a,SPOB_a	-
evgtrinLocDN65306c0g1t3	2467	596	0	3526424-3526794	PGSC0003DMT400029114	PGSC0003DMT400029114	QWRF,QWRF,Spidroin_N	-
evgtrinLocDN83001c1g3t1	659	213	0	81656268-81656368	PGSC0003DMT400028871	PGSC0003DMT400021631	NB-ARC,AAA_22,NACHT,AAA_14,Symplekin_C	-
evgtrinLocDN78943c1g1t5	692	230	0	54702607-54702674	PGSC0003DMT400028843	PGSC0003DMT400028410	LRR_8,LRR_8,LRR_8,LRR_8,LRR_8,LRR_5,LRR_5	-
evgtrinLocDN86040c6g1t4	838	263	0	54036967-54037153	PGSC0003DMT400028843	PGSC0003DMT400028410	LRR_8,LRR_8,LRR_8,LRR_8,LRR_4,LRR_4,LRR_4,LRR_4,LRR_4,LRR_4,LRR_4,LRR_6,LRR_6,LRR_6,LRR_6,LRR_6,LRR_6,LRR_1,LRR_1,LRR_1,LRR_1,LRR_1,LRR_1,LRR_1	-
evgtrinLocDN85639c1g1t9	1898	388	0	61218551-61218691	PGSC0003DMT400028486	PGSC0003DMT400028486	TIR,TIR,TIR_2,TIR_2,NB-ARC,DUF1863	-
evgtrinLocDN77261c1g1t6	431	143	0	38994664-38995089	PGSC0003DMT400028436	PGSC0003DMT400028436	NB-ARC,GATase_4	-
evgtrinLocDN77854c1g1t4	750	249	0	56417571-56417737	PGSC0003DMT400028412	PGSC0003DMT400028890	LRR_4,LRR_4,LRR_4,LRR_4,LRR_4,LRR_4,LRR_4,LRR_8,LRR_8,LRR_8,LRR_8,LRR_8,LRR_1,LRR_1,LRR_1,LRR_1,LRR_1,LRR_1,LRR_1,LRR_1	-
evgtrinLocDN74060c1g1t21	679	223	0	48990051-48990187	PGSC0003DMT400028412	PGSC0003DMT400028410	LRR_8,LRR_8,LRR_8,LRR_8,LRR_4,LRR_4,LRR_4,LRR_4,LRR_4,LRR_1,LRR_1,LRR_1,LRR_1	-
evgtrinLocDN83675c1g1t17	638	189	0	50072713-50072824	PGSC0003DMT400028398	PGSC0003DMT400028398	LRR_8,LRR_8,LRR_8,LRR_4,LRR_4,LRR_4,LRR_4,LRR_4,LRR_1,LRR_1,LRR_1,LRR_1	-
evgtrinLocDN77854c1g3t1	354	109	0	75227221-75227277	PGSC0003DMT400028398	PGSC0003DMT400028397	LRR_1,LRR_1,LRR_1	-
evgtrinLocDN82238c3g2t8	895	195	0	13731245-13733758	PGSC0003DMT400028299	PGSC0003DMT400028299	Rep_fac-A_C	-
evgtrinLocDN85028c3g1t1	2791	444	0	21463927-21465337	PGSC0003DMT400028188	PGSC0003DMT400028188	MFS_1,MFS_1,MFS_1_like,MFS_1_like,MFS_1_like,Sugar_tr,Sugar_tr,Sugar_tr,Sugar_tr,PHO4	-
evgtrinLocDN81789c5g1t6	290	57	0	49099450-49099518	PGSC0003DMT400028083	-	-	-
evgtrinLocDN55778c0g1t1	859	79	0	85198393-85198432	PGSC0003DMT400028043	PGSC0003DMT400028043	-	-
evgtrinLocDN84931c3g1t1	627	144	0	55069094-55069270	PGSC0003DMT400027937	PGSC0003DMT400027937	AP2	-
evgtrinLocDN85173c3g2t1	1373	326	0	69394135-69394215	PGSC0003DMT400027805	PGSC0003DMT400027805	Sec62,BIRC6,TMEM72,TMEM72	-
evgtrinLocDN73523c1g2t4	1480	66	0	62189450-62189587	PGSC0003DMT400027661	-	-	-
evgtrinLocDN82471c1g1t2	387	128	0	59501289-59501422	PGSC0003DMT400027563	PGSC0003DMT400033610	Peptidase_S10	-
evgtrinLocDN80696c0g1t3	577	111	0	59501289-59501423	PGSC0003DMT400027563	PGSC0003DMT400027564	Peptidase_S10	-
evgtrinLocDN72645c2g3t1	331	110	0	48422227-48422373	PGSC0003DMT400027500	PGSC0003DMT400027500	Prp18,YceG_bac,ORC4_C	-
evgtrinLocDN77878c2g5t1	745	136	0	55105081-55105260	PGSC0003DMT400026442	PGSC0003DMT400026442	DUF538	-
evgtrinLocDN80993c0g1t4	867	229	0	54353010-54353056	PGSC0003DMT400026286	PGSC0003DMT400026286	Kunitz_legume	-
evgtrinLocDN73922c0g1t2	1794	372	0	53592242-53592442	PGSC0003DMT400025642	PGSC0003DMT400025642	DUF295,F-box,F-box-like	-
evgtrinLocDN73922c0g1t1	1660	369	0	53592242-53592442	PGSC0003DMT400025638	PGSC0003DMT400025638	DUF295,F-box,F-box-like	-
evgtrinLocDN81339c4g1t1	722	98	0	25645620-25646341	PGSC0003DMT400025499	PGSC0003DMT400025499	DUF1313,FlaC_arch,SSXT,DASH_Dad1,DASH_Dad1	-
evgtrinLocDN73815c4g2t1	433	103	0	37911853-37913278	PGSC0003DMT400025497	PGSC0003DMT400025497	UQ_con	-
evgtrinLocDN63631c0g1t2	3074	665	0	37907390-37911385	PGSC0003DMT400025493	PGSC0003DMT400025493	Pkinase,Pkinase_Tyr,LRR_4,LRR_4,LRR_4,LRR_4,LRR_8,LRR_8,LRR_8,SKG6,LRR_1,LRR_1,LRR_1,LRR_1,DUF3042,DUF3042,DUF2273,LRR_2,LRR_2,LRRNT_2,Mucin15,Mucin15	-
evgtrinLocDN73062c4g1t1	378	101	0	25702173-25702406	PGSC0003DMT400025420	-	-	-
evgtrinLocDN72890c0g3t1	1640	436	0	26589738-26591998	PGSC0003DMT400025361	PGSC0003DMT400025361	p450	-
evgtrinLocDN84960c1g2t6	525	174	0	54322055-54322199	PGSC0003DMT400025359	PGSC0003DMT400025359	p450	-
evgtrinLocDN84960c1g3t1	453	146	0	25861604-25862055	PGSC0003DMT400025354	PGSC0003DMT400025354	-	-
evgtrinLocDN79997c1g1t3	1298	340	0	68500252-68500373	PGSC0003DMT400025150	PGSC0003DMT400025150	2OG-FeII_Oxy,2OG-FeII_Oxy,DIOX_N,DUF4777,DUF4777	-
evgtrinLocDN4890c0g1t1	211	46	0	65209675-65209719	PGSC0003DMT400024954	-	-	-
evgtrinLocDN77647c6g2t1	284	71	0	53006937-53006983	PGSC0003DMT400024729	PGSC0003DMT400051561	Organ_specific	-
evgtrinLocDN78838c1g1t3	969	219	0	50884062-50884332	PGSC0003DMT400024598	PGSC0003DMT400024598	Kunitz_legume	-
evgtrinLocDN78585c1g2t3	495	117	0	48750974-48751137	PGSC0003DMT400024123	PGSC0003DMT400024123	LRR_8,LRR_8,LRR_4,LRR_4,RNA_pol_A_CTD,LRR_1,LRR_1,LRR_1,LRR_1,LRR_1,LRR_6,LRR_6,LRR_6,LRR_6,LRR_6	-
evgtrinLocDN78065c1g1t5	1520	432	0	63547528-63547661	PGSC0003DMT400024081	PGSC0003DMT400024081	p450,Nuc_deoxyri_tr3	-
evgtrinLocDN76009c0g1t4	1283	318	0	43338636-43339003	PGSC0003DMT400023527	PGSC0003DMT400023527	GUB_WAK_bind,EphA2_TM,EphA2_TM	-
evgtrinLocDN77444c0g3t1	1238	355	0	40473595-40474360	PGSC0003DMT400023469	PGSC0003DMT400023469	BSD,MAP70	-
evgtrinLocDN82341c0g1t1	4242	1242	0	59668782-59668928	PGSC0003DMT400023253	PGSC0003DMT400023253	PTCB-BRCT,PTCB-BRCT,PTCB-BRCT,BRCT,BRCT,BRCT,BRCT,BRCT_2,BRCT_2,BRCT_2,BRCT_2,RTT107_BRCT_5,RTT107_BRCT_5,RTT107_BRCT_5,RTT107_BRCT_5,PHD,PHD	-
evgtrinLocDN79739c0g2t8	1222	403	0	84859962-84860062	PGSC0003DMT400023204	PGSC0003DMT400023204	TAXi_C,TAXi_N,TAXi_N	-
evgtrinLocDN79739c0g2t7	1717	438	0	48787180-48787533	PGSC0003DMT400023204	PGSC0003DMT400023204	TAXi_C,TAXi_N,Asp	-
evgtrinLocDN80887c0g1t1	1299	283	0	39870063-39870095	PGSC0003DMT400022904	PGSC0003DMT400022904	-	-
evgtrinLocDN67234c0g1t9	675	224	0	21356608-21357487	PGSC0003DMT400022685	PGSC0003DMT400069033	Glyco_hydro_19,Glyco_hydro_19,Chitin_bind_1,Chitin_bind_1,Chitin_bind_1	-
evgtrinLocDN67234c0g1t4	726	241	0	21343623-21464750	PGSC0003DMT400022684	PGSC0003DMT400022684	Glyco_hydro_19,Glyco_hydro_19,Chitin_bind_1,Chitin_bind_1,Chitin_bind_1	-
evgtrinLocDN67234c0g1t7	567	155	0	21356608-21464655	PGSC0003DMT400022684	-	-	-
evgtrinLocDN83280c1g4t1	1468	392	0	63569765-63569804	PGSC0003DMT400022258	PGSC0003DMT400022258	Chal_sti_synt_N,Chal_sti_synt_N,Chal_sti_synt_C,ACP_syn_III_C,ACP_syn_III,FAE1_CUT1_RppA,zf-CSL	-
evgtrinLocDN79469c1g2t3	355	114	0	39061807-39063660	PGSC0003DMT400022089	PGSC0003DMT400022089	DUF2034,DUF5063	-
evgtrinLocDN79469c1g2t1	610	114	0	39061402-39063660	PGSC0003DMT400022089	PGSC0003DMT400022089	DUF2034,DUF5063	-
evgtrinLocDN73062c3g1t1	466	69	0	73993913-73994010	PGSC0003DMT400021870	PGSC0003DMT400021870	Bet_v_1	-
evgtrinLocDN73062c3g2t6	748	152	0	46039397-46039553	PGSC0003DMT400021867	PGSC0003DMT400021867	Bet_v_1,DUF2197	-
evgtrinLocDN74060c1g1t1	654	200	0	45239640-45239728	PGSC0003DMT400021637	PGSC0003DMT400021634	LRR_4,LRR_4,LRR_4,LRR_4,LRR_4,LRR_8,LRR_8,LRR_8	-
evgtrinLocDN76258c0g7t2	372	120	0	57198208-57198348	PGSC0003DMT400021522	PGSC0003DMT400021522	LRR_8,LRR_8,LRR_4,LRR_4,LRR_4	-
evgtrinLocDN76258c0g7t4	491	140	0	23242606-23242719	PGSC0003DMT400021522	PGSC0003DMT400021522	LRR_8,LRR_8,LRR_8,LRR_4,LRR_4,LRR_4,LRR_4,LRR_1,LRR_1,LRR_1	-
evgtrinLocDN76258c0g7t1	633	207	0	23231188-23242821	PGSC0003DMT400021522	PGSC0003DMT400021522	LRR_8,LRR_8,LRR_8,LRR_4,LRR_4,LRR_4,LRR_4,LRR_1,LRR_1,LRR_1,LRR_1	-
evgtrinLocDN77829c5g1t5	1026	248	0	76000559-76000596	PGSC0003DMT400021501	PGSC0003DMT400021501	Myb_DNA-binding,Myb_DNA-binding,Myb_DNA-bind_6,Myb_DNA-bind_6,Myb_DNA-bind_7,Myb_DNA-bind_7,DUF1189	-
evgtrinLocDN73148c0g1t14	647	214	0	30769203-30769843	PGSC0003DMT400021372	PGSC0003DMT400021372	LRR_8,LRR_8,LRR_8,LRR_8,LRR_4,LRR_4,LRR_4,LRR_4,LRR_4,LRR_1,LRR_1,LRR_1,LRR_1,LRR_1	-
evgtrinLocDN74507c1g1t1	372	108	0	27971613-27971706	PGSC0003DMT400020969	-	-	-
evgtrinLocDN73285c17g1t1	338	102	0	57415255-57415346	PGSC0003DMT400020969	-	-	-
evgtrinLocDN75937c1g1t2	390	130	0	27971983-27972194	PGSC0003DMT400020969	-	-	-
evgtrinLocDN74248c0g1t3	864	212	0	85081362-85081462	PGSC0003DMT400020922	PGSC0003DMT400020922	DPBB_1,DPBB_1,CarbpepA_inh,Nodulin_late,Nodulin_late	-
evgtrinLocDN78638c2g4t1	632	159	0	49361703-49362010	PGSC0003DMT400020187	PGSC0003DMT400020187	ADH_zinc_N,ADH_zinc_N_2	-
evgtrinLocDN73000c2g2t6	1026	168	0	59529823-59529904	PGSC0003DMT400020171	PGSC0003DMT400020171	TPT,UAA,PUNUT,EamA,SLC35F	-
evgtrinLocDN73620c2g2t3	2911	915	0	40931600-40933007	PGSC0003DMT400020094	PGSC0003DMT400072963	Phosphorylase,Phosphorylase	-
evgtrinLocDN71699c0g2t1	266	30	0	33874329-33875750	PGSC0003DMT400020053	-	-	-
evgtrinLocDN68108c2g1t1	379	42	0	22629508-22630785	PGSC0003DMT400020053	-	-	-
evgtrinLocDN71042c0g1t4	396	117	0	33872839-33875751	PGSC0003DMT400020052	PGSC0003DMT400020052	Bet_v_1,DUF155	-
evgtrinLocDN78125c2g1t4	835	140	0	61525481-61525620	PGSC0003DMT400019999	PGSC0003DMT400019999	Peptidase_M44	-
evgtrinLocDN72235c1g1t12	1037	78	0	80442725-80442829	PGSC0003DMT400019727	-	-	-
evgtrinLocDN81989c3g2t1	597	172	0	77193423-77193489	PGSC0003DMT400019668	PGSC0003DMT400019668	Myb_DNA-binding,Myb_DNA-binding,Myb_DNA-bind_6,Myb_DNA-bind_6,SLIDE,SLIDE,Myb_DNA-bind_7,Myb_DNA-bind_7	-
evgtrinLocDN77921c1g1t4	772	227	0	55974059-55974150	PGSC0003DMT400019600	PGSC0003DMT400043606	LRR_8,LRR_8,LRR_4,LRR_4,LRR_4,LRR_4,LRR_4,YhfZ_C,YhfZ_C	-
evgtrinLocDN75881c1g1t6	1300	290	0	65572601-65572647	PGSC0003DMT400019453	PGSC0003DMT400019457	DUF2232	-
evgtrinLocDN78543c2g1t12	341	113	0	83900571-83900672	PGSC0003DMT400019424	PGSC0003DMT400019424	PTR2	-
evgtrinLocDN85335c1g1t9	1319	402	0	52992622-52992833	PGSC0003DMT400019420	PGSC0003DMT400019420	PTR2	-
evgtrinLocDN85335c1g1t8	564	188	0	60416686-60416722	PGSC0003DMT400019420	PGSC0003DMT400019420	PTR2	-
evgtrinLocDN85074c2g1t12	1808	431	0	55774806-55774978	PGSC0003DMT400019338	PGSC0003DMT400019338	Rad9	-
evgtrinLocDN82177c2g1t6	1213	93	0	23457180-23457563	PGSC0003DMT400019290	-	-	-
evgtrinLocDN77153c0g1t1	631	209	0	69394138-69394215	PGSC0003DMT400018926	PGSC0003DMT400018926	Sec62,PigN	-
evgtrinLocDN70110c0g1t1	1505	444	0	72642047-72642161	PGSC0003DMT400018860	PGSC0003DMT400018860	Transferase	-
evgtrinLocDN85214c1g4t1	790	120	0	63090964-63091011	PGSC0003DMT400018825	PGSC0003DMT400018825	PP2C	-
evgtrinLocDN82113c6g2t1	899	73	0	22761638-22761681	PGSC0003DMT400018782	-	-	-
evgtrinLocDN58843c0g1t2	980	244	0	53065827-53066035	PGSC0003DMT400018775	PGSC0003DMT400018775	Myb_DNA-binding,Myb_DNA-binding,Myb_DNA-bind_6,Myb_DNA-bind_6,Tagatose_6_P_K	-
evgtrinLocDN85103c1g2t2	2140	467	0	75982826-75982926	PGSC0003DMT400018684	PGSC0003DMT400018684	RRM_1,eIF3g,eIF3g,zf-CCHC_3,zf-CCHC_3,zf-CCHC,zf-CCHC,PHD_4,RRM_5,zf-CCHC_2,zf-CCHC_2,zf-CCHC_4,zf-CCHC_4	-
evgtrinLocDN75534c0g2t11	689	226	0	53667739-53667937	PGSC0003DMT400018673	PGSC0003DMT400018673	DIOX_N,2OG-FeII_Oxy	-
evgtrinLocDN74733c0g1t2	1047	292	0	75499227-75499337	PGSC0003DMT400018472	PGSC0003DMT400018472	adh_short,adh_short_C2,KR,DUF1776,Thiamine_BP,Polysacc_synt_2	-
evgtrinLocDN81983c1g1t1	1682	102	0	41742806-41742857	PGSC0003DMT400018334	PGSC0003DMT400018334	Ribosomal_60s	-
evgtrinLocDN84872c1g2t5	2420	660	0	54740172-54740355	PGSC0003DMT400018236	PGSC0003DMT400018236	TPP_enzyme_N,TPP_enzyme_N,TPP_enzyme_N,TPP_enzyme_C,TPP_enzyme_C,TPP_enzyme_M,TPP_enzyme_M	-
evgtrinLocDN85943c4g4t1	325	61	0	56029747-56029824	PGSC0003DMT400018222	-	-	-
evgtrinLocDN76784c1g2t1	1546	317	0	82332897-82332934	PGSC0003DMT400017763	PGSC0003DMT400017763	2OG-FeII_Oxy_3,2OG-FeII_Oxy,Flu_C_NS1,ShK,ShK	-
evgtrinLocDN74403c3g1t3	1727	319	0	36622708-36625037	PGSC0003DMT400017286	PGSC0003DMT400017286	UDPGT,Glyco_tran_28_C	-
evgtrinLocDN76345c0g1t1	2389	766	0	75730417-75730525	PGSC0003DMT400017261	PGSC0003DMT400017261	Pkinase,Pkinase_Tyr,GUB_WAK_bind,GUB_WAK_bind,EGF_CA,EGF_CA,EGF_3,EGF_3,hEGF,hEGF,WAK,WAK,cEGF,cEGF,EGF_MSP1_1,EGF_MSP1_1,EGF_MSP1_1,EGF_MSP1_1,EGF,EGF,EGF,Plasmod_Pvs28,Plasmod_Pvs28,FXa_inhibition,FXa_inhibition,FXa_inhibition	-
evgtrinLocDN78543c2g1t6	416	138	0	55041258-55041434	PGSC0003DMT400016889	PGSC0003DMT400019426	PTR2,MFS_1,DUF2070	-
evgtrinLocDN85262c3g1t6	348	115	0	31260361-31260587	PGSC0003DMT400016889	PGSC0003DMT400016889	PTR2	-
evgtrinLocDN72381c1g2t1	2534	355	0	9526093-9529109	PGSC0003DMT400016786	PGSC0003DMT400016786	RETICULATA-like,RETICULATA-like	-
evgtrinLocDN84561c0g1t6	2712	822	0	9686686-9696346	PGSC0003DMT400016783	PGSC0003DMT400016783	Pkinase_Tyr,Pkinase,LRR_8,LRR_8,LRR_8,LRR_8,LRR_8,LRR_8,APH,APH,LRR_4,LRR_4,LRR_4,LRR_4,LRR_4,LRR_4	-
evgtrinLocDN84001c2g3t7	1629	392	0	82600269-82600371	PGSC0003DMT400016704	PGSC0003DMT400016704	DUF247	-
evgtrinLocDN75960c2g1t5	1239	92	0	75524847-75524957	PGSC0003DMT400016526	-	-	-
evgtrinLocDN70113c1g2t2	650	208	0	48170960-48171371	PGSC0003DMT400016484	PGSC0003DMT400016484	Aldo_ket_red	-
evgtrinLocDN75960c3g4t1	807	155	0	48170960-48171270	PGSC0003DMT400016484	PGSC0003DMT400016484	Aldo_ket_red	-
evgtrinLocDN30105c0g1t1	334	111	0	54567256-54567311	PGSC0003DMT400016372	PGSC0003DMT400031288	LRR_8,LRR_8,LRR_4,LRR_4,LRR_1,LRR_1,LRR_1,LRR_1,LRR_6,LRR_6,LRR_6	-
evgtrinLocDN76391c1g2t3	1201	371	0	47980050-47980166	PGSC0003DMT400015998	PGSC0003DMT400015998	Terpene_synth_C,Terpene_synth,DUF3368,DUF3368	-
evgtrinLocDN77694c3g2t3	897	130	0	41778188-41778230	PGSC0003DMT400015915	PGSC0003DMT400015915	DUF716,DUF2214	-
evgtrinLocDN81927c0g1t2	722	208	0	52572273-52572494	PGSC0003DMT400015703	PGSC0003DMT400015703	DUF568	-
evgtrinLocDN82732c2g1t10	1355	368	0	63897745-63897812	PGSC0003DMT400015653	PGSC0003DMT400015653	F-box,F-box-like,F-box-like,Kelch_6,Kelch_6,Kelch_6,Kelch_6	-
evgtrinLocDN71380c3g1t4	513	114	0	51645054-51645104	PGSC0003DMT400015479	PGSC0003DMT400015479	zf-RING_2,zf-RING_2,zf-RING_11,zf-C3HC4_2,zf-C3HC4_2,zf-rbx1,zf-C3HC4,zf-ANAPC11,zf-RING_5,zf-C3HC4_3,zf-RING_UBOX,zf-RING_UBOX,FANCL_C,DUF116,Zn_ribbon_17,Zn_ribbon_17,Prok-RING_1,Prok-RING_1,zf-RING-like,Phage_BR0599,Phage_BR0599,zf-RING_4	-
evgtrinLocDN85196c0g2t2	658	132	0	48507438-48507681	PGSC0003DMT400015293	PGSC0003DMT400015293	PPR_2,PPR_2,PPR_3,Stb3	-
evgtrinLocDN82641c1g1t24	1473	102	0	55506354-55506422	PGSC0003DMT400014965	-	Defensin_beta_2,Defensin_beta_2	-
evgtrinLocDN77264c2g2t2	1527	498	0	44055180-44056045	PGSC0003DMT400014500	PGSC0003DMT400014505	p450,DUF3385	-
evgtrinLocDN77006c0g2t3	1654	60	0	56978027-56978189	PGSC0003DMT400014496	-	-	-
evgtrinLocDN84139c2g5t2	684	124	0	72758707-72758821	PGSC0003DMT400014068	PGSC0003DMT400014068	Cu-oxidase_3	-
evgtrinLocDN82199c0g1t18	372	106	0	57927789-57927906	PGSC0003DMT400013398	-	-	-
evgtrinLocDN80678c1g2t3	1035	274	0	81274433-81274470	PGSC0003DMT400013241	PGSC0003DMT400013241	NB-ARC,AAA_22,AAA_22,RuvB_N,RuvB_N,AAA_33,AAA_14,AAA,AAA_16,NACHT,DUF1938,DUF1938,AAA_18,AAA_24,AAA_17,AAA_17,ArgK,NTPase_1,NTPase_1,MMR_HSR1,MMR_HSR1	-
evgtrinLocDN59921c0g1t2	766	164	0	47866999-47867436	PGSC0003DMT400013098	PGSC0003DMT400013098	CAP	-
evgtrinLocDN72986c1g1t1	304	77	0	45525611-45525700	PGSC0003DMT400012732	-	-	-
evgtrinLocDN85739c0g3t1	311	103	0	60526541-60526684	PGSC0003DMT400012565	PGSC0003DMT400012565	DUF4199	-
evgtrinLocDN78211c1g1t3	1129	259	0	49361884-49362010	PGSC0003DMT400012544	PGSC0003DMT400012544	ADH_N_2,ADH_zinc_N,PGM_PMM_II,PGM_PMM_II,ADH_zinc_N_2,ADH_zinc_N_2	-
evgtrinLocDN82650c2g3t1	1247	354	0	79111872-79111978	PGSC0003DMT400012128	PGSC0003DMT400012128	Pectinesterase,Gln_amidase	-
evgtrinLocDN81269c4g2t1	1231	360	0	60511752-60511895	PGSC0003DMT400011624	PGSC0003DMT400011624	AdoHcyase,AdoHcyase_NAD,2-Hacid_dh_C,IlvN,TrkA_N,NAD_binding_7,NAD_binding_7,THF_DHG_CYH_C,ELFV_dehydrog	-
evgtrinLocDN75191c1g4t4	330	109	0	60511757-60511877	PGSC0003DMT400011624	PGSC0003DMT400011623	AdoHcyase	-
evgtrinLocDN73148c0g1t9	468	143	0	30798127-30798595	PGSC0003DMT400011589	-	-	-
evgtrinLocDN83107c0g3t1	515	95	0	42674024-42674487	PGSC0003DMT400011563	PGSC0003DMT400011562	Prot_inhib_II	-
evgtrinLocDN69921c2g2t1	672	153	0	67664944-67665017	PGSC0003DMT400011562	PGSC0003DMT400011562	Prot_inhib_II,Prot_inhib_II	-
evgtrinLocDN85235c2g5t3	2378	485	0	12867367-12871678	PGSC0003DMT400011317	PGSC0003DMT400064716	Glyco_transf_8,Glyco_transf_8	-
evgtrinLocDN85235c2g4t1	747	79	0	12870438-12871185	PGSC0003DMT400011317	-	RELT,DUF3487,DUF3810	-
evgtrinLocDN84901c0g1t3	1002	325	0	19317575-19320895	PGSC0003DMT400011232	PGSC0003DMT400011232	TB2_DP1_HVA22,TB2_DP1_HVA22,Fer4_8	-
evgtrinLocDN70016c5g1t13	401	133	0	33108912-33108968	PGSC0003DMT400011133	PGSC0003DMT400011133	Gln-synt_C	-
evgtrinLocDN85752c2g2t3	627	209	0	45590538-45590711	PGSC0003DMT400010659	PGSC0003DMT400010659	LRR_8,LRR_8,LRR_8,LRR_8,LRR_8,LRR_8,LRR_4,LRR_4,LRR_4,LRR_4,LRR_4,LRR_1,LRR_1,LRR_1,LRR_1,LRR_1,LRR_1,LRR_1,LRR_1,LRR_6,LRR_6,LRR_6,LRR_6,LRR_6,LRR_6,LRR_6,LRR_6	-
evgtrinLocDN84263c1g3t5	1409	277	0	48861398-48861759	PGSC0003DMT400010109	PGSC0003DMT400044123	p450,Tyr-DNA_phospho	-
evgtrinLocDN73957c0g3t1	914	169	0	9811037-9811126	PGSC0003DMT400009254	PGSC0003DMT400022384	RRM_1,RRM_5,Corona_nucleoca,RRM_occluded	-
evgtrinLocDN69544c1g1t5	1791	226	0	71920857-71920972	PGSC0003DMT400008886	PGSC0003DMT400008886	Cyclin,Cyclin_N,Cyclin_N	-
evgtrinLocDN74491c2g1t1	1073	308	0	29537298-29538371	PGSC0003DMT400008825	PGSC0003DMT400008825	-	-
evgtrinLocDN77847c0g5t1	551	180	0	74946334-74946444	PGSC0003DMT400008760	PGSC0003DMT400008760	PPR_2,PPR_2,PPR_2,PPR_2,PPR_2,PPR_1,PPR_1,PPR_1,PPR_1,PPR_1,PPR_1,PPR,PPR,PPR,PPR,PPR,PPR,PPR_3,PPR_3,PPR_3,PPR_long,PPR_long,MRP-S27,TPR_19,TPR_19,TPR_14,TPR_14,TPR_14,SPOB_a,SPOB_a,SPOB_a,SPOB_a,BKACE,BKACE,Pox_VLTF3,Pox_VLTF3,TPR_7,TPR_7,TPR_7,RPM2,RPM2,RPM2	-
evgtrinLocDN78246c1g2t5	3612	714	0	52415442-52415474	PGSC0003DMT400008744	PGSC0003DMT400008744	FPP,FPP,FPP,FPP,FPP,UPF0184,UPF0184,UPF0184,UPF0184,UPF0184	-
evgtrinLocDN76559c6g1t8	633	201	0	72534641-72534711	PGSC0003DMT400008722	PGSC0003DMT400008722	NB-LRR	-
evgtrinLocDN86035c10g1t5	1534	489	0	52519592-52519814	PGSC0003DMT400008722	PGSC0003DMT400008722	NB-LRR,NB-ARC,AAA_33,AAA_33,AAA_22,AAA_16,AAA_18,AAA_18,RuvB_N,MMR_HSR1,MMR_HSR1,NACHT,AAA_14,AAA_14,Auxin_BP,Auxin_BP,AAA,AAA,ATPase,ATPase	-
evgtrinLocDN81006c1g2t2	2199	182	0	70747866-70747983	PGSC0003DMT400008316	PGSC0003DMT400008273	Pkinase_Tyr,Pkinase,DUF3403,DUF5414	-
evgtrinLocDN71597c0g2t3	370	121	0	37582291-37582590	PGSC0003DMT400007869	PGSC0003DMT400007869	Thaumatin,Pico_P2A	-
evgtrinLocDN71597c0g1t11	390	128	0	37582291-37582673	PGSC0003DMT400007865	PGSC0003DMT400007865	Thaumatin,Pico_P2A	-
evgtrinLocDN70659c2g1t1	271	30	0	37581720-37582101	PGSC0003DMT400007865	-	-	-
evgtrinLocDN75058c0g1t15	655	217	0	76069920-76070021	PGSC0003DMT400007720	PGSC0003DMT400045554	LRR_8,LRR_8,LRR_8,LRR_5,LRR_5,LRR_4,LRR_4,LRR_4,LRR_4,LRR_4	-
evgtrinLocDN67675c0g2t5	1724	543	0	58329444-58329597	PGSC0003DMT400007678	PGSC0003DMT400027602	PaO,PaO,Rieske,NAGLU_N,NAGLU_N,NAGLU_N	-
evgtrinLocDN82897c3g1t8	1114	296	0	82985549-82985650	PGSC0003DMT400007579	PGSC0003DMT400007579	Pkinase_Tyr,Pkinase,Haspin_kinase,Haspin_kinase,APH	-
evgtrinLocDN75923c2g3t5	466	148	0	76747121-76747217	PGSC0003DMT400007438	PGSC0003DMT400007438	Caleosin,EF-hand_6,EF-hand_6,S_100,EF-hand_7,EF-hand_7,EF-hand_8,EF-hand_8	-
evgtrinLocDN81066c1g1t3	561	106	0	52985504-52985700	PGSC0003DMT400007431	PGSC0003DMT400059349	S4	-
evgtrinLocDN81066c4g1t1	467	105	0	52985504-52985574	PGSC0003DMT400007431	PGSC0003DMT400007431	S4,S4	-
evgtrinLocDN84040c1g1t2	2072	331	0	47832277-47832524	PGSC0003DMT400006756	PGSC0003DMT400006756	Thioredoxin,Thioredoxin,Thioredoxin,Thioredoxin_6,Thioredoxin_6,Calsequestrin,Calsequestrin,OST3_OST6,OppC_N,OppC_N,Thioredoxin_2,Thioredoxin_2,AhpC-TSA,AhpC-TSA	-
evgtrinLocDN84040c1g3t8	1815	93	0	52543440-52543500	PGSC0003DMT400006756	PGSC0003DMT400006755	Thioredoxin,AhpC-TSA,Thioredoxin_7	-
evgtrinLocDN68931c1g1t1	353	100	0	30208028-30208346	PGSC0003DMT400006680	PGSC0003DMT400006680	Snf7,Com_YlbF,NAD_binding_11,DUF2884	-
evgtrinLocDN79840c2g1t1	646	194	0	60469957-60470065	PGSC0003DMT400006545	PGSC0003DMT400068025	PTR2,MFS_1	-
evgtrinLocDN73965c2g1t3	710	160	0	46755078-46755331	PGSC0003DMT400006545	PGSC0003DMT400006545	PTR2,PTR2,Virul_fac_BrkB,MFS_1	-
evgtrinLocDN82976c1g2t5	3199	266	0	72487320-72487400	PGSC0003DMT400006366	PGSC0003DMT400006366	PALP,OKR_DC_1_N	-
evgtrinLocDN86032c18g1t2	454	151	0	52337011-52337238	PGSC0003DMT400006331	PGSC0003DMT400006331	-	-
evgtrinLocDN86032c18g1t1	512	170	0	52337011-52337238	PGSC0003DMT400006331	PGSC0003DMT400006331	-	-
evgtrinLocDN95019c0g1t1	357	116	0	26760393-26760764	PGSC0003DMT400006264	PGSC0003DMT400006264	Chitin_bind_1	-
evgtrinLocDN79460c0g1t12	926	308	0	26812280-26819171	PGSC0003DMT400006234	PGSC0003DMT400006234	TIR,NB-ARC,TIR_2,AAA_16,AAA,AAA,AAA_22,NACHT,AAA_18,AAA_14,AAA_14,AAA_17,AAA_17,AAA_3,AAA_3,ATPase_2,ATPase_2,Pox_A32,Pox_A32,Pox_A32,DUF1863,DUF1863,MMR_HSR1,MMR_HSR1,MMR_HSR1,AAA_24,AAA_24,AAA_5,ArgK,ArgK,ABC_tran,AAA_2,AAA_2,Thymidylate_kin,Thymidylate_kin,NTPase_1,DUF815,KTI12,ResIII,ResIII,Sigma54_activat,Sigma54_activat,DnaB_C,AAA_33,AAA_30,Sushi_2,Sushi_2,Sushi_2,AAA_23,AAA_23	-
evgtrinLocDN81990c0g1t15	673	210	0	28367975-28377314	PGSC0003DMT400006234	PGSC0003DMT400006234	NB-ARC,NB-ARC,DUF413,DUF413	-
evgtrinLocDN74422c2g3t2	440	136	0	12007674-12007861	PGSC0003DMT400006229	PGSC0003DMT400083469	LRR_4,LRR_4,LRR_4,LRR_4,LRR_8,LRR_8,LRR_8,LRR_6,LRR_6,LRR_6,LRR_6,LRR_6,LRR_1,LRR_1,LRR_1	-
evgtrinLocDN78389c2g2t1	705	235	0	68294701-68294822	PGSC0003DMT400006229	PGSC0003DMT400006229	NB-ARC,NACHT,AAA_14	-
evgtrinLocDN84035c1g1t5	2155	83	0	33718506-33719191	PGSC0003DMT400005425	-	-	-
evgtrinLocDN85308c1g1t17	919	266	0	28036266-28036442	PGSC0003DMT400005005	PGSC0003DMT400005005	DSX_dimer,DSX_dimer,DSX_dimer,LRR_4,LRR_4,LRR_4,LRR_4,LRR_4	-
evgtrinLocDN74741c0g3t3	1098	284	0	12553098-12556569	PGSC0003DMT400004895	PGSC0003DMT400051040	Adenine_glyco,HhH-GPD	-
evgtrinLocDN81081c0g2t4	1326	384	0	31130656-31132220	PGSC0003DMT400004893	PGSC0003DMT400004881	p450	-
evgtrinLocDN81081c0g3t1	387	128	0	12667575-12667954	PGSC0003DMT400004888	PGSC0003DMT400004888	p450	-
evgtrinLocDN77771c0g1t4	1207	173	0	12643000-12648002	PGSC0003DMT400004880	PGSC0003DMT400004880	RRM_1,RRM_7	-
evgtrinLocDN74353c3g1t5	1214	271	0	12637292-12639735	PGSC0003DMT400004878	PGSC0003DMT400004878	RGP,Glycos_transf_2	-
evgtrinLocDN77244c0g1t1	240	36	0	12639614-12639854	PGSC0003DMT400004878	-	Man-6-P_recep	-
evgtrinLocDN71431c2g1t1	238	48	0	12639674-12639900	PGSC0003DMT400004878	-	-	-
evgtrinLocDN84584c2g1t4	2313	532	0	12596239-12600274	PGSC0003DMT400004871	PGSC0003DMT400004871	-	-
evgtrinLocDN82261c0g2t1	1574	360	0	12561272-12564105	PGSC0003DMT400004869	PGSC0003DMT400004869	PI3_PI4_kinase,ubiquitin	-
evgtrinLocDN81350c1g1t4	1703	404	0	12544349-12546422	PGSC0003DMT400004867	PGSC0003DMT400004867	DNA_methylase,DNA_methylase,DNA_methylase	-
evgtrinLocDN74829c1g1t1	391	130	0	12461911-12462302	PGSC0003DMT400004861	PGSC0003DMT400004861	6PGD,Spidroin_N	-
evgtrinLocDN77917c0g1t9	3047	228	0	12426975-12434530	PGSC0003DMT400004855	PGSC0003DMT400004855	HLH,HLH	-
evgtrinLocDN72962c0g1t1	794	242	0	12403047-12406314	PGSC0003DMT400004852	PGSC0003DMT400004852	CCB2_CCB4,YbhQ	-
evgtrinLocDN69005c1g1t7	594	185	0	12399625-12400170	PGSC0003DMT400004851	PGSC0003DMT400004851	E1_dh,YadA_anchor,YadA_anchor,YadA_anchor	-
evgtrinLocDN69005c1g1t2	819	239	0	12399215-12400232	PGSC0003DMT400004851	PGSC0003DMT400004851	E1_dh,TPP_enzyme_C,DXP_synthase_N,YadA_anchor,YadA_anchor,Transketolase_N	-
evgtrinLocDN77338c1g1t2	275	52	0	12394172-12395310	PGSC0003DMT400004851	-	-	-
evgtrinLocDN77338c1g1t3	310	37	0	12394195-12395310	PGSC0003DMT400004851	-	-	-
evgtrinLocDN84403c0g1t1	883	204	0	12388590-12391768	PGSC0003DMT400004850	PGSC0003DMT400004850	PTR2,MFS_1,MFS_1	-
evgtrinLocDN83387c0g1t8	2787	384	0	12382009-12385287	PGSC0003DMT400004848	PGSC0003DMT400004849	PhoQ_Sensor,PhoQ_Sensor	-
evgtrinLocDN76448c0g1t4	1493	370	0	12362126-12363610	PGSC0003DMT400004843	PGSC0003DMT400004843	Peptidase_M10,PG_binding_1,Reprolysin_3,Reprolysin_3,Astacin,Astacin,Metallopep,Peptidase_M66,Peptidase_M66,Peptidase_M54,DUF4953	-
evgtrinLocDN73452c0g1t25	1607	287	0	12327909-12334379	PGSC0003DMT400004838	PGSC0003DMT400004838	RVT_3,RNase_H,Cauli_VI	-
evgtrinLocDN73452c0g1t13	905	74	0	12327909-12328896	PGSC0003DMT400004838	-	-	-
evgtrinLocDN72593c0g2t9	1684	353	0	12586597-12595857	PGSC0003DMT400004832	PGSC0003DMT400004832	HLH,HLH,FAM176,FAM176	-
evgtrinLocDN77515c1g1t2	2858	476	0	12535900-12539468	PGSC0003DMT400004830	PGSC0003DMT400004830	HLH	-
evgtrinLocDN77917c0g1t14	1907	198	0	12426975-12430467	PGSC0003DMT400004815	PGSC0003DMT400004815	DUF3069	-
evgtrinLocDN76996c6g1t7	1927	554	0	12421829-12426436	PGSC0003DMT400004810	PGSC0003DMT400004810	Terpene_synth_C,Terpene_synth	-
evgtrinLocDN76996c6g1t4	1196	362	0	12421829-12423891	PGSC0003DMT400004810	PGSC0003DMT400004810	Terpene_synth,Terpene_synth_C,Terpene_synth_C,BofC_C	-
evgtrinLocDN81989c2g1t2	1258	273	0	12412745-12414272	PGSC0003DMT400004809	PGSC0003DMT400004809	Myb_DNA-binding,Myb_DNA-bind_6	-
evgtrinLocDN85851c3g1t4	1732	522	0	12372165-12380450	PGSC0003DMT400004807	PGSC0003DMT400004806	PGM_PMM_I,PGM_PMM_II,PGM_PMM_III,PGM_PMM_IV,PGM_PMM_IV,Gp44,Gp44,Gp44,Gp44	-
evgtrinLocDN79454c1g1t2	428	118	0	53452065-53452267	PGSC0003DMT400004601	PGSC0003DMT400004601	SGIII,SLY,Paf1,DHHW,DUF1645,DUF3484,NEMP,Prp31_C,IncA,Apt1,DUF1510,PI3K_1B_p101,TEX19,CAML,Macoilin,CDK2AP,Lin-8,Menin,CPSF100_C,Sporozoite_P67,Rrn6,VIR_N,RP-C_C,Presenilin,CobT,Smg8_Smg9,CDC45,FAM199X,FAM76,Miga,HSD3,ANAPC_CDC26,ALMT,Hid1,AF-4	-
evgtrinLocDN82240c1g3t7	1358	300	0	43719338-43720158	PGSC0003DMT400004317	PGSC0003DMT400004317	GUB_WAK_bind,GUB_WAK_bind,WAK_assoc,Spp-24	-
evgtrinLocDN85789c1g1t6	1224	408	0	74024498-74024610	PGSC0003DMT400004275	PGSC0003DMT400004270	Ank_2,Ank_2,Ank_2,Ank_2,Ank_5,Ank_5,Ank_5,Ank_5,Ank_5,Ank_4,Ank_4,Ank_4,Ank_4,Ank_3,Ank_3,Ank_3,Ank_3,Ank_3,Ank,Ank,Ank,Ank,Ank,PGG,DUF3447,DUF3447,DUF3447	-
evgtrinLocDN76062c0g4t2	577	77	0	39156818-39157437	PGSC0003DMT400004081	-	-	-
evgtrinLocDN71659c0g1t4	973	274	0	4477288-4477408	PGSC0003DMT400003898	PGSC0003DMT400003898	DUF241,DUF241,DUF1822,Syntaxin-6_N,Syntaxin-6_N,DUF3829,DUF3829	-
evgtrinLocDN70857c0g2t5	2606	459	0	40382868-40383367	PGSC0003DMT400003470	PGSC0003DMT400003470	COBRA	-
evgtrinLocDN85666c1g1t1	1106	337	0	58354309-58354411	PGSC0003DMT400003418	PGSC0003DMT400003418	Sacchrp_dh_NADP	-
evgtrinLocDN85666c1g1t2	1009	314	0	58354258-58354411	PGSC0003DMT400003412	PGSC0003DMT400003412	-	-
evgtrinLocDN85610c2g2t2	799	266	0	69308094-69308213	PGSC0003DMT400003411	PGSC0003DMT400003411	-	-
evgtrinLocDN85610c2g2t3	1758	519	0	69308094-69308213	PGSC0003DMT400003411	PGSC0003DMT400003411	DUF863,DUF863,DUF863,HTH_31,HTH_31	-
evgtrinLocDN85610c2g4t1	839	239	0	63243680-63243814	PGSC0003DMT400003409	PGSC0003DMT400003409	DUF863	-
evgtrinLocDN75035c1g3t3	475	157	0	26541287-26541965	PGSC0003DMT400003158	PGSC0003DMT400003158	DIOX_N	-
evgtrinLocDN85279c1g1t5	1553	398	0	33250323-33252393	PGSC0003DMT400003021	PGSC0003DMT400003021	PC-Esterase,PMR5N	-
evgtrinLocDN85158c1g1t10	924	280	0	50658914-50658953	PGSC0003DMT400002555	PGSC0003DMT400002555	FA_desaturase_2,Rubrerythrin,Rubrerythrin,Ferritin,Ferritin,Phenol_Hydrox	-
evgtrinLocDN75753c0g7t1	447	148	0	43495521-43495593	PGSC0003DMT400002320	PGSC0003DMT400002320	LRR_8,LRR_8,LRR_8,LRR_1,LRR_1	-
evgtrinLocDN69118c3g1t3	410	128	0	39435139-39435681	PGSC0003DMT400002054	-	-	-
evgtrinLocDN72635c5g1t5	630	112	0	39434672-39435653	PGSC0003DMT400002049	-	-	-
evgtrinLocDN72773c4g1t1	326	108	0	39435213-39435979	PGSC0003DMT400002042	-	Vel1p,Vel1p,Vel1p,Antistasin,Antistasin,Antistasin,UPF0253,UPF0253,UPF0253,DUF3565,DUF3565,DUF3565,CAP160,CAP160,CAP160	-
evgtrinLocDN68660c0g1t12	376	120	0	82241778-82241814	PGSC0003DMT400002040	PGSC0003DMT400002042	Extensin_2,Extensin_2,Extensin_2	-
evgtrinLocDN67485c2g1t1	847	265	0	39435324-39435920	PGSC0003DMT400002037	PGSC0003DMT400002036	Extensin_2,Extensin_2,Extensin_2,Extensin_2,Extensin_2	-
evgtrinLocDN73941c4g1t1	382	127	0	39435193-39435929	PGSC0003DMT400002036	-	-	-
evgtrinLocDN67615c5g1t6	603	200	0	39435633-39435678	PGSC0003DMT400002035	PGSC0003DMT400002040	-	-
evgtrinLocDN85151c2g1t4	673	224	0	39435560-39435954	PGSC0003DMT400002035	-	-	-
evgtrinLocDN73186c3g1t1	306	101	0	39435478-39435773	PGSC0003DMT400002035	-	Extensin_2,Extensin_2,Extensin_2	-
evgtrinLocDN84966c3g1t6	547	181	0	39435163-39435203	PGSC0003DMT400002035	-	-	-
evgtrinLocDN69845c3g1t3	394	131	0	39435677-39435778	PGSC0003DMT400002035	-	Extensin_2,Extensin_2,Extensin_2	-
evgtrinLocDN75617c0g1t1	829	184	0	32355964-32356531	PGSC0003DMT400001965	PGSC0003DMT400001965	p450	-
evgtrinLocDN74674c2g1t6	2100	527	0	46833123-46833233	PGSC0003DMT400001937	PGSC0003DMT400001937	Thymidylat_synt,DHFR_1	-
evgtrinLocDN79635c0g4t5	512	108	0	76789103-76789211	PGSC0003DMT400001605	PGSC0003DMT400001605	DIOX_N	-
evgtrinLocDN82238c3g2t2	1543	113	0	13729855-13731432	PGSC0003DMT400001075	-	-	-
evgtrinLocDN72045c2g1t5	627	119	0	51253780-51254035	PGSC0003DMT400000865	PGSC0003DMT400000865	PsbX,PsbX,MFS_1,Bacteriocin_IIc,Bacteriocin_IIc,IncD,Gly-zipper_YMGG,Gly-zipper_YMGG,Mucin15,Mucin15	-
evgtrinLocDN72045c2g1t6	672	119	0	51253780-51254038	PGSC0003DMT400000864	PGSC0003DMT400000864	PsbX,PsbX,Bacteriocin_IIc,Bacteriocin_IIc,Gly-zipper_YMGG,Gly-zipper_YMGG,Mucin15,Mucin15	-
evgtrinLocDN68603c0g1t4	1906	476	0	40081655-40081949	PGSC0003DMT400000538	PGSC0003DMT400000538	Glyco_hydro_28,Pectate_lyase_3,Pectate_lyase_3,Beta_helix,Beta_helix,Beta_helix	-
evgtrinLocDN85024c4g2t11	3602	282	0	50433874-50609360	PGSC0003DMT400000423	PGSC0003DMT400000423	p450,RseC_MucC	-
evgtrinLocDN84845c2g2t2	1648	311	0	29659328-29659388	-	PGSC0003DMT400093026	WD40,WD40,WD40,WD40,WD40,WD40,WD40,ANAPC4_WD40,ANAPC4_WD40,ANAPC4_WD40,ANAPC4_WD40,ANAPC4_WD40,eIF2A,eIF2A,eIF2A,eIF2A,eIF2A,WD40_like,WD40_like,WD40_like,Coatomer_WDAD,Coatomer_WDAD,Coatomer_WDAD,Coatomer_WDAD,IKI3,IKI3,IKI3,IKI3,Ge1_WD40,Ge1_WD40,Ge1_WD40,Nup160,Nup160,Nup160,Nup160,Nup160,Kelch_6,Kelch_6,Kelch_6	-
evgtrinLocDN85805c2g3t2	366	118	0	58281776-58281928	-	PGSC0003DMT400082112	PALP,Lipase_GDSL_3	-
evgtrinLocDN76559c4g1t4	1511	348	0	30799063-30799143	-	PGSC0003DMT400081433	Spermine_synth,Spermine_synth,Spermine_synt_N,Spermine_synt_N,Methyltransf_25,MTS,Methyltransf_12,Methyltransf_12,Methyltransf_11,DUF43,Cons_hypoth95,Methyltransf_5,Methyltransf_30	-
evgtrinLocDN73840c1g2t6	1735	512	0	46030365-46030720	-	PGSC0003DMT400080649	NB-ARC,NB-ARC,AAA_22,AAA_22,AAA_14,AAA_14,AAA,AAA,AAA,betaPIX_CC,betaPIX_CC,NACHT,NACHT,NACHT,AAA_16,AAA_33,AAA_18,AAA_18,Myb_DNA-bind_4,Myb_DNA-bind_4,AAA_24,AAA_24,AAA_17,AAA_17	-
evgtrinLocDN85692c3g1t3	7835	2539	0	58756437-58756588	-	PGSC0003DMT400079102	SNF2_N,SnAC,SnAC,SnAC,Helicase_C,Helicase_C,ResIII,DEAD_2,DEAD_2,DEAD	-
evgtrinLocDN80091c1g1t7	445	148	0	40313714-40314139	-	PGSC0003DMT400078978	EFG_IV	-
evgtrinLocDN80091c1g1t8	479	142	0	40313714-40314173	-	PGSC0003DMT400078978	EFG_IV,EFG_C	-
evgtrinLocDN78927c4g1t1	2175	703	0	40311979-40313997	-	PGSC0003DMT400078978	GTP_EFTU,EFG_IV,EFG_IV,EFG_IV,GTP_EFTU_D2,EFG_II,MMR_HSR1	-
evgtrinLocDN73806c3g1t1	247	56	0	30741062-30741403	-	PGSC0003DMT400075153	CCT_2,Peptidase_M99_m	-
evgtrinLocDN79043c1g1t17	780	260	0	72303804-72303847	-	PGSC0003DMT400072539	USP7_ICP0_bdg,USP7_ICP0_bdg	-
evgtrinLocDN72381c1g4t3	470	107	0	9501226-9502462	-	PGSC0003DMT400071249	STAR_dimer,STAR_dimer	-
evgtrinLocDN69320c1g4t1	603	108	0	65763770-65763897	-	PGSC0003DMT400065438	-	-
evgtrinLocDN79055c0g1t2	738	120	0	17451617-17458154	-	PGSC0003DMT400056327	DUF3318	-
evgtrinLocDN82307c1g1t2	517	149	0	68275450-68275547	-	PGSC0003DMT400055011	Glyco_transf_28,DUF2584	-
evgtrinLocDN84559c0g3t1	323	76	0	54978723-54978848	-	PGSC0003DMT400054786	-	-
evgtrinLocDN82503c1g1t1	397	119	0	65548709-65548789	-	PGSC0003DMT400053552	GTP_EFTU,MMR_HSR1,Dynamin_N,Dynamin_N,Septin,G-alpha,G-alpha,SRPRB,PduV-EutP,PduV-EutP,AIG1,AIG1	-
evgtrinLocDN81927c0g2t3	588	127	0	46123530-46123566	-	PGSC0003DMT400053511	Cytochrom_B561,Cytochrom_B561,DUF2085,DUF202,DUF202	-
evgtrinLocDN75239c0g1t3	1431	397	0	3494543-3500547	-	PGSC0003DMT400052347	MFS_1,Sugar_tr,OATP,OATP,OATP	-
evgtrinLocDN85779c1g2t24	1015	254	0	44467155-44467488	-	PGSC0003DMT400044535	Malectin,LRR_8,LRR_8,LRR_4,LRR_4,LRR_4,LRR_1,LRR_1,LRR_1,LRR_1,LRR_6,LRR_6,LRR_6,LRR_6,LRR_6	-
evgtrinLocDN82094c0g1t17	759	107	0	69122968-69123062	-	PGSC0003DMT400043246	FMO-like,Pyr_redox_3	-
evgtrinLocDN76118c0g3t4	431	125	0	71407817-71407912	-	PGSC0003DMT400041500	Geminin	-
evgtrinLocDN76118c0g3t2	721	155	0	71407825-71407912	-	PGSC0003DMT400041498	FragX_IP,Geminin	-
evgtrinLocDN76118c0g4t1	505	113	0	71407796-71407912	-	PGSC0003DMT400041498	-	-
evgtrinLocDN76118c0g3t3	603	126	0	71407817-71407912	-	PGSC0003DMT400041498	Geminin	-
evgtrinLocDN85133c1g3t6	663	208	0	71701992-71702032	-	PGSC0003DMT400041005	-	-
evgtrinLocDN85133c1g1t10	660	219	0	50564620-50564901	-	PGSC0003DMT400041005	HEAT,HEAT,HEAT,HEAT,HEAT_2,HEAT_2,HEAT_EZ	-
evgtrinLocDN74752c4g2t2	337	108	0	54575349-54575507	-	PGSC0003DMT400040781	DUF2312,DUF2312	-
evgtrinLocDN58049c0g1t1	783	192	0	12342102-12342885	-	PGSC0003DMT400040327	zf-C2H2_6,zf-C2H2_4,zf-C2H2_4,zf-C2H2,PyrI_C	-
evgtrinLocDN79143c0g1t5	2057	546	0	84771762-84771862	-	PGSC0003DMT400039054	RPE65	-
evgtrinLocDN79608c1g1t2	718	239	0	68120824-68120942	-	PGSC0003DMT400036047	Pkinase,Pkinase_Tyr,APH,Haspin_kinase	-
evgtrinLocDN79608c1g1t1	466	155	0	68120821-68120942	-	PGSC0003DMT400036047	Pkinase_Tyr,Pkinase	-
evgtrinLocDN85697c0g1t7	926	308	0	69732695-69732780	-	PGSC0003DMT400034271	Stress-antifung,Stress-antifung,DUF3377,PRIMA1,CAP_N,CAP_N	-
evgtrinLocDN81380c0g1t8	2226	586	0	62712096-62712231	-	PGSC0003DMT400033455	Cellulose_synt,Cellulose_synt,Cellulose_synt,Glyco_trans_2_3,Glyco_trans_2_3,Glyco_tranf_2_3,Glyco_tranf_2_3	-
evgtrinLocDN74574c0g5t3	757	230	0	61838935-61839071	-	PGSC0003DMT400030895	Glyco_hydro_18	-
evgtrinLocDN82358c2g1t3	4281	672	0	61894441-61894524	-	PGSC0003DMT400026630	RVT_2,rve	-
evgtrinLocDN85865c5g1t6	730	123	0	50580225-50580377	-	PGSC0003DMT400026496	RPW8	-
evgtrinLocDN78853c2g1t3	875	195	0	55150518-55150632	-	PGSC0003DMT400026369	GRAM,GRAM	-
evgtrinLocDN78306c0g2t3	744	176	0	53474543-53474721	-	PGSC0003DMT400026369	GRAM,Gal4_dimer	-
evgtrinLocDN74752c4g1t2	916	212	0	48410666-48411031	-	PGSC0003DMT400025955	Patatin	-
evgtrinLocDN72798c7g1t1	259	54	0	83708251-83708342	-	PGSC0003DMT400022579	Ribosomal_L32e	-
evgtrinLocDN76001c2g3t4	1652	427	0	44199065-44199575	-	PGSC0003DMT400022469	dsrm,dsrm,dsrm,DND1_DSRM,DND1_DSRM,DND1_DSRM,Dicer_dimer,Dicer_dimer,Dicer_dimer,LIX1,LIX1,LIX1,LIX1	-
evgtrinLocDN67477c1g1t4	1591	377	0	84156002-84156097	-	PGSC0003DMT400021824	FA_desaturase,DUF3474	-
evgtrinLocDN85829c1g2t1	341	113	0	68501546-68501615	-	PGSC0003DMT400020654	Peptidase_C1,Inhibitor_I29	-
evgtrinLocDN85865c5g1t21	2644	761	0	49769114-49769426	-	PGSC0003DMT400020644	NB-ARC,RPW8,LRR_4,LRR_4,LRR_4,LRR_4,LRR_4,LRR_4,LRR_4,AAA_22,AAA_22,AAA,AAA,Rad17,AAA_25,AAA_25,LRR_8,LRR_8,LRR_8,AAA_16,AAA_16,NACHT,AAA_33,AAA_33,AAA_19,IstB_IS21,IstB_IS21,ResIII,AAA_14,RuvB_N,AAA_18,AAA_17,AAA_30	-
evgtrinLocDN68108c8g1t1	261	60	0	47733202-47733258	-	PGSC0003DMT400020053	Bet_v_1,DUF2121	-
evgtrinLocDN85739c0g1t1	352	117	0	60526543-60526669	-	PGSC0003DMT400012565	DUF2849	-
evgtrinLocDN81844c2g2t1	462	145	0	60511752-60511895	-	PGSC0003DMT400011623	AdoHcyase	-
evgtrinLocDN84668c3g1t6	371	117	0	47672571-47672824	-	PGSC0003DMT400009920	HMA,Ribosomal_60s	-
evgtrinLocDN74520c0g1t6	579	176	0	40311979-40312558	-	PGSC0003DMT400007735	GTP_EFTU	-
evgtrinLocDN84329c2g3t3	922	131	0	67142822-67142895	-	PGSC0003DMT400006057	K_trans	-
evgtrinLocDN79973c1g2t1	206	41	0	49902619-49902786	-	-	Ogr_Delta	-
evgtrinLocDN78404c0g2t1	1229	105	0	58872849-58872992	-	-	-	-
evgtrinLocDN85510c3g2t1	456	59	0	29366707-29367197	-	-	-	-
evgtrinLocDN79042c2g1t1	429	131	0	58867697-58867794	-	-	-	-
evgtrinLocDN81118c2g1t2	420	64	0	10678704-10678758	-	-	-	-
evgtrinLocDN85408c1g4t2	284	34	0	39156061-39156349	-	-	-	-
evgtrinLocDN79871c3g4t1	388	78	0	25700917-25701306	-	-	-	-
evgtrinLocDN53030c0g1t1	371	45	0	40311941-40312011	-	-	-	-
evgtrinLocDN73591c2g1t1	1854	77	0	54296581-54296696	-	-	-	-
evgtrinLocDN82526c1g4t1	391	32	0	31613127-31614016	-	-	-	-
evgtrinLocDN81998c3g1t1	205	33	0	67692325-67692385	-	-	-	-
evgtrinLocDN74971c0g2t5	409	37	0	69291381-69291485	-	-	-	-
evgtrinLocDN83357c5g1t1	830	81	0	72413055-72413139	-	-	Na_Ca_ex	-
evgtrinLocDN85127c2g1t10	1999	67	0	81579081-81579184	-	-	-	-
evgtrinLocDN69999c4g4t4	830	116	0	43786048-43786139	-	-	E_raikovi_mat,E_raikovi_mat	-
evgtrinLocDN75687c0g1t11	242	32	0	54449302-54449386	-	-	-	-
evgtrinLocDN80519c2g1t1	361	30	0	12429196-12429557	-	-	-	-
evgtrinLocDN70934c4g1t1	357	119	0	85445562-85445662	-	-	-	-
evgtrinLocDN80413c1g3t3	254	39	0	12469648-12469902	-	-	-	-
evgtrinLocDN81953c1g2t1	1053	73	0	38600029-38600911	-	-	-	-
evgtrinLocDN76675c0g1t1	458	56	0	30740654-30741469	-	-	-	-
evgtrinLocDN83843c1g1t1	880	104	0	51354384-51354639	-	-	BUD22,DUF4747	-
evgtrinLocDN69716c0g2t1	385	51	0	20244369-20244423	-	-	-	-
evgtrinLocDN85589c3g1t1	699	122	0	23458050-23458770	-	-	TFIIE-A_C	-
evgtrinLocDN82692c0g1t6	472	73	0	52745523-52745738	-	-	-	-
evgtrinLocDN83932c0g2t7	214	37	0	1330092-1330147	-	-	-	-
evgtrinLocDN74622c5g1t2	1210	91	0	12865170-12865210	-	-	-	-
evgtrinLocDN69783c4g1t4	1118	124	0	62821951-62822086	-	-	Clr2_transil	-
evgtrinLocDN69358c4g1t1	312	49	0	49846910-49847083	-	-	-	-
evgtrinLocDN69786c0g3t1	1102	250	0	1875299-1875358	-	-	Troponin,Troponin,Troponin	-
evgtrinLocDN85018c0g1t6	926	81	0	44831410-44831599	-	-	-	-
evgtrinLocDN44766c0g1t2	289	74	0	21464833-21465077	-	-	-	-
evgtrinLocDN70684c4g1t1	265	32	0	19430637-19430949	-	-	-	-
evgtrinLocDN83571c1g1t1	6169	1859	0	18960705-18962731	-	-	Tho2,Tho2,THOC2_N,THOC2_N,Thoc2	-
evgtrinLocDN82526c1g1t10	2741	185	0	31612498-31613019	-	-	Reticulon	-
evgtrinLocDN76051c9g1t1	221	41	0	57556745-57556896	-	-	-	-
evgtrinLocDN76536c9g1t1	201	55	0	58867697-58867799	-	-	-	-
evgtrinLocDN68590c13g1t1	223	53	0	25185755-25185804	-	-	-	-
evgtrinLocDN69025c0g1t2	1058	66	0	31612937-31613994	-	-	-	-
evgtrinLocDN70108c15g1t1	205	58	0	49812260-49812411	-	-	-	-
evgtrinLocDN69256c7g1t1	286	40	0	47733208-47733258	-	-	Bet_v_1	-
evgtrinLocDN79981c3g3t3	1039	148	0	42548748-42548781	-	-	TMEM239,TMEM239	-
evgtrinLocDN82121c2g1t6	2274	605	0	67768174-67768227	-	-	PolyA_pol,PolyA_pol,PolyA_pol,PolyA_pol_RNAbd	-
evgtrinLocDN80450c0g2t4	810	63	0	63746642-63746764	-	-	-	-
evgtrinLocDN82452c3g3t1	253	37	0	35190948-35190980	-	-	-	-
evgtrinLocDN71339c0g1t2	225	48	0	21207585-21207810	-	-	-	-
evgtrinLocDN78931c1g2t1	1356	86	0	69707943-69708061	-	-	-	-
evgtrinLocDN74971c0g2t1	409	37	0	69291381-69291485	-	-	-	-
evgtrinLocDN87701c0g1t1	219	39	0	12512126-12512345	-	-	-	-
evgtrinLocDN76440c3g3t1	327	41	0	38257268-38257324	-	-	-	-
evgtrinLocDN52379c0g1t1	660	197	0	64138746-64138849	-	-	FapA	-
evgtrinLocDN77671c0g1t13	1870	104	0	51610509-51610756	-	-	-	-
evgtrinLocDN85775c0g1t1	306	74	0	45174412-45174718	-	-	-	-
evgtrinLocDN82105c2g1t1	508	71	0	41437359-41437798	-	-	-	-
evgtrinLocDN75144c3g1t1	2589	635	0	53806609-53806672	-	-	Nucleotid_trans,O-FucT	-
evgtrinLocDN77583c0g1t12	455	120	0	40312925-40313379	-	-	GTP_EFTU_D2	-
evgtrinLocDN74112c9g2t1	248	32	0	67692263-67692371	-	-	-	-
evgtrinLocDN72326c2g1t3	354	108	0	68244455-68244514	-	-	-	-
evgtrinLocDN78239c8g1t1	277	38	0	55371193-55371254	-	-	-	-
evgtrinLocDN81098c0g1t8	663	64	0	51761042-51761090	-	-	-	-
evgtrinLocDN76933c2g1t7	281	43	0	25240676-25240748	-	-	-	-
evgtrinLocDN82723c0g1t1	626	105	0	12539968-12541850	-	-	-	-
evgtrinLocDN105722c0g1t1	792	109	0	17399561-17400254	-	-	-	-
evgtrinLocDN80177c4g1t3	327	44	0	42471676-42471778	-	-	-	-
evgtrinLocDN74928c0g1t3	1146	92	0	25229397-25229507	-	-	-	-
evgtrinLocDN70081c2g1t15	405	40	0	35132570-35132667	-	-	-	-
evgtrinLocDN77244c3g1t1	279	79	0	12638443-12639769	-	-	-	-
evgtrinLocDN78905c2g2t1	292	38	0	38329169-38329466	-	-	-	-
evgtrinLocDN71156c2g2t1	309	48	0	21207520-21207769	-	-	-	-
evgtrinLocDN66132c0g1t1	767	102	0	54994377-54994543	-	-	RALF,RALF	-
evgtrinLocDN78755c6g1t1	219	55	0	30741377-30741596	-	-	-	-
evgtrinLocDN79747c0g2t25	657	65	0	52675978-52676037	-	-	-	-
evgtrinLocDN76440c3g2t2	470	131	0	25240472-25240507	-	-	-	-
evgtrinLocDN72381c1g4t5	849	79	0	9501615-9502462	-	-	-	-
evgtrinLocDN78200c1g3t1	368	53	0	32156306-32156381	-	-	-	-
evgtrinLocDN79681c2g1t1	340	53	0	3589831-3590075	-	-	-	-
evgtrinLocDN82999c3g1t1	235	36	0	29207565-29207800	-	-	-	-
evgtrinLocDN81037c0g1t5	356	46	0	58883899-58884049	-	-	-	-
evgtrinLocDN85979c4g2t6	359	58	0	65366675-65366732	-	-	Rod_cone_degen	-
evgtrinLocDN80939c1g6t1	346	31	0	16137384-16137731	-	-	-	-
evgtrinLocDN79409c0g1t1	1138	80	0	49402667-49402738	-	-	-	-
evgtrinLocDN79101c1g2t1	229	55	0	56314264-56314343	-	-	-	-
evgtrinLocDN84426c3g1t1	1673	100	0	37678939-37680603	-	-	-	-
evgtrinLocDN69494c1g2t3	350	53	0	43786037-43786139	-	-	-	-
evgtrinLocDN82659c3g1t1	1437	71	0	46986360-46986785	-	-	-	-
evgtrinLocDN82692c0g1t3	471	136	0	52745523-52745740	-	-	GRAM,Sterol_MT_C	-
evgtrinLocDN85786c1g1t1	293	87	0	56532796-56532910	-	-	Calc_CGRP_IAPP	-
evgtrinLocDN69999c4g1t2	414	138	0	43786048-43786139	-	-	-	-
evgtrinLocDN85487c2g2t6	601	111	0	25175387-25175546	-	-	-	-
evgtrinLocDN69358c12g1t1	303	46	0	56167410-56167576	-	-	-	-
evgtrinLocDN78254c0g1t2	544	156	0	33138693-33138754	-	-	-	-
evgtrinLocDN71199c2g1t5	380	126	0	40312282-40312662	-	-	GTP_EFTU,PQQ_2,DNA_mis_repair,DNA_mis_repair	-
evgtrinLocDN85805c2g2t9	437	107	0	62330169-62330225	-	-	-	-
evgtrinLocDN74971c0g2t4	305	42	0	69291381-69291500	-	-	-	-
evgtrinLocDN79576c6g1t1	212	60	0	40313095-40313429	-	-	GTP_EFTU_D2	-
evgtrinLocDN76690c2g2t2	548	85	0	39841624-39841922	-	-	-	-
evgtrinLocDN74574c0g4t1	407	69	0	44561716-44561903	-	-	-	-
evgtrinLocDN85506c3g3t1	219	46	0	11178442-11178499	-	-	ecTbetaR2	-
evgtrinLocDN81081c0g3t4	358	109	0	38369787-38370123	-	-	-	-
evgtrinLocDN72361c0g3t13	436	138	0	65366675-65366745	-	-	Zip	-
evgtrinLocDN72756c0g1t1	288	43	0	3578735-3579001	-	-	-	-
evgtrinLocDN69256c5g1t1	238	37	0	33872619-33872873	-	-	DUF1059,AAA_15,DUF3240,zf-H2C2_5,zf-H2C2_5	-
evgtrinLocDN78200c0g1t1	245	63	0	52294850-52295033	-	-	-	-
evgtrinLocDN84471c2g2t9	242	45	0	80985728-80985825	-	-	-	-
evgtrinLocDN57662c0g1t1	370	65	0	30519471-30520010	-	-	-	-
evgtrinLocDN76561c4g3t1	1081	103	0	45884459-45884529	-	-	-	-
evgtrinLocDN56067c1g1t1	284	32	0	49991989-49992123	-	-	-	-
evgtrinLocDN81634c2g1t12	791	60	0	28393353-28394154	-	-	-	-
evgtrinLocDN78798c2g1t1	2571	108	0	42568209-42569300	-	-	-	-
evgtrinLocDN74541c0g1t1	419	50	0	27952360-27952498	-	-	-	-
evgtrinLocDN80115c0g2t8	412	61	0	43786048-43786126	-	-	-	-
evgtrinLocDN74045c3g1t1	253	38	0	52985559-52985716	-	-	-	-
evgtrinLocDN81372c0g1t2	454	150	0	40313519-40313964	-	-	-	-
evgtrinLocDN82990c10g1t1	210	39	0	61185274-61185411	-	-	-	-
evgtrinLocDN67732c23g1t1	233	36	0	20156651-20156705	-	-	-	-
evgtrinLocDN84577c0g2t9	1488	126	0	5347743-5349810	-	-	-	-
evgtrinLocDN132926c0g1t1	285	32	0	39331703-39331987	-	-	DUF5516	-
evgtrinLocDN80450c0g2t5	294	81	0	59130686-59130835	-	-	-	-
evgtrinLocDN82892c3g1t10	1906	87	0	57427722-57427873	-	-	-	-
evgtrinLocDN71507c2g2t9	322	81	0	33135196-33135376	-	-	TUDOR,TUDOR	-
evgtrinLocDN80453c4g1t1	1581	448	0	61013697-61013730	-	-	-	-
evgtrinLocDN76420c0g1t1	497	99	0	30295251-30296977	-	-	Pox_LP_H2	-
evgtrinLocDN85473c0g2t2	260	33	0	69619474-69619526	-	-	-	-
evgtrinLocDN73966c1g1t4	360	38	0	62081797-62081934	-	-	-	-
evgtrinLocDN82105c4g1t7	484	107	0	53478039-53478241	-	-	Methyltransf_4	-
evgtrinLocDN77883c0g1t6	362	78	0	20206204-20206275	-	-	-	-
evgtrinLocDN80091c1g1t6	445	148	0	40313714-40314139	-	-	YrhC	-
evgtrinLocDN79529c1g3t1	383	38	0	12380316-12380701	-	-	-	-
evgtrinLocDN85589c2g1t8	1029	72	0	66978710-66978834	-	-	-	-
evgtrinLocDN85292c1g2t1	311	38	0	61717799-61717853	-	-	-	-
evgtrinLocDN70525c5g1t7	684	67	0	20225587-20225623	-	-	-	-
evgtrinLocDN73967c0g1t5	393	42	0	20125836-20125942	-	-	-	-
evgtrinLocDN69999c4g5t1	396	93	0	20155441-20155720	-	-	-	-
evgtrinLocDN81007c0g1t1	262	37	0	52122461-52122691	-	-	-	-
evgtrinLocDN80158c1g1t1	581	96	0	22523970-22524053	-	-	-	-
evgtrinLocDN75138c0g3t1	258	36	0	1329236-1329293	-	-	-	-
evgtrinLocDN79803c2g1t3	1019	81	0	43928581-43929197	-	-	-	-
evgtrinLocDN167824c0g1t1	493	62	0	33111083-33111585	-	-	-	-
evgtrinLocDN69198c2g1t1	367	34	0	44912710-44913034	-	-	-	-
evgtrinLocDN81852c1g1t1	589	105	0	26811865-26811926	-	-	US6	-
evgtrinLocDN69960c0g1t1	2507	535	1	72289245-72291752	PGSC0003DMT400097242	PGSC0003DMT400097242	p450	-
evgtrinLocDN70062c0g1t1	1558	299	1	73821679-73823217	PGSC0003DMT400096863	PGSC0003DMT400096863	-	-
evgtrinLocDN75947c0g5t2	702	119	1	50924285-50924513	PGSC0003DMT400096732	-	-	-
evgtrinLocDN84649c3g1t27	576	109	1	81108844-81213291	PGSC0003DMT400095839	PGSC0003DMT400095839	-	-
evgtrinLocDN83265c0g1t7	2461	452	1	84440992-84825040	PGSC0003DMT400095839	PGSC0003DMT400027828	DDE_Tnp_4,Plant_tran,DUF2523,DUF2523,DUF3328	-
evgtrinLocDN41133c0g1t1	1489	382	1	78023374-78024863	PGSC0003DMT400095838	PGSC0003DMT400095838	DUF1645,Rxt3,Rxt3	-
evgtrinLocDN84435c1g1t9	420	139	1	61837747-61838167	PGSC0003DMT400095550	PGSC0003DMT400095550	TAXi_N	-
evgtrinLocDN84435c1g1t4	1678	467	1	61821921-61823593	PGSC0003DMT400095550	PGSC0003DMT400095550	TAXi_C,TAXi_N	-
evgtrinLocDN80055c0g1t4	1001	153	1	84218223-84219224	PGSC0003DMT400094578	PGSC0003DMT400094578	UDPGT,SCAB-IgPH	-
evgtrinLocDN75210c0g1t1	640	137	1	84217098-84217738	PGSC0003DMT400094578	PGSC0003DMT400094578	-	-
evgtrinLocDN80671c1g2t3	1344	361	1	84217669-84218498	PGSC0003DMT400094578	PGSC0003DMT400066572	UDPGT	-
evgtrinLocDN82258c0g1t2	1049	78	1	78809996-78811136	PGSC0003DMT400094555	PGSC0003DMT400094555	-	-
evgtrinLocDN82258c0g3t2	985	257	1	78809008-78809962	PGSC0003DMT400094555	PGSC0003DMT400094555	PLN_propep	-
evgtrinLocDN46304c1g1t1	232	56	1	8068486-8068541	PGSC0003DMT400094515	-	-	-
evgtrinLocDN85878c2g1t2	530	99	1	84430426-84437470	PGSC0003DMT400094430	-	DUF810,Zfx_Zfy_act,SCAB-IgPH,zf-CCHC,zf-CCHC	-
evgtrinLocDN81418c7g1t1	267	44	1	68320296-68320765	PGSC0003DMT400094041	-	-	-
evgtrinLocDN68434c0g1t1	542	180	1	61828350-61828894	PGSC0003DMT400094021	PGSC0003DMT400094021	TAXi_N	-
evgtrinLocDN84435c1g1t12	343	106	1	61827726-61828069	PGSC0003DMT400094021	PGSC0003DMT400094021	TAXi_C	-
evgtrinLocDN81001c1g5t1	257	72	1	61828874-61829131	PGSC0003DMT400094021	-	Phage_holin_3_3	-
evgtrinLocDN84479c1g3t2	1508	201	1	69155112-69159815	PGSC0003DMT400092726	PGSC0003DMT400092726	2OG-FeII_Oxy	-
evgtrinLocDN179588c0g1t1	671	174	1	45553713-45554383	PGSC0003DMT400092301	PGSC0003DMT400092301	Dirigent	-
evgtrinLocDN74405c0g1t1	1105	248	1	352067-352156	PGSC0003DMT400092049	PGSC0003DMT400092049	Copper-bind,Cupredoxin_1	-
evgtrinLocDN80286c1g3t2	651	179	1	69407571-69408221	PGSC0003DMT400091474	PGSC0003DMT400091474	AP2	-
evgtrinLocDN70641c0g1t4	620	121	1	84936811-84941180	PGSC0003DMT400091080	PGSC0003DMT400091080	Abhydrolase_3,Abhydrolase_3,COesterase,Esterase	-
evgtrinLocDN77481c1g1t2	2407	311	1	74182375-74188149	PGSC0003DMT400090912	PGSC0003DMT400090912	Arm,Arm,Arm,Arm,Arm,Arm,Tubulin_2,Arm_2,Arm_2,Arm_2	-
evgtrinLocDN82796c0g1t10	1486	279	1	86901351-86903172	PGSC0003DMT400090816	PGSC0003DMT400090816	ENTH,ANTH	-
evgtrinLocDN82796c0g1t3	383	48	1	86899950-86900332	PGSC0003DMT400090816	-	-	-
evgtrinLocDN68838c1g1t8	566	157	1	45173872-45174384	PGSC0003DMT400090689	PGSC0003DMT400090689	Glyco_hydro_17,Phage_holin_2_1,Phage_holin_2_1	-
evgtrinLocDN66838c2g1t1	417	120	1	45174176-45174562	PGSC0003DMT400090689	PGSC0003DMT400090689	Glyco_hydro_17	-
evgtrinLocDN67994c3g2t1	912	258	1	45137406-45138739	PGSC0003DMT400090689	PGSC0003DMT400090689	Glyco_hydro_17	-
evgtrinLocDN66838c0g1t7	338	41	1	45138505-45148880	PGSC0003DMT400090689	-	-	-
evgtrinLocDN81733c2g1t1	3047	347	1	75486802-75493109	PGSC0003DMT400089872	PGSC0003DMT400089872	DUF868	-
evgtrinLocDN71423c3g1t1	258	74	1	66593405-66593527	PGSC0003DMT400089734	-	-	-
evgtrinLocDN70615c3g1t3	757	153	1	73877647-73877685	PGSC0003DMT400089149	PGSC0003DMT400037402	ubiquitin,ubiquitin,Rad60-SLD,Rad60-SLD,Ubiquitin_2,Ubiquitin_2,Rad60-SLD_2,Rad60-SLD_2,DUF2407,DUF2407,Telomere_Sde2,Telomere_Sde2,DUF3861,DUF3861,DUF2870,DUF2870,ACT_5,ACT_5,FERM_f0,FERM_f0,YcgR_2,YcgR_2,UN_NPL4,UN_NPL4,DUF969,DUF969,Tash_PEST,Tash_PEST,Plexin_cytopl,Plexin_cytopl,Plexin_cytopl	-
evgtrinLocDN73107c4g1t6	627	153	1	63212157-63212294	PGSC0003DMT400089149	-	Glyco_hydro_65C,Glyco_hydro_65C,HTH_IclR,HTH_IclR,TM1506,TM1506,dUTPase,dUTPase	-
evgtrinLocDN84993c1g1t10	996	267	1	84941043-84941972	PGSC0003DMT400088862	PGSC0003DMT400088862	Abhydrolase_3	-
evgtrinLocDN55005c0g1t1	1745	210	1	7248533-7250255	PGSC0003DMT400088795	PGSC0003DMT400088795	AP2	-
evgtrinLocDN73325c1g1t2	688	216	1	65001503-65002177	PGSC0003DMT400088761	PGSC0003DMT400088761	Inhibitor_I9,Peptidase_S8	-
evgtrinLocDN85720c1g1t13	355	117	1	65001356-65001711	PGSC0003DMT400088761	PGSC0003DMT400088761	Peptidase_S8	-
evgtrinLocDN73325c1g1t4	356	118	1	65001524-65031561	PGSC0003DMT400088761	PGSC0003DMT400088761	Peptidase_S8	-
evgtrinLocDN84059c4g2t1	1177	162	1	62721570-62722755	PGSC0003DMT400088166	PGSC0003DMT400088166	bZIP_1,bZIP_1,bZIP_2,bZIP_2,BRE1,ATG16,THOC7,HAUS-augmin3,DUF2968,ATPase,DUF724,IncA,DUF812,Mnd1,APG6,TSC22,TSC22,Uso1_p115_C,Uso1_p115_C,HALZ,HALZ,CALCOCO1,MAJIN,Spc7,DUF4200,DUF1664,DUF4407,CCDC106,CCDC106,V_ATPase_I,YabB,YabB,DUF4061,DUF4061,Exonuc_VII_L,Prominin,MerR-DNA-bind,MerR-DNA-bind,Atg14,bZIP_Maf,bZIP_Maf,Prefoldin,Prefoldin,Prefoldin,ZapB,ZapB,DivIC,DivIC	-
evgtrinLocDN84059c4g2t4	587	101	1	62721315-62721887	PGSC0003DMT400088166	PGSC0003DMT400088166	bZIP_1,bZIP_1,bZIP_2,bZIP_2,DUF4200,DUF4200,Uso1_p115_C,Uso1_p115_C,TPR_MLP1_2,TPR_MLP1_2,ATPase,DUF724,bZIP_Maf,bZIP_Maf,MAJIN,IncA,YlqD,YlqD	-
evgtrinLocDN84059c4g2t2	1300	112	1	62721390-62722755	PGSC0003DMT400088166	-	-	-
evgtrinLocDN84479c1g1t5	742	203	1	69144035-69147248	PGSC0003DMT400088016	PGSC0003DMT400088016	2OG-FeII_Oxy,2OG-FeII_Oxy	-
evgtrinLocDN72084c1g1t3	2057	331	1	58252554-58262787	PGSC0003DMT400087691	PGSC0003DMT400087691	Mito_carr,Mito_carr,Mito_carr	-
evgtrinLocDN81919c3g1t1	2895	625	1	70691857-70691949	PGSC0003DMT400086457	-	Adap_comp_sub	-
evgtrinLocDN79847c2g1t1	2395	478	1	73204754-73207146	PGSC0003DMT400086405	PGSC0003DMT400086405	UDPGT,Glyco_tran_28_C	-
evgtrinLocDN75008c5g1t1	1611	349	1	57638771-57640391	PGSC0003DMT400086027	PGSC0003DMT400086027	DUF3439	-
evgtrinLocDN61660c0g1t1	1059	278	1	58420168-58425173	PGSC0003DMT400085888	PGSC0003DMT400061802	Cullin,ARL2_Bind_BART,ARL2_Bind_BART	-
evgtrinLocDN84623c2g5t1	1280	363	1	3293222-3294502	PGSC0003DMT400084983	PGSC0003DMT400084983	PPR_2,PPR_2,PPR_2,PPR_2,PPR_2,PPR_2,PPR_2,PPR_1,PPR_1,PPR_1,PPR_1,PPR_1,PPR_1,PPR,PPR,PPR,PPR,PPR,PPR,PPR,PPR_3,PPR_3,PPR_3,PPR_3,PPR_3,PPR_long,PPR_long,PPR_long,PPR_long,MRP-S27,MRP-S27,ECSIT,ECSIT,ECSIT,ECSIT,ECSIT,DUF563,DUF3368,DUF3368,DUF3368,DUF3368,DUF3368,MeMO_Hyd_G,MeMO_Hyd_G,SnAPC_2_like	-
evgtrinLocDN72389c2g1t1	1506	274	1	83673323-83674735	PGSC0003DMT400084751	PGSC0003DMT400084751	zf-C2H2_6,zf-C2H2_6,zf-C2H2_4,zf-C2H2_4,zf-C2H2,zf-C2H2,zf-C2H2_jaz,zf-C2H2_jaz,zf-C2H2_8,zf-C2H2_8,zf-H2C2_2,zf-H2C2_2,zf-C2H2_2,zf-C2H2_2,zf-met,zf-met,Serglycin,Serglycin,Serglycin	-
evgtrinLocDN81521c2g4t3	1041	179	1	31864034-31866836	PGSC0003DMT400084231	PGSC0003DMT400084231	Usp	-
evgtrinLocDN74587c5g1t3	2501	421	1	73917893-73917988	PGSC0003DMT400083980	PGSC0003DMT400083980	DUF760,DUF760,DUF1403	-
evgtrinLocDN81168c1g1t8	2378	223	1	35456725-35456791	PGSC0003DMT400083877	PGSC0003DMT400083875	Helicase_C,ERCC3_RAD25_C	-
evgtrinLocDN77998c2g1t5	1271	367	1	82389242-82390513	PGSC0003DMT400083794	PGSC0003DMT400083794	DnaJ	-
evgtrinLocDN73049c1g3t1	1241	256	1	82387772-82389013	PGSC0003DMT400083794	PGSC0003DMT400083794	Ferlin_C	-
evgtrinLocDN77998c2g2t1	441	146	1	82388995-82389297	PGSC0003DMT400083794	-	RsfS,RsfS,RsfS,RsfS,RsfS,zf-ISL3,zf-ISL3,zf-ISL3,zf-ISL3,zf-ISL3,zf-ISL3,DUF4982,DUF4982,DUF4982,DUF4982,DUF4982,YcgR_2,YcgR_2,NTNH_C,NTNH_C,Pestivirus_E2,Pestivirus_E2,NTF-like,NTF-like,DUF2974,DUF2974,DUF2974	-
evgtrinLocDN80044c4g1t14	1033	263	1	82382828-82383855	PGSC0003DMT400083793	PGSC0003DMT400083793	-	-
evgtrinLocDN80482c4g1t13	797	225	1	82360626-82383712	PGSC0003DMT400083793	-	TMIE,TMIE	-
evgtrinLocDN74413c3g1t8	689	216	1	82363398-82383136	PGSC0003DMT400083792	PGSC0003DMT400083792	-	-
evgtrinLocDN80044c4g1t11	653	217	1	82360697-82361350	PGSC0003DMT400083791	PGSC0003DMT400083791	Cornifin,Cornifin	-
evgtrinLocDN74295c3g1t1	1824	441	1	82339520-82341296	PGSC0003DMT400083788	PGSC0003DMT400083788	-	-
evgtrinLocDN84154c1g1t17	319	101	1	82646901-82647381	PGSC0003DMT400083785	PGSC0003DMT400083785	Isochorismatase	-
evgtrinLocDN84154c1g1t18	887	73	1	82647342-82648190	PGSC0003DMT400083785	-	-	-
evgtrinLocDN68619c0g2t3	1116	199	1	82628727-82633655	PGSC0003DMT400083782	PGSC0003DMT400083782	COPI_assoc,CD20,CD20	-
evgtrinLocDN83349c2g1t1	330	100	1	82327150-82330210	PGSC0003DMT400083778	PGSC0003DMT400083778	FKBP_C,V-set,V-set	-
evgtrinLocDN74820c3g1t1	324	45	1	82326946-82327215	PGSC0003DMT400083778	-	FKBP_C,DUF3341	-
evgtrinLocDN72042c1g2t3	1040	327	1	82686057-82692559	PGSC0003DMT400083773	PGSC0003DMT400083773	CCT,GATA,tify,CCT_2,zf-Dof	-
evgtrinLocDN79754c3g1t2	2325	646	1	82674059-82681145	PGSC0003DMT400083772	PGSC0003DMT400083772	KH_1,KH_1,KH_1,KH_1,KH_1,KH_2,KH_2,KH_2,KH_2,KH_2,KH_4,KH_4,KH_4,KH_4,KH_4,KH_5,KH_5,KH_5,KH_5,MOEP19,MOEP19	-
evgtrinLocDN79030c3g1t2	1304	221	1	82400366-82408620	PGSC0003DMT400083739	PGSC0003DMT400083739	SRF-TF,K-box,K-box,TSC22,TSC22,Mnd1,DivIC,DivIC,DivIC	-
evgtrinLocDN85170c0g2t2	3218	659	1	82314413-82318224	PGSC0003DMT400083737	PGSC0003DMT400083737	NPH3,BTB,BTB,DUF2353	-
evgtrinLocDN71306c0g1t1	2527	457	1	82307075-82311968	PGSC0003DMT400083735	PGSC0003DMT400083735	Pkinase,Pkinase_Tyr,Kinase-like,Kinase-like,APH,APH,RIO1,Kdo	-
evgtrinLocDN76572c6g1t1	789	75	1	82303888-82304652	PGSC0003DMT400083733	-	-	-
evgtrinLocDN71542c3g1t5	1273	353	1	82300870-82302867	PGSC0003DMT400083729	PGSC0003DMT400083733	2OG-FeII_Oxy,DIOX_N	-
evgtrinLocDN84223c0g1t1	1002	147	1	82292367-82293672	PGSC0003DMT400083727	PGSC0003DMT400083727	EF-hand_7,EF-hand_7,EF-hand_1,EF-hand_1,EF-hand_1,EF-hand_1,EF-hand_8,EF-hand_8,EF-hand_8,EF-hand_8,EF-hand_6,EF-hand_6,EF-hand_6,EF-hand_6,EF-hand_6,EF-hand_5,EF-hand_5,EF-hand_5,EF-hand_5,EF-hand_9,EF-hand_9,SPARC_Ca_bdg,SPARC_Ca_bdg,EF-hand_4,EF-hand_4,TerB,TerB,DUF2267,DUF2267,EF-hand_11,EF-hand_11,DUF3349,DUF3349,DUF3349,RNA_pol_Rpb4,RNA_pol_Rpb4,Sigma54_CBD,Caleosin,Caleosin,Caleosin,GPHH,G…	-
evgtrinLocDN75727c0g1t2	1654	416	1	61708137-61709785	PGSC0003DMT400083215	PGSC0003DMT400083215	TAXi_C,TAXi_N	-
evgtrinLocDN82000c2g1t4	1748	61	1	61358236-61359984	PGSC0003DMT400083212	PGSC0003DMT400083212	DVL	-
evgtrinLocDN82000c2g3t1	641	61	1	61350309-61350957	PGSC0003DMT400083212	PGSC0003DMT400083212	DVL	-
evgtrinLocDN72134c3g1t4	949	308	1	61326541-61334442	PGSC0003DMT400083201	PGSC0003DMT400083201	HMGL-like	-
evgtrinLocDN85142c2g2t1	690	103	1	61540520-61541202	PGSC0003DMT400083196	PGSC0003DMT400083196	-	-
evgtrinLocDN84779c3g1t1	2757	620	1	61464132-61466883	PGSC0003DMT400083191	PGSC0003DMT400083191	-	-
evgtrinLocDN70566c1g1t9	1566	306	1	50915605-50915689	PGSC0003DMT400083166	PGSC0003DMT400083166	V-SNARE_C,V-SNARE_C,Use1,Use1,DUF1664,DUF1664,DUF5089,DUF5089	-
evgtrinLocDN76812c1g1t2	328	47	1	76153560-76153852	PGSC0003DMT400083150	PGSC0003DMT400003592	Ribosomal_L34e	-
evgtrinLocDN75288c2g1t8	340	100	1	76153731-76153916	PGSC0003DMT400083150	-	-	-
evgtrinLocDN75288c2g1t1	1208	67	1	76153731-76153872	PGSC0003DMT400083150	-	-	-
evgtrinLocDN73921c4g3t1	992	106	1	38210515-38210582	PGSC0003DMT400082816	PGSC0003DMT400082816	-	-
evgtrinLocDN69660c2g2t1	423	140	1	49312175-49312246	PGSC0003DMT400082806	PGSC0003DMT400082806	Mito_carr,Mito_carr,Glyco_hydro_88	-
evgtrinLocDN76166c1g1t3	1881	91	1	29236307-29236388	PGSC0003DMT400082796	-	-	-
evgtrinLocDN73834c1g1t12	1039	297	1	49603393-49603526	PGSC0003DMT400082409	PGSC0003DMT400082409	RETICULATA-like,RETICULATA-like	-
evgtrinLocDN69858c0g1t2	670	192	1	1576186-1576853	PGSC0003DMT400082050	PGSC0003DMT400082050	Dirigent	-
evgtrinLocDN69858c0g1t1	835	192	1	1576195-1577179	PGSC0003DMT400082050	PGSC0003DMT400082050	Dirigent	-
evgtrinLocDN70404c0g1t3	1545	317	1	1566566-1568447	PGSC0003DMT400082049	PGSC0003DMT400082049	DUF716,DUF716,TIM21,TMEM156,DUF423,DUF423,DUF423	-
evgtrinLocDN78896c3g1t2	2816	473	1	1459077-1461893	PGSC0003DMT400082048	PGSC0003DMT400082048	AA_permease_2,AA_permease	-
evgtrinLocDN78896c3g1t1	3484	478	1	1450954-1454438	PGSC0003DMT400082047	PGSC0003DMT400082047	AA_permease_2,AA_permease,MlaA,DUF1077,DUF1077,DUF1077	-
evgtrinLocDN76845c0g1t1	2380	553	1	1313975-1316354	PGSC0003DMT400082037	PGSC0003DMT400082037	O-FucT	-
evgtrinLocDN77420c4g1t2	254	37	1	1140003-1140246	PGSC0003DMT400082032	-	DUF3551	-
evgtrinLocDN85985c4g2t1	662	181	1	2079518-2082554	PGSC0003DMT400082019	PGSC0003DMT400082019	UPF0061	-
evgtrinLocDN78414c0g1t7	1764	447	1	2934316-2934355	PGSC0003DMT400082019	PGSC0003DMT400082019	UPF0061	-
evgtrinLocDN74476c1g1t2	329	60	1	2007533-2007862	PGSC0003DMT400082017	PGSC0003DMT400082017	-	-
evgtrinLocDN72370c0g3t3	458	152	1	2008115-2008573	PGSC0003DMT400082017	PGSC0003DMT400082017	FA_desaturase	-
evgtrinLocDN74476c1g1t3	469	113	1	2007533-2008002	PGSC0003DMT400082017	PGSC0003DMT400082017	FA_desaturase	-
evgtrinLocDN71144c0g3t1	470	142	1	1975086-1975557	PGSC0003DMT400082016	-	SSP160	-
evgtrinLocDN76716c1g1t5	821	218	1	1940707-1942926	PGSC0003DMT400082013	PGSC0003DMT400082013	-	-
evgtrinLocDN85339c3g3t8	3955	1297	1	1900396-1916915	PGSC0003DMT400082011	PGSC0003DMT400082011	Glucan_synthase,FKS1_dom1,FKS1_dom1,FKS1_dom1,Vta1,Myb_DNA-bind_3,Myb_DNA-bind_3	-
evgtrinLocDN85339c3g2t3	1659	443	1	1895200-1898168	PGSC0003DMT400082011	PGSC0003DMT400082011	Glucan_synthase,DUF3817,DUF3817	-
evgtrinLocDN84950c3g1t7	6282	1912	1	1828069-1877342	PGSC0003DMT400082009	PGSC0003DMT400082009	Glucan_synthase,Glucan_synthase,FKS1_dom1	-
evgtrinLocDN70244c4g1t2	1277	324	1	1761471-1764342	PGSC0003DMT400082008	PGSC0003DMT400082008	peroxidase	-
evgtrinLocDN78133c3g1t3	656	80	1	1730924-1733406	PGSC0003DMT400082007	PGSC0003DMT400082007	F-box,F-box-like	-
evgtrinLocDN72524c2g1t1	428	142	1	1651829-1653949	PGSC0003DMT400081989	PGSC0003DMT400081989	Ribosomal_60s	-
evgtrinLocDN76934c0g2t2	464	107	1	1651675-1653068	PGSC0003DMT400081989	PGSC0003DMT400081989	Ribosomal_60s	-
evgtrinLocDN76994c0g2t2	953	60	1	1653000-1653951	PGSC0003DMT400081989	-	TIC20	-
evgtrinLocDN72524c2g1t2	291	92	1	1652558-1653053	PGSC0003DMT400081989	-	CAP_N	-
evgtrinLocDN69281c0g1t2	1564	105	1	1608200-1608484	PGSC0003DMT400081985	-	-	-
evgtrinLocDN81867c5g1t6	1196	137	1	1545145-1546228	PGSC0003DMT400081977	PGSC0003DMT400081977	-	-
evgtrinLocDN81867c5g2t3	590	145	1	1542723-1544971	PGSC0003DMT400081977	PGSC0003DMT400081977	Pterin_4a	-
evgtrinLocDN76691c1g1t2	949	190	1	1516553-1518351	PGSC0003DMT400081975	PGSC0003DMT400081975	LTP_2,Tryp_alpha_amyl	-
evgtrinLocDN71359c4g1t7	1254	175	1	1510262-1515044	PGSC0003DMT400081974	PGSC0003DMT400081974	DUF538	-
evgtrinLocDN84456c0g1t14	1568	117	1	1372665-1374391	PGSC0003DMT400081969	PGSC0003DMT400081969	PPR,PPR,PPR,PPR_1	-
evgtrinLocDN84456c0g3t1	498	74	1	1356447-1374484	PGSC0003DMT400081969	PGSC0003DMT400081969	PPR,PPR,PPR_1,PPR_1	-
evgtrinLocDN84456c0g2t1	498	70	1	1373298-1374245	PGSC0003DMT400081969	PGSC0003DMT400081969	-	-
evgtrinLocDN71139c0g1t11	5429	604	1	1269431-1284594	PGSC0003DMT400081963	PGSC0003DMT400041005	HEAT,HEAT,HEAT,HEAT,HEAT,HEAT,HEAT_2,HEAT_2,HEAT_2,HEAT_2,HEAT_2,HEAT_EZ,HEAT_EZ,HEAT_EZ,Vac14_Fab1_bd,Vac14_Fab1_bd,Vac14_Fab1_bd,Vac14_Fab1_bd,Vac14_Fab1_bd,Cnd1,Cnd1,Cnd1,Cnd1,DUF3385,DUF3385,DUF3385,DUF3385,DUF3385,Adaptin_N,Adaptin_N,RTP1_C1,RTP1_C1,RTP1_C1,Arm,Arm,Arm,Arm,MMS19_C,MMS19_C,MMS19_C,MMS19_C,MMS19_C,MMS19_C,RIX1,RIX1,RIX1,RIX1,IFRD,IFRD,DRIM,DRIM,DRIM,V-ATPase_H_N,V-ATPase_H_N,V…	-
evgtrinLocDN67452c1g1t3	398	132	1	1155619-1155925	PGSC0003DMT400081953	PGSC0003DMT400081953	Mito_carr	-
evgtrinLocDN67886c0g1t2	612	114	1	1155633-1158646	PGSC0003DMT400081953	PGSC0003DMT400081953	Mito_carr	-
evgtrinLocDN67886c1g1t1	322	88	1	1155747-1157997	PGSC0003DMT400081953	PGSC0003DMT400081953	Mito_carr,Mito_carr	-
evgtrinLocDN84976c2g2t7	449	134	1	1154637-1155836	PGSC0003DMT400081953	PGSC0003DMT400081953	Mito_carr,Mito_carr	-
evgtrinLocDN73919c1g1t2	1674	300	1	1143575-1150053	PGSC0003DMT400081950	PGSC0003DMT400081950	Thioredoxin,HyaE,DUF3185	-
evgtrinLocDN82730c0g2t3	383	127	1	1130522-1131514	PGSC0003DMT400081948	PGSC0003DMT400081948	DUF1639	-
evgtrinLocDN71807c0g1t6	326	108	1	1130592-1131527	PGSC0003DMT400081948	PGSC0003DMT400081948	-	-
evgtrinLocDN82730c0g2t5	696	181	1	1124795-1131608	PGSC0003DMT400081946	PGSC0003DMT400081946	DUF1639,DUF4609	-
evgtrinLocDN85032c1g2t1	978	286	1	1042803-1048793	PGSC0003DMT400081932	PGSC0003DMT400081933	Peptidase_M20,M20_dimer,Peptidase_M28,Peptidase_M28	-
evgtrinLocDN70574c1g1t6	701	188	1	1042140-1043247	PGSC0003DMT400081930	PGSC0003DMT400081930	Peptidase_M20,M20_dimer,M20_dimer	-
evgtrinLocDN70574c1g1t1	701	188	1	1042140-1046148	PGSC0003DMT400081925	PGSC0003DMT400081925	Peptidase_M20,M20_dimer,DUF956,DUF956,DUF956	-
evgtrinLocDN82922c0g1t1	457	112	1	1028790-1030043	PGSC0003DMT400081921	PGSC0003DMT400081919	PLAC8	-
evgtrinLocDN75843c1g1t2	702	130	1	1023238-1024381	PGSC0003DMT400081918	PGSC0003DMT400081918	Dynein_light	-
evgtrinLocDN74258c0g1t3	1091	303	1	1017832-1020670	PGSC0003DMT400081916	PGSC0003DMT400081916	F-box-like,F-box,F-box,DUF4423	-
evgtrinLocDN73880c7g1t10	401	116	1	2262159-2262620	PGSC0003DMT400081914	PGSC0003DMT400081914	2OG-FeII_Oxy	-
evgtrinLocDN73880c7g1t13	898	156	1	2261597-2262503	PGSC0003DMT400081914	PGSC0003DMT400081914	2OG-FeII_Oxy,Dicty_CAD,Dicty_CAD	-
evgtrinLocDN73880c7g1t6	1185	154	1	2261909-2268845	PGSC0003DMT400081914	PGSC0003DMT400081914	2OG-FeII_Oxy	-
evgtrinLocDN85921c1g3t1	231	43	1	13442549-13442721	PGSC0003DMT400081914	-	-	-
evgtrinLocDN78451c2g1t4	523	115	1	2364247-2365424	PGSC0003DMT400081912	PGSC0003DMT400081912	2OG-FeII_Oxy	-
evgtrinLocDN75133c2g1t2	1789	355	1	2090187-2095685	PGSC0003DMT400081907	PGSC0003DMT400081907	ADH_N,ADH_zinc_N,Glu_dehyd_C,Glu_dehyd_C,ADH_zinc_N_2,Pyr_redox_2,Pyr_redox_2,Pyr_redox_2,Sacchrp_dh_NADP,Methyltransf_25,UDPG_MGDP_dh_N,Pyr_redox,Pyr_redox,AlaDh_PNT_C,AlaDh_PNT_C	-
evgtrinLocDN75133c2g1t9	455	90	1	2090513-2092984	PGSC0003DMT400081907	-	-	-
evgtrinLocDN80833c3g2t1	925	236	1	2064490-2068501	PGSC0003DMT400081905	PGSC0003DMT400081905	Abhydrolase_1,Abhydrolase_1,Hydrolase_4,Hydrolase_4,Peptidase_S15,Abhydrolase_6,Abhydrolase_6,Abhydrolase_3,Abhydrolase_3,Abhydrolase_5,DLH,Acyl_transf_2,Peptidase_S9,Peptidase_S9	-
evgtrinLocDN80258c3g1t3	1549	392	1	2043163-2048815	PGSC0003DMT400081904	PGSC0003DMT400081904	adh_short_C2,adh_short_C2,adh_short,adh_short,Enoyl_reductase,Enoyl_reductase,HTH_AraC,HTH_AraC,DUF3678,DUF3678	-
evgtrinLocDN82046c1g3t1	2480	527	1	1799734-1804628	PGSC0003DMT400081899	PGSC0003DMT400081899	DEAD,DEAD,Helicase_C,zf-HIT,ResIII,AAA_19,CMS1,AAA,AAA,AAA,Prok-RING_2	-
evgtrinLocDN77169c5g1t1	2772	634	1	1742793-1749581	PGSC0003DMT400081881	PGSC0003DMT400081881	FTHFS,CbiA	-
evgtrinLocDN67024c0g1t5	497	87	1	1632236-1632893	PGSC0003DMT400081875	PGSC0003DMT400081875	-	-
evgtrinLocDN67024c0g1t1	1144	191	1	1627796-1632893	PGSC0003DMT400081870	PGSC0003DMT400081870	DnaJ_CXXCXGXG,DnaJ_CXXCXGXG,Anti-TRAP,Anti-TRAP,Anti-TRAP,Anti-TRAP,Lar_restr_allev,Lar_restr_allev,Lar_restr_allev,Lar_restr_allev	-
evgtrinLocDN83213c1g1t14	2778	690	1	1615031-1625971	PGSC0003DMT400081865	PGSC0003DMT400081865	Pkinase,Pkinase_Tyr,Pkinase_Tyr,Kdo,ATP-synt_E	-
evgtrinLocDN70382c0g1t1	1163	117	1	1621161-1622406	PGSC0003DMT400081865	-	-	-
evgtrinLocDN76994c0g1t6	1308	299	1	1589900-1591561	PGSC0003DMT400081864	PGSC0003DMT400081864	Ebp2,HIP1_clath_bdg,HIP1_clath_bdg	-
evgtrinLocDN80215c3g1t20	3012	803	1	1534571-1542112	PGSC0003DMT400081860	PGSC0003DMT400081860	SF1-HH,KH_1	-
evgtrinLocDN80215c3g1t1	494	127	1	1533726-1536729	PGSC0003DMT400081860	PGSC0003DMT400081860	-	-
evgtrinLocDN79675c0g1t12	1250	316	1	1528053-1532929	PGSC0003DMT400081854	PGSC0003DMT400081854	Mannosyl_trans2	-
evgtrinLocDN84284c2g2t1	718	239	1	1490104-1492809	PGSC0003DMT400081851	PGSC0003DMT400081851	Helicase_C,ERCC3_RAD25_C	-
evgtrinLocDN79882c4g4t3	884	211	1	1486319-1487970	PGSC0003DMT400081851	PGSC0003DMT400081850	DEAD,CDV3,CDV3	-
evgtrinLocDN85167c3g3t2	1487	405	1	1465937-1469466	PGSC0003DMT400081849	PGSC0003DMT400081849	-	-
evgtrinLocDN80016c0g2t5	2378	501	1	1413426-1419570	PGSC0003DMT400081837	PGSC0003DMT400081837	Glyco_hydro_17,X8,X8	-
evgtrinLocDN83075c0g2t2	1107	112	1	1410340-1411876	PGSC0003DMT400081835	PGSC0003DMT400081833	-	-
evgtrinLocDN83075c0g2t3	862	67	1	1411013-1411876	PGSC0003DMT400081833	-	-	-
evgtrinLocDN83443c3g1t5	1492	306	1	1399717-1404210	PGSC0003DMT400081832	PGSC0003DMT400081832	Ribosomal_L28e,Ribosomal_L28e,Ribosomal_L28e,Mak16,Mak16,BUD22,Cwf_Cwc_15,Rrp44_CSD1	-
evgtrinLocDN85509c3g1t2	974	205	1	1308527-1313196	PGSC0003DMT400081828	PGSC0003DMT400081828	Lysine_decarbox	-
evgtrinLocDN75454c4g2t5	1410	292	1	1301022-1303600	PGSC0003DMT400081827	PGSC0003DMT400081827	-	-
evgtrinLocDN83661c3g1t9	1005	260	1	1255457-1260950	PGSC0003DMT400081823	PGSC0003DMT400081823	-	-
evgtrinLocDN74152c3g2t1	752	211	1	1117306-1118776	PGSC0003DMT400081790	PGSC0003DMT400081790	Iso_dh	-
evgtrinLocDN74152c3g1t4	701	191	1	1118753-1120046	PGSC0003DMT400081790	PGSC0003DMT400081790	Iso_dh	-
evgtrinLocDN78087c0g1t8	635	108	1	1119198-1120071	PGSC0003DMT400081790	-	-	-
evgtrinLocDN78087c0g1t4	300	50	1	1119700-1120071	PGSC0003DMT400081790	-	-	-
evgtrinLocDN82756c2g1t2	319	49	1	1114325-1117294	PGSC0003DMT400081790	-	-	-
evgtrinLocDN73338c0g2t5	1003	79	1	1115572-1116084	PGSC0003DMT400081790	-	-	-
evgtrinLocDN79609c0g1t3	1455	325	1	1066534-1069549	PGSC0003DMT400081787	PGSC0003DMT400081787	TPR_16,TPR_1,TPR_1,TPR_2,TPR_2,PDZ,TPR_12,TPR_19,ANAPC3,TPR_21,TPR_21,YfiO,TPR_6,TPR_6,TPR_8,TPR_8,TPR_8,Kri1,Kri1,Kri1	-
evgtrinLocDN80108c3g6t2	731	141	1	1061839-1062545	PGSC0003DMT400081785	PGSC0003DMT400081785	adh_short_C2,adh_short	-
evgtrinLocDN80108c3g1t1	570	161	1	1060644-1061970	PGSC0003DMT400081785	PGSC0003DMT400081785	adh_short,adh_short_C2,KR,Epimerase,3Beta_HSD,NAD_binding_8,NAD_binding_8,3HCDH_N,3HCDH_N,HI0933_like	-
evgtrinLocDN85032c0g4t6	1697	376	1	1036608-1040994	PGSC0003DMT400081782	PGSC0003DMT400081782	DUF677	-
evgtrinLocDN76320c1g1t1	1372	338	1	1010502-1013863	PGSC0003DMT400081778	PGSC0003DMT400081778	tify,CCT_2,CCT	-
evgtrinLocDN82852c0g1t1	1505	330	1	60965822-60967313	PGSC0003DMT400081774	PGSC0003DMT400081774	SAM_decarbox	-
evgtrinLocDN74617c1g1t1	316	105	1	60838764-60839077	PGSC0003DMT400081770	PGSC0003DMT400081770	-	-
evgtrinLocDN71163c3g1t1	421	55	1	60838987-60839367	PGSC0003DMT400081770	-	-	-
evgtrinLocDN74540c3g1t6	309	63	1	60838931-60839240	PGSC0003DMT400081770	-	-	-
evgtrinLocDN76217c1g2t2	427	141	1	57244661-57246565	PGSC0003DMT400081769	PGSC0003DMT400002870	Histone	-
evgtrinLocDN75129c1g1t3	2577	383	1	60945288-60952852	PGSC0003DMT400081764	PGSC0003DMT400081765	PP2C,PP2C_2,SpoIIE,SpoIIE	-
evgtrinLocDN73135c0g1t6	1618	330	1	60809929-60814768	PGSC0003DMT400081752	PGSC0003DMT400081752	IncA,Shugoshin_N,Shugoshin_N,Tektin,Tektin,bZIP_1,bZIP_1,bZIP_1,TPR_MLP1_2,TPR_MLP1_2,Reo_sigmaC,DUF2968,FAM76,FAM76,SlyX,SlyX,Fez1,Fez1,TMF_DNA_bd,TMF_DNA_bd,TMF_DNA_bd,ATG16,ATG16,DUF1043,DUF1043,TMF_TATA_bd,TMF_TATA_bd,TMF_TATA_bd,FlaC_arch,FlaC_arch,Baculo_PEP_C,DUF3450,DUF3450,TMCO5,PKcGMP_CC,HrpB7,HrpB7,APG6,APG6,DUF1664,DUF4200,DUF4200,Mnd1,Mnd1,DUF5082,DUF5082,FPP,LPP,LPP,Sec34,ABC_tran_C…	-
evgtrinLocDN69944c2g1t2	1282	119	1	60743137-60748819	PGSC0003DMT400081749	-	DUF2718,DUF2718	-
evgtrinLocDN81028c3g3t2	411	93	1	60732074-60732487	PGSC0003DMT400081747	-	-	-
evgtrinLocDN83285c2g2t5	2532	657	1	60912939-60915470	PGSC0003DMT400081741	PGSC0003DMT400081741	PPR_2,PPR_2,PPR_2,PPR_2,PPR_2,PPR_2,PPR_2,PPR_2,PPR_2,PPR_2,PPR_2,PPR_1,PPR_1,PPR_1,PPR_1,PPR_1,PPR_1,PPR_1,PPR_1,PPR_1,PPR_1,PPR_1,PPR_1,PPR,PPR,PPR,PPR,PPR,PPR,PPR,PPR,PPR,PPR,PPR,PPR,PPR_3,PPR_3,PPR_3,PPR_3,PPR_3,PPR_3,PPR_long,PPR_long,PPR_long,PPR_long,PPR_long,MRP-S27,MRP-S27,MRP-S27,MRP-S27,MRP-S27,TPR_19,TPR_19,TPR_19,TPR_19,ANAPC3,ANAPC3,ANAPC3,ANAPC3,ATP13,ATP13,ATP13,ATP13,ATP13,TPR_7,…	-
evgtrinLocDN73322c5g4t2	575	191	1	60697871-60698681	PGSC0003DMT400081726	PGSC0003DMT400081726	IU_nuc_hydro	-
evgtrinLocDN85464c2g3t1	1380	389	1	60719520-60723477	PGSC0003DMT400081725	PGSC0003DMT400081725	IU_nuc_hydro	-
evgtrinLocDN85464c2g1t2	1668	505	1	60694225-60697232	PGSC0003DMT400081725	PGSC0003DMT400081725	IU_nuc_hydro	-
evgtrinLocDN78646c3g1t2	660	93	1	60661109-60662749	PGSC0003DMT400081724	-	-	-
evgtrinLocDN72240c3g1t3	2147	601	1	48867503-48870566	PGSC0003DMT400081474	PGSC0003DMT400081474	RasGAP_C,Filament,Spc7,CENP-F_leu_zip,Phage_GP20,Phage_GP20,Phage_GP20,GrpE,GrpE,GrpE,BLOC1_2,BLOC1_2,IncA,IncA	-
evgtrinLocDN69130c3g2t2	417	132	1	49311551-49311968	PGSC0003DMT400081472	PGSC0003DMT400081472	Mito_carr	-
evgtrinLocDN72162c0g2t1	323	107	1	49312378-49312896	PGSC0003DMT400081472	PGSC0003DMT400081472	Mito_carr,Mito_carr	-
evgtrinLocDN70152c0g1t1	461	123	1	49309684-49311893	PGSC0003DMT400081472	PGSC0003DMT400081472	-	-
evgtrinLocDN76692c1g1t7	582	154	1	49309684-49311987	PGSC0003DMT400081472	PGSC0003DMT400081472	Mito_carr	-
evgtrinLocDN69130c3g1t1	202	41	1	49309720-49311670	PGSC0003DMT400081472	-	-	-
evgtrinLocDN77265c5g1t10	2477	544	1	54847639-54847672	PGSC0003DMT400081181	PGSC0003DMT400081181	DEK_C	-
evgtrinLocDN72691c0g1t1	1454	173	1	929675-931468	PGSC0003DMT400080976	PGSC0003DMT400080976	C2,ShK	-
evgtrinLocDN72895c2g2t8	2377	477	1	54196018-54196099	PGSC0003DMT400080871	PGSC0003DMT400080871	EXS,EXS	-
evgtrinLocDN85411c2g1t3	1355	426	1	4654043-4655472	PGSC0003DMT400080854	PGSC0003DMT400080854	Pkinase,Pkinase_Tyr,Kinase-like,PIP49_C,APH,YukC,DUF4342,DUF4342,DUF4342	-
evgtrinLocDN85930c1g2t1	319	106	1	4536215-4537762	PGSC0003DMT400080845	PGSC0003DMT400080845	Rad51	-
evgtrinLocDN76699c1g6t1	234	65	1	4374576-4374792	PGSC0003DMT400080845	-	-	-
evgtrinLocDN78303c1g2t5	2390	632	1	1381301-1385343	PGSC0003DMT400080788	PGSC0003DMT400080788	JmjN,JmjN,IQ,IQ	-
evgtrinLocDN78303c1g1t2	2154	567	1	15771725-15774726	PGSC0003DMT400080788	PGSC0003DMT400080788	IQ,IQ,JmjN	-
evgtrinLocDN81991c0g2t11	2362	524	1	29499266-29526358	PGSC0003DMT400080769	PGSC0003DMT400080769	Det1	-
evgtrinLocDN79886c0g1t3	1211	112	1	71965118-71965175	PGSC0003DMT400080576	-	-	-
evgtrinLocDN76242c1g1t2	550	83	1	41946493-41946570	PGSC0003DMT400080300	-	-	-
evgtrinLocDN83817c1g9t1	678	132	1	14184453-14184868	PGSC0003DMT400080085	PGSC0003DMT400031057	-	-
evgtrinLocDN77171c0g1t11	2224	266	1	69051999-69060200	PGSC0003DMT400080071	PGSC0003DMT400080071	ELMO_CED12,KorB,KorB	-
evgtrinLocDN82423c1g1t1	1246	320	1	68979970-68981625	PGSC0003DMT400080060	PGSC0003DMT400080060	3-alpha,3-alpha,3-alpha	-
evgtrinLocDN81548c1g1t13	1700	322	1	68959190-68972426	PGSC0003DMT400080059	PGSC0003DMT400080059	Glyco_transf_22,CPP1-like,CPP1-like	-
evgtrinLocDN70779c0g1t3	1149	190	1	68957587-68958731	PGSC0003DMT400080052	PGSC0003DMT400080052	PRA1	-
evgtrinLocDN65840c0g1t1	1287	190	1	68955476-68956754	PGSC0003DMT400080050	PGSC0003DMT400080050	PRA1,UNC-50	-
evgtrinLocDN69646c0g1t3	1188	180	1	68949774-68950928	PGSC0003DMT400080048	PGSC0003DMT400080048	NOA36,CDC45,PPP4R2,DNA_pol_phi	-
evgtrinLocDN67810c1g1t4	362	64	1	69050860-69051411	PGSC0003DMT400080042	PGSC0003DMT400080042	NDK	-
evgtrinLocDN83639c2g1t3	475	148	1	69050050-69051210	PGSC0003DMT400080042	PGSC0003DMT400080042	NDK	-
evgtrinLocDN81417c0g1t5	391	129	1	69050054-69050938	PGSC0003DMT400080042	-	-	-
evgtrinLocDN83317c4g4t1	731	243	1	68990197-68993420	PGSC0003DMT400080038	PGSC0003DMT400080038	-	-
evgtrinLocDN75888c0g3t1	854	93	1	68993344-68994181	PGSC0003DMT400080038	PGSC0003DMT400080038	FBD	-
evgtrinLocDN73770c0g3t1	610	136	1	68783377-68783990	PGSC0003DMT400080032	PGSC0003DMT400080032	-	-
evgtrinLocDN82383c0g1t1	1105	179	1	67074817-67077416	PGSC0003DMT400079942	PGSC0003DMT400079940	-	-
evgtrinLocDN84819c0g2t34	1638	89	1	67069173-67074096	PGSC0003DMT400079942	-	DUF4507	-
evgtrinLocDN84819c0g2t39	447	134	1	67070994-67072599	PGSC0003DMT400079936	PGSC0003DMT400079939	MFS_2,MFS_1_like,MFS_1,Got1,DUF4223,DUF4223	-
evgtrinLocDN85428c5g1t3	1885	125	1	67084050-67089153	PGSC0003DMT400079934	-	-	-
evgtrinLocDN79555c3g1t8	1235	60	1	67200123-67202122	PGSC0003DMT400079922	-	-	-
evgtrinLocDN79555c3g1t12	5686	1571	1	67188859-67202122	PGSC0003DMT400079921	PGSC0003DMT400079921	Myosin_head,Myosin_head,DIL,IQ,IQ,IQ,IQ,IQ,IQ,Myosin_N,KASH_CCD,KASH_CCD,DUF1664,DUF1664,Hpr_kinase_C,Hpr_kinase_C,GIT_CC,GIT_CC,GIT_CC,GIT_CC,TSC22,TSC22,TSC22,AAA_16,AAA_16,AAA_18,AAA_18,Pox_A_type_inc,Pox_A_type_inc,Aminotran_MocR,CENP-F_leu_zip,CENP-F_leu_zip,AAA_22,AAA_22,Hemagglutinin,Hemagglutinin,DUF4094,DUF4094,AAA_19,AAA_19,Fib_alpha,Fib_alpha	-
evgtrinLocDN78748c1g2t11	2731	607	1	67210633-67222996	PGSC0003DMT400079915	PGSC0003DMT400079915	UDPGP,UDPGP,UDPGP,Ribosomal_S2,Ribosomal_S2,Ribosomal_S2	-
evgtrinLocDN78374c1g1t4	1505	292	1	67259531-67268290	PGSC0003DMT400079910	PGSC0003DMT400079910	Ubie_methyltran,Methyltransf_11,Methyltransf_25,Methyltransf_12,Methyltransf_31,Methyltransf_23,Methyltransf_8,Methyltransf_8	-
evgtrinLocDN74871c0g2t13	1569	314	1	67269101-67275034	PGSC0003DMT400079907	PGSC0003DMT400079907	Methyltransf_4,Methyltransf_31,Methyltransf_31,Methyltransf_25,Methyltransf_25,Methyltransf_12,Methyltransf_12,Methyltransf_11,Methyltransf_11,Methyltransf_23,Methyltransf_32,PCMT	-
evgtrinLocDN80195c1g1t1	1344	64	1	67277866-67279569	PGSC0003DMT400079903	-	-	-
evgtrinLocDN80195c1g2t1	772	106	1	67277920-67280123	PGSC0003DMT400079903	-	-	-
evgtrinLocDN80195c1g3t2	359	34	1	67276473-67277761	PGSC0003DMT400079903	-	-	-
evgtrinLocDN80195c1g3t3	1282	65	1	67276473-67277761	PGSC0003DMT400079903	-	-	-
evgtrinLocDN64568c0g1t3	2386	613	1	67245704-67251353	PGSC0003DMT400079883	PGSC0003DMT400079883	Sigma70_r4,Sigma70_r4,Sigma70_r2,Sigma70_r3,Sigma70_r3,Sigma70_r3,Sigma70_r3,Sigma70_r1_2,Sigma70_r1_2,HTH_3,HTH_3,HTH_3,HTH_AsnC-type,HTH_AsnC-type,HTH_AsnC-type	-
evgtrinLocDN80267c2g4t1	2259	496	1	10911686-10911760	PGSC0003DMT400079639	PGSC0003DMT400079639	Exostosin,DUF3008	-
evgtrinLocDN69324c4g2t2	1354	220	1	86469399-86471765	PGSC0003DMT400079536	PGSC0003DMT400079536	DUF702	-
evgtrinLocDN82700c0g2t1	2190	449	1	86456490-86460671	PGSC0003DMT400079535	PGSC0003DMT400079535	MCM_OB,MCM_N,MCM_N,MCM,MCM	-
evgtrinLocDN82700c0g1t1	1202	77	1	86454364-86455566	PGSC0003DMT400079535	-	-	-
evgtrinLocDN73483c0g1t1	2035	470	1	86412796-86417349	PGSC0003DMT400079528	PGSC0003DMT400079528	Metallophos,Pur_ac_phosph_N,Metallophos_C,Metallophos_C,Metallophos_C,PhoD_N,DUF1481,DUF1481	-
evgtrinLocDN73483c0g1t11	746	122	1	86415805-86417349	PGSC0003DMT400079528	PGSC0003DMT400079528	Pur_ac_phosph_N	-
evgtrinLocDN80533c5g1t6	2231	381	1	86397021-86406853	PGSC0003DMT400079519	PGSC0003DMT400079521	WD40,WD40,WD40,WD40,WD40,WD40,WD40,ANAPC4_WD40,ANAPC4_WD40,ANAPC4_WD40,Nup160,PQQ_3,PQQ_3,PQQ_3,PQQ_3	-
evgtrinLocDN83883c5g2t1	2432	690	1	86391189-86393606	PGSC0003DMT400079518	PGSC0003DMT400079518	PPR_2,PPR_2,PPR_2,PPR_2,PPR_2,PPR_2,PPR_2,PPR_2,PPR_2,PPR_2,PPR_2,PPR,PPR,PPR,PPR,PPR,PPR,PPR,PPR,PPR,PPR,PPR,PPR,PPR,PPR,PPR,PPR_1,PPR_1,PPR_1,PPR_1,PPR_1,PPR_1,PPR_1,PPR_1,PPR_1,PPR_1,PPR_1,PPR_3,PPR_3,PPR_3,PPR_3,PPR_3,PPR_3,PPR_3,PPR_3,PPR_3,PPR_long,PPR_long,PPR_long,PPR_long,PPR_long,PPR_long,TPR_14,TPR_14,TPR_14,TPR_14,TPR_14	-
evgtrinLocDN83883c5g3t1	1129	172	1	86390072-86391212	PGSC0003DMT400079518	PGSC0003DMT400079518	PPR,PPR,PPR,PPR,PPR,PPR_2,PPR_2,PPR_2,PPR_2,PPR_1,PPR_1,PPR_1,PPR_1,PPR_3,PPR_3,PPR_3,PPR_3,PPR_long,ChAPs,GST_C_6	-
evgtrinLocDN76146c2g1t1	2918	645	1	86354509-86360786	PGSC0003DMT400079517	PGSC0003DMT400079517	POX,POX,Homeobox_KN,Homeobox,Homez,Homez,Homez,DUF1043,DUF1043,DUF913,DUF913	-
evgtrinLocDN70759c1g1t1	606	111	1	86312790-86315798	PGSC0003DMT400079514	PGSC0003DMT400079514	AAA,Mg_chelatase,RuvB_N,AAA_5,AAA_16,TsaE,NACHT,RNA_helicase,AAA_3,AFG1_ATPase,TIP49,IstB_IS21,AAA_22,AAA_24	-
evgtrinLocDN72712c2g1t2	1584	368	1	86439398-86442219	PGSC0003DMT400079506	PGSC0003DMT400079506	Peptidase_C1,Inhibitor_I29,Peptidase_C1_2,Peptidase_C1_2,Peptidase_C1_2	-
evgtrinLocDN74069c2g1t2	1393	268	1	86434272-86437569	PGSC0003DMT400079504	PGSC0003DMT400079504	IBR,IBR,IBR,IBR,zf-C3HC4,zf-C3HC4,zf-C3HC4,zf-C3HC4,zf-C3HC4	-
evgtrinLocDN83003c0g1t3	584	167	1	86394348-86398566	PGSC0003DMT400079501	PGSC0003DMT400079501	BAH,BAH,PHD,PHD,PHD_2,PHD_2,PHD_2,PHD_4,PHD_4,zf-RING_2,zf-RING_2,zf-RING_2	-
evgtrinLocDN83549c0g2t3	1432	75	1	86394945-86397063	PGSC0003DMT400079501	-	-	-
evgtrinLocDN83003c0g2t2	550	76	1	86393820-86394371	PGSC0003DMT400079501	-	-	-
evgtrinLocDN70224c0g1t1	833	198	1	86365644-86367320	PGSC0003DMT400079491	PGSC0003DMT400079491	RRM_1,RRM_1,RR_TM4-6	-
evgtrinLocDN84830c0g1t14	4638	341	1	86367189-86377467	PGSC0003DMT400079491	-	RRM_1,RRM_1,RRM_1	-
evgtrinLocDN84830c0g1t17	2732	372	1	86366970-86374943	PGSC0003DMT400079491	-	RRM_1,RRM_1,RRM_1,RRM_7,RRM_7,RRM_7	-
evgtrinLocDN70601c1g2t1	234	55	1	84764891-84765002	PGSC0003DMT400079490	-	-	-
evgtrinLocDN83681c3g2t1	3238	925	1	86346268-86354276	PGSC0003DMT400079489	PGSC0003DMT400079489	SNF2_N,Helicase_C,ResIII,DEAD,ERCC3_RAD25_C	-
evgtrinLocDN78128c1g1t1	4173	542	1	86323995-86334390	PGSC0003DMT400079486	PGSC0003DMT400079486	ThiF,UAE_UbL,UBA_e1_thiolCys,UBA_e1_thiolCys,Shikimate_DH,Sacchrp_dh_NADP,NAD_binding_7,UDPG_MGDP_dh_N,SdpI,SdpI	-
evgtrinLocDN85417c2g1t5	2194	344	1	86305324-86311776	PGSC0003DMT400079485	PGSC0003DMT400079485	Inositol_P	-
evgtrinLocDN72096c1g1t11	924	68	1	86286273-86287993	PGSC0003DMT400079482	-	-	-
evgtrinLocDN75557c0g1t2	302	37	1	86286256-86287734	PGSC0003DMT400079481	-	-	-
evgtrinLocDN83402c2g2t2	1260	259	1	86279963-86283538	PGSC0003DMT400079477	PGSC0003DMT400079477	DnaJ-X,ANT,PaaSYMP,PaaSYMP,TerC	-
evgtrinLocDN83402c2g2t25	369	96	1	86279963-86281586	PGSC0003DMT400079477	PGSC0003DMT400079475	DnaJ-X	-
evgtrinLocDN76046c1g6t2	1543	166	1	86263990-86265527	PGSC0003DMT400079474	PGSC0003DMT400079474	bZIP_1,bZIP_1,bZIP_2,bZIP_2,ATG16,APG6,BioW,HAUS-augmin3,AIG1,Miff,PRKG1_interact,PRKG1_interact,FlaC_arch,FlaC_arch,Cep57_CLD_2,Cep57_CLD_2,bZIP_Maf,bZIP_Maf,MbeD_MobD,MbeD_MobD,IncA,ZapB,ZapB	-
evgtrinLocDN71513c3g2t3	1509	351	1	86629550-86629599	PGSC0003DMT400079033	PGSC0003DMT400079033	Lipase_3,Lipase_3,DUF2974,Hydrolase_4,Abhydrolase_5,Abhydrolase_6,Esterase	-
evgtrinLocDN72485c2g1t1	2116	277	1	84894430-84895811	PGSC0003DMT400079004	PGSC0003DMT400079004	DnaJ,Spt20	-
evgtrinLocDN74159c0g1t1	1239	270	1	83485842-83485905	PGSC0003DMT400078859	PGSC0003DMT400078859	SAM_2,SAM_1,SAM_1	-
evgtrinLocDN179034c0g1t1	574	62	1	10890007-10890074	PGSC0003DMT400078313	-	-	-
evgtrinLocDN74345c1g1t4	972	254	1	82851304-82851347	PGSC0003DMT400078163	PGSC0003DMT400078163	HSP70,MreB_Mbl,MreB_Mbl,Hydantoinase_A,Hydantoinase_A,GLE1	-
evgtrinLocDN84984c1g1t6	1462	425	1	4651752-4653559	PGSC0003DMT400077864	PGSC0003DMT400077864	Pkinase_Tyr,Pkinase,GUB_WAK_bind,WAK_assoc,ABC1	-
evgtrinLocDN84180c3g1t4	582	194	1	615528-616454	PGSC0003DMT400077766	PGSC0003DMT400077766	Methyltransf_7	-
evgtrinLocDN83082c0g1t10	1573	350	1	806727-807178	PGSC0003DMT400077766	PGSC0003DMT400077766	Methyltransf_7,DUF1699,DUF1699	-
evgtrinLocDN78016c1g1t2	526	173	1	616383-617640	PGSC0003DMT400077766	PGSC0003DMT400077766	Methyltransf_7,TPKR_C2	-
evgtrinLocDN79180c2g1t12	1061	75	1	808350-808387	PGSC0003DMT400077766	-	-	-
evgtrinLocDN83671c1g2t7	278	49	1	67757615-67758131	PGSC0003DMT400077605	-	-	-
evgtrinLocDN77624c1g1t13	2408	429	1	70976571-70980199	PGSC0003DMT400077321	PGSC0003DMT400077321	FBD,FBD,FBD,FBD,F-box,F-box	-
evgtrinLocDN70506c3g2t3	1060	233	1	8090512-8093357	PGSC0003DMT400077173	PGSC0003DMT400077173	GRAM	-
evgtrinLocDN74101c0g1t7	749	152	1	8145558-8149555	PGSC0003DMT400077171	PGSC0003DMT400077171	zf-LITAF-like	-
evgtrinLocDN71724c1g5t6	1131	197	1	8195579-8202085	PGSC0003DMT400077170	PGSC0003DMT400077170	LRRNT_2,LRR_8,LRR_8,LRR_1,LRR_1,LRR_1,LRR_4,LRR_4,LRR_4,LRR_4,LRR_4	-
evgtrinLocDN79588c0g1t7	767	186	1	7865788-7867553	PGSC0003DMT400077162	PGSC0003DMT400077162	PAR1,GF_recep_IV,GF_recep_IV	-
evgtrinLocDN79738c2g1t6	1694	387	1	7873293-7887944	PGSC0003DMT400077160	PGSC0003DMT400077160	PolyA_pol_RNAbd,PolyA_pol,CwsA	-
evgtrinLocDN75524c0g1t7	3124	628	1	8217027-8224565	PGSC0003DMT400077141	PGSC0003DMT400077141	BAR_3,Peptidase_Mx	-
evgtrinLocDN75208c2g2t1	1039	249	1	34343251-34343658	PGSC0003DMT400077065	PGSC0003DMT400077065	His_Phos_1	-
evgtrinLocDN80376c4g1t2	1529	395	1	72386473-72391053	PGSC0003DMT400076953	PGSC0003DMT400076954	MatE,MatE,MatE	-
evgtrinLocDN76823c0g2t1	2988	677	1	54457410-54460399	PGSC0003DMT400076890	PGSC0003DMT400076890	EIN3,DUF2841,DUF2841,DUF2841,DUF3835	-
evgtrinLocDN84071c1g1t13	716	86	1	54464057-54465153	PGSC0003DMT400076882	-	-	-
evgtrinLocDN80193c1g2t2	2914	282	1	20284444-20286970	PGSC0003DMT400076712	PGSC0003DMT400076712	Cnd1_N	-
evgtrinLocDN72886c2g1t1	736	69	1	81463134-81463870	PGSC0003DMT400076596	-	-	-
evgtrinLocDN73952c7g1t4	1778	420	1	81391115-81395995	PGSC0003DMT400076589	PGSC0003DMT400076589	Pinin_SDK_memA,Pinin_SDK_memA,Pinin_SDK_memA	-
evgtrinLocDN78568c2g3t2	1462	227	1	81402258-81407097	PGSC0003DMT400076587	PGSC0003DMT400076587	LEA_2,SP_C-Propep	-
evgtrinLocDN82751c2g1t3	1077	197	1	81418944-81423212	PGSC0003DMT400076584	PGSC0003DMT400076584	CSN8_PSD8_EIF3K	-
evgtrinLocDN68750c0g1t7	784	63	1	81460926-81461816	PGSC0003DMT400076576	-	-	-
evgtrinLocDN59788c0g1t1	1883	146	1	81518602-81520485	PGSC0003DMT400076572	PGSC0003DMT400076572	MBF1,MBF1,HTH_3,HTH_19,HTH_26,HTH_26,HTH_38,HTH_31,HTH_31,Ribosomal_L14e,Ribosomal_L14e,TRAP-gamma	-
evgtrinLocDN84313c4g1t11	2137	491	1	81581119-81582854	PGSC0003DMT400076568	PGSC0003DMT400076568	DUF4295,DUF4295	-
evgtrinLocDN81823c0g5t1	497	165	1	81585363-81585860	PGSC0003DMT400076567	PGSC0003DMT400076567	VIT1,VIT1,SpoVAB,SpoVAB,DUF5316,DUF5316,DUF5316	-
evgtrinLocDN77675c2g1t1	639	140	1	81596652-81597294	PGSC0003DMT400076558	PGSC0003DMT400076558	VIT1,VIT1,BCLP,HlyIII,DUF4231,DUF4231,DmsC,BT1,MerC,MerC,ATP_synt_H,DUF3784,DUF3784,Phage_holin_2_3	-
evgtrinLocDN81312c0g1t7	1688	478	1	81607774-81612681	PGSC0003DMT400076556	PGSC0003DMT400076556	Peptidase_S10,Hydrolase_4,Hydrolase_4	-
evgtrinLocDN79591c1g1t3	2302	577	1	81396138-81400593	PGSC0003DMT400076547	PGSC0003DMT400076547	Ndc80_HEC,Reo_sigmaC,Reo_sigmaC,Mnd1,Mnd1,Mnd1,PMC2NT,PMC2NT,PMC2NT,PMC2NT,IncA,IncA,IncA,IncA,MAD,MAD,Golgin_A5,Golgin_A5,GAS,GAS,GAS,DUF948,DUF948,DUF948,DUF948,DUF948,Trimer_CC,Trimer_CC,Trimer_CC,DUF2937,DUF2937,DUF2937,DUF1664,DUF1664,DUF1664,DUF1664,CALCOCO1,CALCOCO1,Spc7,Spc7,Spc7,Spc7,FliJ,FliJ,FliJ,FliJ,DASH_Hsk3,DASH_Hsk3,DASH_Hsk3,DASH_Hsk3,BLOC1_2,BLOC1_2,BLOC1_2,BLOC1_2,BLOC1_2	-
evgtrinLocDN73411c1g1t7	202	53	1	81410166-81410341	PGSC0003DMT400076546	PGSC0003DMT400076546	Ribosomal_L3	-
evgtrinLocDN71970c0g1t2	1115	70	1	81410333-81411914	PGSC0003DMT400076546	-	-	-
evgtrinLocDN27174c0g1t1	775	150	1	81429667-81430442	PGSC0003DMT400076545	PGSC0003DMT400076545	Thioredoxin_2,Ashwin	-
evgtrinLocDN72579c2g3t1	2849	550	1	81430959-81436647	PGSC0003DMT400076544	PGSC0003DMT400076544	PPR_1,PPR_1,PPR_1,PPR_1,PPR_1,PPR_1,PPR_1,PPR_1,PPR_1,PPR_1,PPR_1,PPR_2,PPR_2,PPR_2,PPR_2,PPR_2,PPR_2,PPR_2,PPR_2,PPR_2,PPR_2,PPR,PPR,PPR,PPR,PPR,PPR,PPR,PPR,PPR,PPR,PPR,PPR,PPR_3,PPR_3,PPR_3,PPR_3,PPR_3,PPR_3,PPR_3,PPR_long,PPR_long,PPR_long,PPR_long,PPR_long,MRP-S27,MRP-S27,MRP-S27,MRP-S27,MRP-S27,ATP13,ATP13,ATP13,ATP13,ATP13,SPOB_a,SPOB_a,SPOB_a,SPOB_a,SPOB_a,TPR_19,TPR_19,TPR_19,TPR_19,TPR_1…	-
evgtrinLocDN83488c4g1t3	1448	391	1	81463507-81465671	PGSC0003DMT400076539	PGSC0003DMT400076539	BPS1,DUF677,DUF677,DUF241,DUF241,DUF241	-
evgtrinLocDN82285c3g5t1	685	172	1	81467833-81468517	PGSC0003DMT400076537	PGSC0003DMT400076538	Tub,DUF3527	-
evgtrinLocDN74859c0g1t20	1841	426	1	81467876-81470759	PGSC0003DMT400076537	PGSC0003DMT400002858	Tub,F-box,F-box-like,DUF3527,DUF3527	-
evgtrinLocDN82633c2g1t4	444	74	1	81492120-81493518	PGSC0003DMT400076533	PGSC0003DMT400076533	-	-
evgtrinLocDN82724c0g1t14	725	68	1	81481751-81482567	PGSC0003DMT400076528	-	-	-
evgtrinLocDN82724c0g1t8	354	41	1	81481848-81482202	PGSC0003DMT400076528	-	-	-
evgtrinLocDN80887c1g2t4	732	77	1	81501851-81503455	PGSC0003DMT400076522	PGSC0003DMT400076522	TIL,Ole-e-6	-
evgtrinLocDN80887c1g6t1	206	51	1	81508546-81509015	PGSC0003DMT400076512	-	-	-
evgtrinLocDN77229c2g1t2	482	160	1	81535631-81557953	PGSC0003DMT400076499	PGSC0003DMT400047481	Actin	-
evgtrinLocDN167801c0g1t1	954	217	1	81566581-81567542	PGSC0003DMT400076498	PGSC0003DMT400076498	VIT1,VIT1,DUF2721,DUF2721,DUF2207,DUF2207	-
evgtrinLocDN81831c2g3t3	1674	91	1	81599311-81602379	PGSC0003DMT400076497	-	RRM_1	-
evgtrinLocDN68324c0g2t1	413	131	1	81598747-81599244	PGSC0003DMT400076497	-	-	-
evgtrinLocDN85290c1g1t1	702	73	1	81632668-81633368	PGSC0003DMT400076490	PGSC0003DMT400076490	-	-
evgtrinLocDN77039c3g1t5	1120	193	1	81662255-81663554	PGSC0003DMT400076481	PGSC0003DMT400076481	NAM	-
evgtrinLocDN79746c1g2t6	2839	639	1	81670775-81675691	PGSC0003DMT400076479	PGSC0003DMT400076479	-	-
evgtrinLocDN67664c0g1t6	2871	832	1	81721283-81725639	PGSC0003DMT400076470	PGSC0003DMT400076470	Glyco_hydro_3_C,Glyco_hydro_3,Fn3-like	-
evgtrinLocDN82786c0g1t12	1885	152	1	8671581-8672417	PGSC0003DMT400075574	-	AOX	-
evgtrinLocDN83082c0g1t13	1168	238	1	724428-809910	PGSC0003DMT400075138	PGSC0003DMT400077768	Methyltransf_7	-
evgtrinLocDN75519c2g3t1	223	51	1	78893746-78893969	PGSC0003DMT400075074	-	-	-
evgtrinLocDN85944c1g1t2	1303	103	1	78893410-78893729	PGSC0003DMT400075074	-	-	-
evgtrinLocDN82882c0g3t2	696	135	1	65819808-65819880	PGSC0003DMT400075044	PGSC0003DMT400075044	TTC5_OB	-
evgtrinLocDN77649c3g2t3	2525	499	1	37680174-37685422	PGSC0003DMT400074732	PGSC0003DMT400074732	PAP_central,NTP_transf_2,PAP_RNA-bind,UbiA	-
evgtrinLocDN85594c0g3t1	826	74	1	37663278-37664104	PGSC0003DMT400074731	-	-	-
evgtrinLocDN77148c0g1t1	2389	507	1	80668936-80669416	PGSC0003DMT400074715	PGSC0003DMT400074715	PLDc_2,PLDc_2,PLDc,PLDc,PLDc_3,PLDc_3	-
evgtrinLocDN80234c2g1t1	393	130	1	14586811-14587392	PGSC0003DMT400074657	PGSC0003DMT400046356	DIOX_N	-
evgtrinLocDN77276c2g3t4	773	118	1	67044547-67045290	PGSC0003DMT400074570	PGSC0003DMT400074570	DUF2157,E1-E2_ATPase,E1-E2_ATPase,2TM,2TM	-
evgtrinLocDN76818c5g1t1	468	107	1	66994960-66995414	PGSC0003DMT400074569	PGSC0003DMT400074569	-	-
evgtrinLocDN66111c1g1t1	822	139	1	67013003-67013811	PGSC0003DMT400074566	PGSC0003DMT400074566	EF-hand_1,EF-hand_1,EF-hand_7,EF-hand_7,EF-hand_6,EF-hand_6,EF-hand_5,EF-hand_5,EF-hand_8,EF-hand_8,SPARC_Ca_bdg,SPARC_Ca_bdg,CoaE,CoaE,RHS,RHS,EF-hand_4	-
evgtrinLocDN65238c0g1t1	652	117	1	67009490-67010144	PGSC0003DMT400074565	PGSC0003DMT400074565	-	-
evgtrinLocDN59487c0g1t1	1190	175	1	66962361-66963547	PGSC0003DMT400074561	PGSC0003DMT400074561	VQ,BORG_CEP	-
evgtrinLocDN75610c0g1t3	422	87	1	66944480-66947597	PGSC0003DMT400074560	PGSC0003DMT400074560	Noelin-1	-
evgtrinLocDN75610c0g1t5	470	87	1	66944480-66947597	PGSC0003DMT400074560	PGSC0003DMT400074560	-	-
evgtrinLocDN77081c2g1t3	1529	299	1	66938284-66944432	PGSC0003DMT400074560	PGSC0003DMT400074560	Citrate_synt,DUF4153	-
evgtrinLocDN84732c1g1t2	453	146	1	66901972-66902497	PGSC0003DMT400074555	PGSC0003DMT400074555	-	-
evgtrinLocDN81360c1g1t2	426	111	1	66901881-66902396	PGSC0003DMT400074555	PGSC0003DMT400074555	-	-
evgtrinLocDN67544c0g1t1	1056	83	1	66902399-66903828	PGSC0003DMT400074555	-	-	-
evgtrinLocDN78910c0g1t1	1025	243	1	66900195-66901220	PGSC0003DMT400074554	PGSC0003DMT400074554	Cnn_1N	-
evgtrinLocDN79816c1g1t7	2370	451	1	67051448-67055713	PGSC0003DMT400074550	PGSC0003DMT400074550	MFS_2,MFS_1,MFS_1_like,MFS_1_like	-
evgtrinLocDN83172c2g5t1	762	184	1	67049200-67050790	PGSC0003DMT400074549	PGSC0003DMT400074549	LTP_2,Tryp_alpha_amyl	-
evgtrinLocDN77396c0g1t3	367	74	1	66959510-66960351	PGSC0003DMT400074541	-	-	-
evgtrinLocDN77396c0g1t12	1854	133	1	66955366-66959559	PGSC0003DMT400074538	-	DUF2070,DUF4229,DUF4229,DUF4229	-
evgtrinLocDN77396c0g1t2	777	101	1	66955022-66959559	PGSC0003DMT400074538	-	TIC20	-
evgtrinLocDN77396c0g1t15	1779	420	1	66951144-66959559	PGSC0003DMT400074537	PGSC0003DMT400074538	Mob_synth_C,Radical_SAM,Fer4_12,Fer4_14,Fer4_14,DUF561,DUF4705	-
evgtrinLocDN79497c1g1t1	1422	393	1	66895493-66896903	PGSC0003DMT400074532	PGSC0003DMT400074532	C1_2,C1_2,C1_2,PHD,PHD,PHD,PHD,C1_1,C1_1,C1_1,Zf_RING,Zf_RING,Zf_RING,Zn_ribbon_17,Zn_ribbon_17,Zn_ribbon_17	-
evgtrinLocDN83483c1g1t4	586	73	1	66888661-66889516	PGSC0003DMT400074531	-	UPF0542,UPF0542	-
evgtrinLocDN83483c1g1t11	830	62	1	66888661-66889789	PGSC0003DMT400074531	-	-	-
evgtrinLocDN79588c1g1t1	232	31	1	66880817-66881049	PGSC0003DMT400074529	-	-	-
evgtrinLocDN83483c1g3t2	726	241	1	66852963-66853689	PGSC0003DMT400074526	PGSC0003DMT400074526	C1_2,C1_2,C1_2,C1_1,C1_1,C1_1,PHD,PHD,PHD,Zf_RING,Zf_RING,Zf_RING,Zn_ribbon_17,Zn_ribbon_17,Zn_ribbon_17	-
evgtrinLocDN75432c1g1t3	2965	800	1	25034774-25042400	PGSC0003DMT400074279	PGSC0003DMT400074279	Peptidase_S9_N,Peptidase_S9,Peptidase_S9	-
evgtrinLocDN82914c0g1t4	1846	306	1	4971370-4971414	PGSC0003DMT400073660	PGSC0003DMT400073660	Mito_carr,Mito_carr,Mito_carr	-
evgtrinLocDN82914c0g1t3	2335	81	1	76512021-76514356	PGSC0003DMT400073660	-	-	-
evgtrinLocDN81259c1g1t5	1733	280	1	76504588-76509384	PGSC0003DMT400073657	PGSC0003DMT400073657	Yip1,YIF1	-
evgtrinLocDN81259c1g1t3	2179	74	1	76507007-76509384	PGSC0003DMT400073657	-	Hint,Hint	-
evgtrinLocDN56409c0g1t1	1232	81	1	76501875-76503099	PGSC0003DMT400073656	PGSC0003DMT400073656	ESR1_C	-
evgtrinLocDN68366c0g1t3	2954	500	1	76453219-76460253	PGSC0003DMT400073651	PGSC0003DMT400073651	Na_Ca_ex,Na_Ca_ex,Na_Ca_ex,Na_Ca_ex	-
evgtrinLocDN80835c2g1t6	400	47	1	76448477-76451325	PGSC0003DMT400073650	-	-	-
evgtrinLocDN80835c2g1t10	450	100	1	76449081-76451920	PGSC0003DMT400073650	-	Proteasom_Rpn13,Proteasom_Rpn13	-
evgtrinLocDN83985c1g1t5	2102	519	1	76406396-76410257	PGSC0003DMT400073645	PGSC0003DMT400073645	Pkinase,Pkinase_Tyr,Pkinase_Tyr,APH,APH,TMEM154,Kinase-like,DUF3377,DUF4448,TMEM51,EssA,Orf78,Orf78,MMgT,MMgT,P12,P12	-
evgtrinLocDN79874c0g2t1	2740	655	1	76346980-76354426	PGSC0003DMT400073638	PGSC0003DMT400073638	TAXi_N,Asp,TAXi_C,TAXi_C,TAXi_C,Chromadorea_ALT,gag-asp_proteas,gag-asp_proteas,Asp_protease_2,Asp_protease_2	-
evgtrinLocDN71924c0g2t6	1180	263	1	76307345-76309644	PGSC0003DMT400073633	PGSC0003DMT400073633	Kinesin,Kinesin,Kinesin,DUF3972,DUF3972,FlaC_arch	-
evgtrinLocDN84976c2g2t3	2978	381	1	76301747-76306672	PGSC0003DMT400073632	PGSC0003DMT400073632	Lipase_GDSL	-
evgtrinLocDN82237c2g2t2	2756	299	1	76290810-76299537	PGSC0003DMT400073631	PGSC0003DMT400073631	Tim44,Tim44,Tim44,MBA1,Gp-FAR-1	-
evgtrinLocDN84562c3g1t1	2478	547	1	76282899-76290371	PGSC0003DMT400073627	PGSC0003DMT400073627	GSH_synth_ATP,GSH_synthase,GSH_synthase	-
evgtrinLocDN64020c0g1t2	872	236	1	76025559-76029302	PGSC0003DMT400073601	PGSC0003DMT400073601	DapB_N,DapB_C,Nitro_FeMo-Co,Nitro_FeMo-Co,NmrA	-
evgtrinLocDN85818c1g1t3	1915	120	1	76023569-76027061	PGSC0003DMT400073601	-	-	-
evgtrinLocDN85161c5g1t9	4223	1090	1	76485867-76495689	PGSC0003DMT400073591	PGSC0003DMT400073591	-	-
evgtrinLocDN75858c1g1t1	1187	268	1	76475426-76479288	PGSC0003DMT400073588	PGSC0003DMT400073587	GHMP_kinases_N,GHMP_kinases_N,GalKase_gal_bdg	-
evgtrinLocDN75858c3g4t5	1672	269	1	76469904-76474235	PGSC0003DMT400073586	PGSC0003DMT400073586	zf-C3HC4,zf-RING_2,zf-C3HC4_2,zf-RING_UBOX,zf-RING_5,zf-C3HC4_3,zf-rbx1,zf-rbx1,zf-C3HC4_4,zf-ANAPC11,zf-ANAPC11,PWI,PWI,zf-Di19,zf-Di19,zf-Nse	-
evgtrinLocDN54824c0g1t1	1562	231	1	76462253-76466231	PGSC0003DMT400073582	PGSC0003DMT400073582	HSP20,HSP20	-
evgtrinLocDN72536c1g1t6	1566	396	1	76431907-76433886	PGSC0003DMT400073578	PGSC0003DMT400073578	HMA,BON,PBP1_TM,PBP1_TM	-
evgtrinLocDN75109c3g1t1	2012	433	1	76388935-76390947	PGSC0003DMT400073575	PGSC0003DMT400073575	zf-RING_2,zf-RING_11,zf-C3HC4_2,zf-rbx1,zf-C3HC4,zf-RING_5,zf-ANAPC11,zf-RING_UBOX,zf-RING_UBOX,zf-C3HC4_3,Prok-RING_4,Zn_ribbon_17,Baculo_RING,Baculo_RING,Rtf2,Prok-RING_1,Prok-RING_1,FANCL_C,zf-Nse,RINGv,zinc_ribbon_16,PHD,DUF1272,Rad50_zn_hook,Rad50_zn_hook,IncA,IncA,zf-RING-like,zf-RING_4,zf-C3HC4_4,SKG6	-
evgtrinLocDN78215c1g1t20	1631	356	1	76334084-76341124	PGSC0003DMT400073565	PGSC0003DMT400073565	Aminotran_4	-
evgtrinLocDN81894c1g1t10	2838	112	1	76263324-76283974	PGSC0003DMT400073559	PGSC0003DMT400073559	DUF1068	-
evgtrinLocDN81894c1g1t1	1317	87	1	76263324-76264686	PGSC0003DMT400073552	PGSC0003DMT400073552	DUF1068	-
evgtrinLocDN85448c0g1t18	4103	634	1	76147174-76152626	PGSC0003DMT400073525	-	-	-
evgtrinLocDN68414c0g1t3	325	55	1	76152973-76154757	PGSC0003DMT400073522	-	-	-
evgtrinLocDN70522c0g1t6	356	110	1	76144257-76145564	PGSC0003DMT400073521	-	-	-
evgtrinLocDN85448c0g1t19	568	146	1	76150334-76152419	PGSC0003DMT400073518	PGSC0003DMT400073518	Methyltransf_10	-
evgtrinLocDN82817c5g2t2	1042	248	1	76066107-76087393	PGSC0003DMT400073506	PGSC0003DMT400073506	Pkinase,Pkinase_Tyr,Kinase-like,Haspin_kinase	-
evgtrinLocDN71554c2g2t16	1576	383	1	1165031-1165104	PGSC0003DMT400073443	PGSC0003DMT400073443	Abhydrolase_1,Abhydrolase_6,Hydrolase_4,Abhydrolase_5,Abhydrolase_5,Chlorophyllase2,DUF1057	-
evgtrinLocDN84256c1g1t2	2334	594	1	43462817-43468304	PGSC0003DMT400072949	PGSC0003DMT400072949	Methyltransf_29,Methyltransf_11,Methyltransf_11,Methyltransf_25,Methyltransf_25,Methyltransf_31,Methyltransf_31,Methyltransf_23,Methyltransf_23,Methyltransf_12,Methyltransf_12,Methyltransf_12	-
evgtrinLocDN74488c2g2t8	1210	393	1	52437339-52451885	PGSC0003DMT400072865	PGSC0003DMT400072865	Pkinase_Tyr,Pkinase,Ank_2,Ank_2,Ank_4,Ank_4,Ank_3,Ank_3,Ank_3,Ank_5,Ank_5,Ank,Ank,Ank,APH,APH,YfkB,YfkB,YfkB	-
evgtrinLocDN85272c0g1t9	1891	276	1	4057460-4057497	PGSC0003DMT400072587	PGSC0003DMT400072587	adh_short_C2,adh_short,KR,Epimerase,3Beta_HSD,2-Hacid_dh_C,2-Hacid_dh_C,3HCDH_N,THF_DHG_CYH_C,GDP_Man_Dehyd,GDP_Man_Dehyd	-
evgtrinLocDN82698c4g1t1	314	101	1	3438345-3441627	PGSC0003DMT400072575	PGSC0003DMT400072575	UQ_con	-
evgtrinLocDN79096c3g2t1	365	39	1	61173642-61173728	PGSC0003DMT400072522	-	-	-
evgtrinLocDN82866c1g3t1	1792	426	1	87172238-87172322	PGSC0003DMT400072425	PGSC0003DMT400009969	PHD,PHD,PHD_2,PHD_2,PHD_2,Jas,Jas,Jas,zf-HC5HC2H,zf-HC5HC2H,zf-HC5HC2H_2,zf-HC5HC2H_2,zf-U1,zf-PHD-like,zf-PHD-like,zf-PHD-like,Zf_RING,Zf_RING,Zf_RING,Nse4-Nse3_bdg,Nse4-Nse3_bdg,zf-BED,zf-BED,zf-BED,C1_1,C1_1,C1_1,zf-RING_9,zf-RING_9,Prok-RING_1,Prok-RING_1,Prok-RING_1,Prok-RING_1,zf-RING_2,zf-RING_2	-
evgtrinLocDN82768c1g1t20	295	70	1	6186027-6186079	PGSC0003DMT400072279	PGSC0003DMT400072279	Meth_synt_1	-
[truncated: 53,545 more rows]
