# Supplementary material for: The mechanism of potato resistance to Globodera rostochiensis: comparison of root transcriptomes of resistant and susceptible Solanum phureja genotypes
Source: BMC Plant Biol. 2020 Oct 14;20(Suppl 1):350. doi: 10.1186/s12870-020-02334-2 (PMC7557027; doi:10.1186/s12870-020-02334-2)
Supplement: Supplementary file 5 — Additional file 5. File contains the description of transcripts potentially encoding the NBS-LRR-related proteins. [file 12870_2020_2334_MOESM5_ESM.xlsx]

## Sheet: info
NBS-LRR genes from the list taken from (Jupe et al., 2013) expressed at the higher level in the roots of resistant S. phureja genotype
list	description
up_reg	genes that have higher expression in resistant line at all time points
down_reg	genes that have lower expression in resistant line at all time points
up_reg_nem	genes with higher expression levels in resistant line at 0 hpi point, 24 hpi nematode treatment and 72 hpi nematode treatment
Designations:
Jupe - the presence of gene ID in the list of potential NBS-LRR genes (Jupe et al., 2013)
tmp	transcripts per million
r	resistant S. phureja cultivar
s	susceptible S. phureja cultivar
0, 24, 36	hours post inoculation
c	inoculation with water (control)
n	inoculation with nematode
genes coinciding with DEGs from (Kochetov et al., 2017) marked with yellow
DEGs randomely selected from this sample and supported by RT-qPCR verification marked with green

## Sheet: work1
NBS-LRR genes from the predicted list (Jupe et al., 2013) expressed at the higher level in the roots of resistant S. phureja genotype at all experimental time points after inoculation with either water or nematode
gene	Description	Jupe	tpm(r0)	tpm(s0)	logFC(r0:s0)	tpm(r24n)	tpm(s24n)	logFC(r24n:s24n)	tpm(r24c)	tpm(s24c)	logFC(r24c:s24c)	tpm(r72n)	tpm(s72n)	logFC(r72n:s72n)	tpm(r72c)	tpm(s72c)	logFC(r72c:s72c)
PGSC0003DMG400019740	Disease resistance protein	yes	49.0728	23.0789	1.47534	12.9106	9.08932	1.68518	23.2465	5.34776	2.36547	10.1144	5.79381	1.98671	21.7013	7.57877	1.72634
PGSC0003DMG401007575	Cc-nbs-lrr resistance protein	yes	125.337	21.5565	2.75312	49.0648	31.3022	1.54924	36.7525	28.1999	1.51898	39.9924	14.7001	1.84993	44.6753	31.0751	1.46202
PGSC0003DMG404026043	NRC1	yes	17.5964	6.4723	1.15707	15.0578	6.86437	1.14775	13.0302	7.16759	1.17889	6.88611	3.1211	1.38007	9.41696	3.59494	1.61699
PGSC0003DMG400033161	NL25	yes	38.9188	13.2061	1.19616	36.1064	10.1443	2.28738	28.723	7.45925	2.34303	23.9435	5.47578	2.59271	30.8407	10.0982	2.02914
PGSC0003DMG400018429	Bacterial spot disease resistance protein 4	yes	27.7262	5.59007	2.7304	15.7353	1.03316	4.83152	12.9041	1.18429	4.22417	19.1143	0.771772	5.39967	21.3792	1.05964	4.67954
PGSC0003DMG400008393	Cc-nbs-lrr resistance protein	yes	27.1652	5.95782	2.86917	22.0123	7.34178	2.08805	23.1827	7.71841	2.09304	17.4326	7.04769	2.34674	45.3297	11.209	2.12594
PGSC0003DMG400008595	Cc-nbs-lrr resistance protein	yes	17.0898	4.81996	2.595	15.1049	8.89171	1.85763	11.1905	6.27057	1.75421	14.2052	4.96	2.22356	22.3028	6.06155	2.14556
PGSC0003DMG400006570	Tospovirus resistance protein C	yes	66.3503	17.798	2.60535	16.398	11.3591	1.42502	19.1626	11.2222	1.54466	22.3448	15.2187	1.62507	43.4251	13.0227	2.0491
PGSC0003DMG400020722	TMV resistance protein N	yes	20.545	0.515906	5.297	20.6329	1.84616	4.51974	17.545	1.39284	3.69441	13.1878	0.424146	6.06941	33.9659	1.3104	4.80191
PGSC0003DMG400018441	Late blight resistance protein	yes	32.4012	6.80505	2.54544	28.5476	7.93941	2.54013	31.5335	7.33451	2.75755	32.9919	4.79055	3.39866	37.9053	5.12664	3.20574
PGSC0003DMG400004561	Late blight resistance protein Rpi-blb2	yes	22.009	3.65429	2.53935	15.7923	20.6785	1.02715	20.5442	10.2716	1.16299	17.5213	9.7123	2.29618	33.1785	11.7068	1.49757
PGSC0003DMG402027402	Disease resistance protein R3a	yes	32.2555	13.3586	1.90512	41.3195	19.712	1.61931	34.7115	15.8387	1.48367	31.0732	20.4232	1.63078	74.8828	30.3685	1.33477
PGSC0003DMG400009635	Gene of unknown function	yes	35.8718	7.43217	1.5932	28.7003	5.65546	2.32762	25.7328	4.69622	2.78604	24.0668	8.96821	2.1651	33.8757	11.8869	1.97453
PGSC0003DMG400018428	Bacterial spot disease resistance protein 4	yes	22.2305	4.67558	2.88006	18.6923	0.807886	4.94252	20.7165	1.32862	4.16029	19.453	0.41691	5.65196	27.263	0.922761	4.43646
PGSC0003DMG400029220	Tospovirus resistance protein A	yes	13.1129	1.72839	3.53511	16.5417	2.31515	3.15039	12.8516	1.94296	3.34531	19.3366	1.69489	3.72908	40.322	2.43782	3.86879
PGSC0003DMG400005970	Late blight resistance protein	yes	37.42	10.6736	2.52483	53.6476	14.1729	2.47652	58.3101	9.24665	2.67054	39.0684	15.4358	2.39244	102.216	14.5056	2.1681
PGSC0003DMG400026666	Cc-nbs-lrr resistance protein	yes	20.4188	5.63	1.62834	16.4373	7.20921	1.50949	10.6976	5.6453	1.29389	10.2815	4.27467	1.65378	15.2186	6.62525	1.41234
evgtrinLocDN73565c0g1t1	de novo gene	no	487.342	0	1.65	488.637	0	2.52	866.591	0	3.09	353.315	0	2.12	732.337	0	2.36
NBS-LRR genes from the predicted list (Jupe et al., 2013) expressed at the lower level in the roots of resistant S. phureja genotype at all experimental time points
gene	Description	Jupe	tpm(r0)	tpm(s0)	logFC(r0:s0)	tpm(r24n)	tpm(s24n)	logFC(r24n:s24n)	tpm(r24c)	tpm(s24c)	logFC(r24c:s24c)	tpm(r72n)	tpm(s72n)	logFC(r72n:s72n)	tpm(r72c)	tpm(s72c)	logFC(r72c:s72c)
PGSC0003DMG400017317	Nematode resistance	yes	13.1051	81.6152	-1.90332	7.3037	39.8416	-1.92752	10.1571	37.0589	-1.40115	6.12027	27.4501	-1.20388	14.0563	42.3096	-1.33004
PGSC0003DMG400023273	HJTR2GH1 protein	yes	3.27705	14.1528	-2.39116	2.26752	12.5991	-2.46036	2.61039	15.3401	-2.34215	3.27962	9.13561	-1.35153	4.96833	19.5124	-1.96245
PGSC0003DMG400029505	NRC1	yes	138.758	934.792	-2.99386	41.1942	294.017	-2.7181	54.755	265.001	-1.96693	38.6119	158.002	-1.83635	49.9596	217.234	-2.00742
PGSC0003DMG400032584	R2 late blight resistance protein	yes	1.66028	20.0944	-3.00729	4.17633	12.3383	-1.41885	3.9725	16.1204	-1.45329	3.62551	14.1888	-1.41264	10.0058	21.0444	-1.27084
PGSC0003DMG400029462	Hero resistance protein 1 homologue	yes	15.5123	47.328	-1.44996	7.95234	36.618	-1.53935	9.5498	36.8769	-1.25838	9.24396	31.6735	-1.17035	13.9834	35.9723	-1.04371
PGSC0003DMG400011527	SNKR2GH5 protein	yes	0.705463	19.0645	-5.23115	1.22053	13.5954	-2.54365	0.833495	10.2794	-3.32623	1.44405	19.2602	-2.51578	2.68277	20.4018	-2.6906
PGSC0003DMG400011523	HJTR2GH1 protein	yes	3.67564	32.0175	-2.96754	3.46984	13.8489	-1.15051	1.7872	15.0013	-1.92918	3.86106	12.4635	-1.27352	4.29429	26.2675	-1.56564
PGSC0003DMG400029504	Hero resistance protein	yes	7.5098	89.5728	-3.23448	1.92367	43.74	-4.06943	2.99615	34.8753	-2.86538	2.08919	61.5894	-3.9884	5.19965	51.6751	-3.31712
PGSC0003DMG400016601	Tospovirus resistance protein A	yes	6.07612	64.6275	-3.29833	4.00083	60.7532	-2.77425	7.28789	37.8456	-2.03306	4.09805	52.1306	-2.41927	9.56951	53.7586	-2.19889
PGSC0003DMG400031878	NBS-LRR resistance protein	yes	8.20181	26.763	-1.31475	17.6265	73.7732	-1.71996	16.6551	72.8439	-1.52032	20.2765	65.8831	-1.41938	37.7183	109.036	-1.63558
PGSC0003DMG400016599	Tospovirus resistance protein C	yes	4.02804	30.0597	-2.86118	3.00779	39.5682	-2.57904	4.36685	30.9869	-2.53478	2.47067	19.3775	-2.29406	7.07067	38.5804	-2.24751
PGSC0003DMG400011520	Rpi protein	yes	1.78772	14.0904	-2.4497	2.54725	13.6163	-1.32512	2.58553	12.1875	-1.31634	3.37143	21.5947	-1.95639	6.81018	29.012	-1.71666
PGSC0003DMG400006573	Tospovirus resistance protein A	yes	8.62748	92.0072	-2.62547	8.55677	47.8838	-1.61858	10.5809	62.3245	-1.4198	12.6447	54.2456	-1.56678	16.2798	72.5014	-1.65103
